# Supplementary material for: GCAF(TMEM251) regulates lysosome biogenesis by activating the mannose-6-phosphate pathway
Source: Nat Commun. 2022 Sep 12;13:5351. doi: 10.1038/s41467-022-33025-1 (PMC9468337; doi:10.1038/s41467-022-33025-1)
Supplement: Supplementary file 4 — Supplementary Data 1 [file 41467_2022_33025_MOESM4_ESM.xlsx]

## Sheet: Sheet1
Supplementary Table 1a:Hits from the first round of sorting (log2(FC)>1, FDR<0.01
Gene ID	log2(FC)	FDR
RNF152	5.68931	1.59389e-13
TMEM251	5.42982	6.27427e-13
UBE3C	3.24532	6.78671e-11
VPS18	2.96338	1.03931e-10
VPS16	2.7324	1.21306e-09
VPS41	2.69546	2.02746e-09
VPS33A	2.65667	6.88279e-11
GNPTAB	2.63446	1.82925e-08
VPS11	2.33627	8.60146e-10
DIO2	2.113	4.38088e-09
MBTPS1	1.87737	1.36473e-09
TSC2	1.81039	3.43237e-07
CNTF	1.76046	1.7212e-08
ZNF426	1.72499	1.7212e-08
TLCD2	1.71852	1.71409e-08
TAF1L	1.70124	1.7212e-08
SLC1A1	1.69944	1.43475e-08
GRB10	1.68868	1.43475e-08
WDR87	1.63816	5.19931e-07
PLIN5	1.57423	6.5571e-09
ENPP6	1.51717	1.43475e-08
NEK6	1.51558	1.91821e-08
TMPRSS6	1.50736	1.43475e-08
ARX	1.50618	1.43475e-08
FAM174A	1.50573	1.59945e-08
DPP4	1.4705	2.12039e-08
MTERF1	1.44559	2.61464e-08
ATP6V1C1	1.41018	1.7212e-08
GDI2	1.40683	1.3932e-08
RBM20	1.40168	2.20598e-08
LOC100130357	1.39889	9.21649e-07
RHBDL1	1.39017	1.0968e-07
VSX1	1.3869	5.97996e-07
HPS6	1.382	2.47228e-07
DCUN1D3	1.37341	3.39279e-07
WDR88	1.36416	2.17334e-08
MMP19	1.36174	1.8187e-08
HES5	1.34594	1.7212e-08
HSFY1	1.34174	3.40726e-07
OR10G8	1.34156	8.56884e-08
PIKFYVE	1.3408	2.47228e-07
RAD54L2	1.33498	1.48949e-08
REG3A	1.33343	1.39346e-08
MPEG1	1.32297	1.39346e-08
LRRC23	1.31595	2.18534e-08
SPRED2	1.31457	1.48173e-06
ERICH6B	1.29911	5.71893e-09
PDCD2L	1.2957	1.43475e-08
LOC339862	1.28957	9.11296e-07
SSTR3	1.2795	1.73365e-06
PTBP3	1.2771	6.60851e-09
XPNPEP3	1.27507	1.63212e-08
CXXC5	1.27489	1.43475e-08
ZNF765	1.27056	1.96469e-08
CALCOCO2	1.26801	1.14119e-06
MLF1	1.25406	1.7212e-08
ZNF549	1.2469	2.25115e-08
F13B	1.24504	1.40213e-08
PA2G4	1.24493	1.7212e-08
SH3GL2	1.23739	5.61038e-07
OR4Q3	1.23499	1.63212e-08
RABL3	1.23237	1.43475e-08
MCOLN1	1.229	1.29751e-06
OR1J4	1.22834	2.09239e-08
TNFAIP8L1	1.22352	5.23125e-07
LYPD4	1.22333	1.33148e-08
SRGAP2	1.22155	2.04371e-08
TRIM48	1.213	2.96097e-08
GNAT2	1.20879	1.96469e-08
EBF1	1.20714	7.06765e-08
GAGE12H	1.20351	6.23875e-07
SLC8B1	1.19827	2.04371e-08
MRGPRX3	1.19776	2.04235e-08
UNC13A	1.19581	2.40936e-08
ERI2	1.19457	2.40936e-08
VGLL2	1.19291	6.26597e-07
VIL1	1.19031	6.68832e-09
SPDYA	1.1882	4.375e-08
CCDC157	1.1831	2.85727e-08
ABCB8	1.18021	1.22025e-06
PCDHA7	1.16889	1.37811e-07
CAPN3	1.16733	2.19612e-08
NQO2	1.16456	1.47687e-06
ANKRD55	1.16347	2.62666e-08
ARL6IP1	1.15737	4.08244e-08
NECAB1	1.15451	9.83352e-07
MAP9	1.15342	1.11267e-06
ZMYM3	1.15317	5.27681e-08
PTCHD4	1.15293	9.18519e-07
ATP6V1G1	1.15109	3.98338e-08
ZSCAN5B	1.14927	1.8187e-08
GNPTG	1.14647	9.22666e-07
TMEM185B	1.14368	4.7225e-08
C8orf58	1.14216	1.43475e-08
SMPD3	1.14045	1.35166e-06
HMP19	1.13899	1.43475e-08
CAV3	1.13539	3.40726e-07
PCDHA1	1.13352	8.46052e-08
EMC7	1.13171	1.62358e-06
UBTFL1	1.12641	3.55605e-08
SNX13	1.11981	2.81697e-07
GALNS	1.11879	1.12063e-06
IFNA10	1.10975	6.89341e-06
EDA	1.10697	7.4424e-08
SLC26A9	1.10599	2.07569e-08
CC2D1B	1.10457	1.52927e-08
DRD5	1.10436	2.07569e-08
RNF113B	1.10297	5.47971e-08
ZP2	1.10271	2.18534e-08
SIGLEC14	1.10226	2.31211e-08
TMEM9	1.09817	1.59945e-08
CECR1	1.09783	2.7618e-08
FLYWCH2	1.09752	2.7618e-08
PHEX	1.09652	6.56817e-07
MSANTD4	1.09591	2.25115e-08
TAC3	1.09444	1.61182e-06
CNPY3	1.09429	1.24143e-06
CCDC182	1.09339	4.94954e-07
NKX6-1	1.09297	8.37592e-07
HRH4	1.0914	3.65736e-08
UBE2F	1.0907	2.12039e-08
PDE7A	1.08996	2.7618e-08
AGBL4	1.08978	1.40213e-08
CCDC77	1.08908	2.70838e-08
PDE10A	1.08889	9.15844e-07
UGT1A10	1.08669	3.43398e-08
KLHDC10	1.08477	1.7212e-08
SEC24C	1.0815	1.04827e-06
PWWP2B	1.07916	2.93692e-08
BCAS4	1.07864	2.04371e-08
TSPY3	1.0776	2.33538e-08
C7orf77	1.07593	1.7212e-08
TMSB4Y	1.07419	7.9734e-08
SH3YL1	1.07214	2.56072e-08
FRMD3	1.07198	1.32032e-06
WDR7	1.07097	3.44542e-05
CORT	1.06983	2.96097e-08
RDH14	1.06939	1.43475e-08
MAGED1	1.06752	2.61464e-08
USP18	1.0634	8.62509e-07
KRTAP22-2	1.06234	4.4416e-08
MRVI1	1.06222	3.92582e-08
FBXO16	1.06047	3.44582e-08
MPDZ	1.06022	1.33826e-06
HTR2B	1.06009	2.40936e-08
ZFP36	1.05997	3.47972e-08
CEBPA	1.05817	4.92935e-07
HPGDS	1.05647	1.74291e-07
GSR	1.05635	6.77819e-08
SMIM9	1.05613	1.7212e-08
ANKRD18A	1.05574	1.7212e-08
LRRK2	1.05522	1.7212e-08
FCHSD2	1.05013	1.82925e-08
AMZ2	1.04978	4.80455e-08
SERPINA3	1.04965	1.59161e-06
ZNF10	1.04916	3.63868e-08
TMPRSS11D	1.04692	1.39346e-08
CP	1.04625	1.43475e-08
VPS39	1.04489	1.55514e-07
MPC1	1.04179	1.8297e-08
WFDC11	1.03954	1.7212e-08
DOK2	1.0383	1.52927e-08
DOK6	1.03784	1.13006e-08
HBA2	1.03585	0.00011142
APBB1IP	1.03539	1.98577e-06
XKR3	1.03516	5.36429e-08
ZNF275	1.03469	1.6058e-06
GNGT1	1.03346	1.06762e-07
STAG1	1.03293	1.43475e-08
C1QTNF9	1.02925	1.59945e-08
OARD1	1.02912	1.15133e-06
ADGRE2	1.02793	1.7212e-08
GCNT7	1.02704	1.7212e-08
HMOX1	1.01977	1.43475e-08
CDH1	1.01865	2.40936e-08
KDM4D	1.01793	3.45716e-08
OSR2	1.01754	2.25115e-08
C22orf46	1.01666	6.30655e-08
NPW	1.01581	1.27205e-07
PAOX	1.01389	5.47797e-07
MAP1A	1.01318	9.15844e-07
C14orf105	1.01287	1.43475e-08
HRASLS2	1.01251	2.40936e-08
LRFN5	1.01159	1.23139e-07
FBN1	1.01151	1.39055e-06
MYOC	1.01017	5.47486e-08
TYW3	1.00954	1.44449e-06
OSR1	1.00731	1.61458e-06
SCGB2A2	1.00667	1.86106e-06
IRF4	1.00659	2.1295e-08
RBP5	1.00584	3.46507e-06
C16orf96	1.00429	1.32032e-06
GABARAPL2	1.00132	2.19612e-08
SH3BP5	1.00056	1.7212e-08
IL5	0.998175	1.49944e-06
SRA1	0.995005	3.45716e-08

## Sheet: Sheet2
Supplementary Table 1b: Hits from the second round of sorting (log2(FC)>1, FDR<0.01
Gene ID	log2(FC)	FDR
RNF152	11.7088	1.97059e-20
TMEM251	9.52112	1.288e-17
GNPTAB	5.95632	1.48801e-13
UBE3C	4.44865	1.42731e-12
ATP6V1C1	4.05741	4.02298e-11
EMC7	2.76715	5.714e-07
ATP6V0C	2.52988	1.02918e-09
ATP6V0B	2.4533	1.302e-09
ATP6AP2	2.43013	3.60451e-09
MBTPS1	2.19426	5.12727e-08
BRI3BP	2.08569	0.000276237
ATP6V1A	2.0812	1.67881e-09
BIRC6	2.00844	7.44634e-05
ATP6V1D	1.86526	2.00883e-08
SSTR3	1.77432	3.22096e-05
ATP6V1B2	1.74802	1.22035e-05
ATP6V0D1	1.73399	1.78948e-06
ATP6V1G1	1.63873	3.25477e-06
WDR7	1.52282	3.00044e-07
KCNN1	1.49615	4.37586e-05
RNASEK	1.42691	5.714e-07
ATP6AP1	1.35525	1.90448e-07
GAS1	1.35051	0.00140735
OR5B12	1.25662	3.22096e-05
OAZ2	1.20754	1.71634e-05
VMA21	1.14369	1.08846e-05
LRRC16A	1.12706	1.23444e-05
