# Supplementary material for: GCAF(TMEM251) regulates lysosome biogenesis by activating the mannose-6-phosphate pathway
Source: Nat Commun. 2022 Sep 12;13:5351. doi: 10.1038/s41467-022-33025-1 (PMC9468337; doi:10.1038/s41467-022-33025-1)
Supplement: Supplementary file 5 — Supplementary Data 2 [file 41467_2022_33025_MOESM5_ESM.xlsx]

## Sheet: Sheet1
Pvalue	-log10(Pvalue)	Log2FC (251KO/WT)	SYMBOL		0.263034
2.0194e-67	66.6948	-0.472039	TRIM28	1	1
2.287e-67	66.6407	0.865895	INSIG1	1	1
2.98092e-67	66.5256	1.23387	UAP1L1	1	1
5.81189e-67	66.2357	0.589846	NEU1	1	1
1.39736e-55	54.8547	-0.590808	EFNB2	1	1
1.81048e-50	49.7422	0.76734	SLC2A3	1	1
1.00206e-35	34.9991	-0.388095	RPS5	1	1
1.52688e-32	31.8162	-0.348942	PPP6R1	1	1
3.38033e-32	31.471	-0.382966	EPN1	1	1
1.85178e-31	30.7324	-0.690465	LGR5	1	1
1.73029e-30	29.7619	-0.38416	UBE2M	1	1
2.58424e-27	26.5877	-0.579684	COL12A1	1	1
3.09536e-25	24.5093	-0.291266	UBE2S	1	1
3.09743e-24	23.509	-0.282095	U2AF2	1	1
3.13958e-24	23.5031	0.337679	HSPA1A	1	1
4.42016e-24	23.3546	-0.351115	RPL28	1	1
6.41581e-23	22.1927	0.361908	FTL	1	1
1.54821e-22	21.8102	-0.503038	KCTD12	1	1
2.293e-22	21.6396	-0.374702	HOXA10	1	1
2.17451e-21	20.6626	-0.327661	POLD1	1	1
1.18702e-20	19.9255	0.333676	LSS	1	1
1.74766e-18	17.7575	-0.337833	CHMP2A	1	1
2.39129e-18	17.6214	0.350402	CLCN7	1	1
4.49805e-18	17.347	-0.489346	DUXAP10	1	1
4.60769e-18	17.3365	-0.294213	PPP1R12C	1	1
1.19018e-17	16.9244	0.511539	TSC22D3	1	1
9.47744e-17	16.0233	-0.454915	ZNF324	1	1
2.74832e-16	15.5609	-0.649637	TMEM251	1	1
3.14586e-16	15.5023	0.352334	CTSA	1	1
3.85674e-16	15.4138	-0.4255	NEFM	1	1
6.6005e-16	15.1804	0.425419	FLCN	1	1
1.71534e-15	14.7657	-0.425565	ISOC2	1	1
2.05239e-15	14.6877	0.421307	KRT19	1	1
2.26591e-15	14.6448	0.565344	SREBF1	1	1
2.32416e-15	14.6337	0.269048	HEXA	1	1
3.31263e-15	14.4798	-0.373941	CDKN2B	1	1
3.43952e-15	14.4635	0.594741	LDLR	1	1
1.79217e-14	13.7466	-0.285127	PPP1R14B	1	1
1.9104e-14	13.7189	0.372705	NPC2	1	1
3.04065e-14	13.517	-0.309584	ETFB	1	1
4.0564e-14	13.3919	-0.31435	CD151	1	1
5.38881e-14	13.2685	-0.281431	CNOT3	1	1
6.06923e-14	13.2169	-0.479466	GADD45B	1	1
1.34177e-13	12.8723	0.534237	IL6R	1	1
2.19037e-13	12.6595	0.277386	CD63	1	1
2.30746e-13	12.6369	-0.323099	HSPBP1	1	1
3.64694e-13	12.4381	0.269662	SAT1	1	1
5.48349e-13	12.2609	0.587086	GPNMB	1	1
5.77379e-13	12.2385	-0.267312	COL4A1	1	1
6.87207e-13	12.1629	-0.288062	ZNF444	1	1
8.86972e-13	12.0521	0.371802	BHLHE40	1	1
1.49419e-12	11.8256	0.27211	HEXB	1	1
1.58082e-12	11.8011	-0.441023	ZNF446	1	1
4.84037e-12	11.3151	-0.316932	ERVK3-1	1	1
5.30799e-12	11.2751	0.372714	GNPDA1	1	1
9.04205e-12	11.0437	0.340067	MCOLN3	1	1
1.83855e-11	10.7355	-0.358003	MRC2	1	1
1.97787e-11	10.7038	-0.329969	CENPBD1P1	1	1
2.32902e-11	10.6328	-0.478724	LOC389906	1	1
2.57689e-11	10.5889	0.348648	RRAGD	1	1
2.9851e-11	10.525	0.315874	JUP	1	1
3.19852e-11	10.4951	0.48913	HMOX1	1	1
3.33861e-11	10.4764	-0.26666	TSEN34	1	1
7.03116e-11	10.153	0.388236	SCD	1	1
7.12058e-11	10.1475	0.278733	GLA	1	1
1.34778e-10	9.87038	-0.444111	VPS9D1-AS1	1	1
1.5295e-10	9.81545	-0.417071	HOXA13	1	1
1.61365e-10	9.79219	-0.288812	FSTL1	1	1
1.71428e-10	9.76592	0.402929	TRIB3	1	1
2.16329e-10	9.66489	-0.493451	LRATD1	1	1
2.28547e-10	9.64103	0.366315	PPP1R15A	1	1
2.99641e-10	9.5234	-0.335082	ZNF787	1	1
3.09382e-10	9.50951	0.342111	GLMP	1	1
5.21677e-10	9.2826	0.299009	IDI1	1	1
5.37779e-10	9.2694	0.303909	ENO2	1	1
6.63259e-10	9.17832	-0.352018	EMILIN2	1	1
7.77196e-10	9.10947	0.340352	MSMO1	1	1
7.8847e-10	9.10321	-0.420209	PUDP	1	1
1.05393e-09	8.97719	0.366297	SPINT1	1	1
1.51347e-09	8.82003	0.484013	LIPG	1	1
1.56589e-09	8.80524	0.299873	AMOT	1	1
1.82068e-09	8.73977	-0.282442	MZF1	1	1
2.69662e-09	8.56918	0.327241	STX3	1	1
2.81983e-09	8.54978	0.39441	NEAT1	1	1
4.57436e-09	8.33967	-0.343291	ZNF865	1	1
4.91955e-09	8.30807	-0.394195	DHRS2	1	1
5.13722e-09	8.28927	0.284707	RNF213	1	1
5.6721e-09	8.24626	-0.31277	ZNF134	1	1
5.71891e-09	8.24269	0.310545	STARD4	1	1
6.57707e-09	8.18197	-0.344166	DLX2	1	1
7.05279e-09	8.15164	-0.266972	TNC	1	1
1.03467e-08	7.9852	0.311739	MICB	1	1
1.38592e-08	7.85826	0.428415	APOE	1	1
2.12954e-08	7.67171	0.371776	RAB29	1	1
2.94727e-08	7.53058	0.42052	QPRT	1	1
3.43823e-08	7.46366	-0.268835	NAT14	1	1
3.49564e-08	7.45647	0.324708	FADS2	1	1
4.01347e-08	7.39648	-0.409119	PRKX	1	1
4.31242e-08	7.36528	0.312822	AMDHD2	1	1
5.55693e-08	7.25517	0.391073	PRXL2A	1	1
5.65575e-08	7.24751	0.380319	PPL	1	1
5.70285e-08	7.24391	0.331914	ZNF83	1	1
5.90103e-08	7.22907	-0.431825	GPR50	1	1
6.83551e-08	7.16523	-0.334456	ZNF581	1	1
7.40374e-08	7.13055	-0.295025	HOXA11	1	1
7.75105e-08	7.11064	-0.345484	SUSD5	1	1
1.03378e-07	6.98557	-0.380962	HOXA11-AS	1	1
1.05439e-07	6.977	-0.357933	CTU1	1	1
1.19465e-07	6.92276	-0.286784	MCAM	1	1
1.26316e-07	6.89854	-0.294822	RDH13	1	1
1.64425e-07	6.78403	-0.272924	MOXD1	1	1
1.76718e-07	6.75272	-0.312893	FIZ1	1	1
1.90986e-07	6.719	0.294621	LPIN1	1	1
2.13415e-07	6.67078	-0.307356	RAP2B	1	1
3.94275e-07	6.4042	-0.350076	SHROOM2	1	1
4.82044e-07	6.31691	0.274437	NCR3LG1	1	1
5.18831e-07	6.28497	0.333386	HS1BP3	1	1
5.20316e-07	6.28373	0.362465	DDIT3	1	1
7.40119e-07	6.1307	0.369211	PFKFB2	1	1
7.63354e-07	6.11727	-0.265663	CCDC86	1	1
9.65078e-07	6.01544	0.366583	CDH7	1	1
1.0578e-06	5.9756	0.34542	PPM1H	1	1
1.37297e-06	5.86234	-0.392182	ITPRIPL1	1	1
1.72951e-06	5.76208	0.281236	BRI3	1	1
1.81586e-06	5.74092	0.274756	ANKRD12	1	1
2.1367e-06	5.67026	0.27598	RRAGC	1	1
2.43426e-06	5.61363	0.319933	NA	1	1
2.62274e-06	5.58125	-0.285325	SCARF2	1	1
2.92127e-06	5.53443	0.367871	ENPP2	1	1
3.01798e-06	5.52028	-0.267794	ZNF579	1	1
3.58198e-06	5.44588	0.342939	NA	1	1
3.65555e-06	5.43705	-0.321593	ZBTB45	1	1
4.05731e-06	5.39176	-0.305932	MEX3A	1	1
4.42664e-06	5.35393	0.312254	KIFC3	1	1
4.46833e-06	5.34985	-0.359208	CPXM1	1	1
4.77906e-06	5.32066	0.279008	ZNF514	1	1
4.85321e-06	5.31397	-0.27704	ZNF532	1	1
5.42093e-06	5.26593	-0.303722	WWC3	1	1
5.49155e-06	5.26031	0.350713	CYP4X1	1	1
5.50379e-06	5.25934	0.324452	PGAP4	1	1
5.78597e-06	5.23762	-0.368105	G0S2	1	1
6.31337e-06	5.19974	0.275994	SNX30	1	1
6.97283e-06	5.15659	-0.291802	FBN1	1	1
9.95227e-06	5.00208	-0.275706	FABP5	1	1
1.03975e-05	4.98307	0.355261	CCBE1	1	1
1.04904e-05	4.97921	0.288127	HSPB8	1	1
1.08199e-05	4.96578	-0.291684	ZNF324B	1	1
1.09013e-05	4.96252	-0.353069	ADAMTS18	1	1
1.4093e-05	4.851	0.301902	TNFRSF10A	1	1
1.8105e-05	4.7422	0.34887	CLDN7	1	1
1.86668e-05	4.72893	0.324268	STRA6	1	1
1.99951e-05	4.69908	-0.270437	CD44	1	1
2.20919e-05	4.65577	-0.282088	PYCR3	1	1
2.42277e-05	4.61569	-0.334268	ENPEP	1	1
2.65958e-05	4.57519	-0.317537	ZNF628	1	1
2.82858e-05	4.54843	-0.338126	PTGER2	1	1
2.94431e-05	4.53102	0.335252	RN7SL3	1	1
3.19871e-05	4.49502	0.327927	CCN3	1	1
3.30377e-05	4.48099	0.320383	HRK	1	1
3.62953e-05	4.44015	-0.275278	SARM1	1	1
3.64948e-05	4.43777	0.333167	RTN4RL2	1	1
4.38887e-05	4.35765	0.322803	SLC30A3	1	1
4.42566e-05	4.35402	0.273243	ZNF736	1	1
4.67023e-05	4.33066	0.295536	SPHK1	1	1
4.81902e-05	4.31704	-0.326738	FOXQ1	1	1
4.95269e-05	4.30516	-0.301117	SVEP1	1	1
5.03637e-05	4.29788	0.265147	GAS2L3	1	1
5.42605e-05	4.26552	0.328363	GMPR	1	1
5.63161e-05	4.24937	0.299149	HTATIP2	1	1
6.55942e-05	4.18313	0.287511	CCDC69	1	1
6.7934e-05	4.16791	0.289704	ABCB6	1	1
7.33911e-05	4.13436	0.291403	PDP1	1	1
8.18121e-05	4.08718	0.296778	CYBRD1	1	1
8.40108e-05	4.07567	-0.314745	THBS1	1	1
8.40454e-05	4.07549	0.287874	IFI30	1	1
8.57924e-05	4.06655	-0.277177	DERPC	1	1
9.13436e-05	4.03932	-0.265221	ZNF584	1	1
9.18366e-05	4.03698	0.30903	NPEPL1	1	1
9.77862e-05	4.00972	0.316957	MT1X	1	1
0.000107811	3.96734	-0.309194	PHLDA2	1	1
0.000117083	3.93151	-0.313592	ARC	1	1
0.000117365	3.93046	0.312908	PCDHAC2	1	1
0.000122057	3.91344	0.263881	RUNX3	1	1
0.000122831	3.91069	0.312634	BEX1	1	1
0.000137472	3.86179	-0.280237	ADAMTS17	1	1
0.000140364	3.85274	0.294774	TP53INP2	1	1
0.000177168	3.75162	-0.290496	RFPL4A	1	1
0.00018012	3.74444	0.263531	DNAH17	1	1
0.000183337	3.73675	-0.288796	CACNG8	1	1
0.000185866	3.7308	-0.298052	FLG	1	1
0.000186732	3.72878	-0.302479	HNF1B	1	1
0.000194239	3.71166	-0.298591	STS	1	1
0.00019465	3.71075	0.296431	ZNF667-AS1	1	1
0.000225262	3.64731	-0.293685	CILP2	1	1
0.000229794	3.63866	-0.299925	PNPLA4	1	1
0.000240896	3.61817	0.286617	PSMD5	1	1
0.000241509	3.61707	-0.272747	ZNF414	1	1
0.000283443	3.54753	-0.279992	MMP14	1	1
0.000347959	3.45847	0.26363	BLVRB	1	1
0.000435381	3.36113	0.284052	METTL7A	1	1
0.000475983	3.32241	0.284482	CALHM5	1	1
0.00048834	3.31128	0.270092	MYOM2	1	1
0.000528006	3.27736	-0.273843	RASIP1	1	1
0.000584153	3.23347	0.273037	SLC16A13	1	1
0.00061512	3.21104	0.267939	SEMA6B	1	1
0.000638542	3.19481	-0.270956	DUXAP9	1	1
0.000678902	3.16819	0.269068	ZNF569	1	1
0.000711732	3.14768	0.267018	YPEL3	1	1
0.000807473	3.09287	-0.272214	ABCA8	1	1
0.000831918	3.07992	0.271482	ADGRF4	1	1
0.000843089	3.07413	-0.271261	APOLD1	1	1
0.000860025	3.06549	0.27003	TRERF1	1	1
0.000907581	3.04211	-0.265558	NA	1	1
0.00102908	2.98755	0.266403	NLRC5	1	1
0.00113234	2.94602	-0.264265	BOLA2	1	1
0.00115525	2.93732	0.263224	CDK18	1	1
4.00185e-22	21.3977	-0.234419	VIM	1	0
1.51648e-18	17.8192	-0.254993	PPP2R1A	1	0
1.27719e-15	14.8937	-0.21911	TAGLN2	1	0
6.59535e-15	14.1808	-0.257975	PRPF31	1	0
2.08678e-14	13.6805	-0.240926	RBM3	1	0
1.29843e-13	12.8866	0.159951	COX3	1	0
7.48583e-13	12.1258	-0.234321	PRMT1	1	0
1.03811e-12	11.9838	-0.189342	ACTG1	1	0
1.58403e-12	11.8002	-0.232729	SOX4	1	0
2.40095e-12	11.6196	-0.220548	AP2M1	1	0
7.52075e-12	11.1237	-0.146881	ILF3	1	0
1.34492e-11	10.8713	-0.184268	YBX3	1	0
1.42403e-11	10.8465	0.240677	HLA-A	1	0
2.48594e-11	10.6045	-0.223897	MARCKSL1	1	0
2.87862e-11	10.5408	-0.163504	EWSR1	1	0
2.94929e-11	10.5303	-0.144598	NONO	1	0
3.53177e-11	10.452	-0.188362	EEF1D	1	0
5.26515e-11	10.2786	0.138258	ND5	1	0
6.78051e-11	10.1687	-0.194272	BASP1	1	0
1.21138e-10	9.91672	-0.169721	RPS9	1	0
1.61347e-10	9.79224	-0.257156	ZNF703	1	0
1.86149e-10	9.73014	-0.246831	FOXC1	1	0
2.3402e-10	9.63075	-0.207656	SCRIB	1	0
2.99085e-10	9.52421	-0.22955	OGT	1	0
3.00758e-10	9.52178	-0.155525	PTBP1	1	0
3.08995e-10	9.51005	-0.240614	COL4A2	1	0
6.42713e-10	9.19198	-0.243264	AMOTL1	1	0
9.38502e-10	9.02756	-0.16619	HMGN2	1	0
1.12402e-09	8.94922	-0.174045	ACTB	1	0
1.15512e-09	8.93737	-0.257498	BOP1	1	0
1.1951e-09	8.92259	0.15999	PSAP	1	0
1.85926e-09	8.73066	-0.234403	IPO4	1	0
1.94265e-09	8.71161	-0.177425	JUN	1	0
2.30248e-09	8.6378	-0.23287	CD320	1	0
2.40402e-09	8.61906	0.211052	VAT1	1	0
3.44905e-09	8.4623	-0.11624	TUBA1B	1	0
3.94063e-09	8.40443	-0.190454	MYBBP1A	1	0
4.52001e-09	8.34486	0.243618	SMCR8	1	0
4.52809e-09	8.34409	0.238197	OSTM1	1	0
4.79285e-09	8.31941	-0.160449	SPEN	1	0
5.41749e-09	8.2662	-0.142133	RPL8	1	0
6.45396e-09	8.19017	-0.146531	PABPC1	1	0
7.4305e-09	8.12898	-0.139619	UBA1	1	0
7.51572e-09	8.12403	0.215959	FDFT1	1	0
7.89175e-09	8.10283	-0.220683	SLIT2	1	0
8.81049e-09	8.055	-0.240226	NA	1	0
8.95606e-09	8.04788	-0.185892	CDKN2A	1	0
9.37655e-09	8.02796	0.169682	GRN	1	0
1.00752e-08	7.99674	0.215685	SLC38A1	1	0
1.02761e-08	7.98817	0.242578	CDC25B	1	0
1.03678e-08	7.98431	0.163448	IGF2R	1	0
1.19453e-08	7.9228	-0.215551	USP11	1	0
1.84412e-08	7.73421	-0.161632	HNRNPA0	1	0
2.01718e-08	7.69525	-0.167881	HNRNPM	1	0
2.14763e-08	7.66804	0.14845	ATP6	1	0
2.27918e-08	7.64222	-0.189169	C19orf48	1	0
2.50794e-08	7.60068	0.216362	NEMP1	1	0
2.61582e-08	7.58239	0.250839	TMEM97	1	0
2.94968e-08	7.53023	-0.171118	FHL1	1	0
3.34105e-08	7.47612	-0.143869	PTMA	1	0
3.51765e-08	7.45375	-0.221629	RECQL4	1	0
3.93004e-08	7.4056	-0.162532	CAD	1	0
4.34812e-08	7.3617	-0.261468	LRP4	1	0
4.7241e-08	7.32568	-0.177944	DBN1	1	0
5.05747e-08	7.29607	-0.22672	MBOAT7	1	0
7.07879e-08	7.15004	-0.165727	H2AX	1	0
7.395e-08	7.13106	-0.144581	HSP90AA1	1	0
7.51819e-08	7.12389	-0.189182	IPO7	1	0
8.34394e-08	7.07863	0.230995	DUSP3	1	0
1.03767e-07	6.98394	-0.115924	TUBB	1	0
1.04147e-07	6.98235	-0.156313	SSRP1	1	0
1.10518e-07	6.95657	-0.178979	FUBP1	1	0
1.14114e-07	6.94266	-0.172176	LMNB1	1	0
1.16517e-07	6.93361	0.219462	FOXRED2	1	0
1.20974e-07	6.91731	0.248818	DDRGK1	1	0
1.21596e-07	6.91508	0.209287	ITPR3	1	0
1.24692e-07	6.90416	-0.117657	ENO1	1	0
1.48387e-07	6.8286	-0.131591	EIF4G2	1	0
1.48388e-07	6.8286	-0.194998	CDH2	1	0
1.61613e-07	6.79152	-0.113101	HNRNPU	1	0
1.66649e-07	6.7782	-0.13821	DNMT1	1	0
1.70492e-07	6.7683	-0.119884	PRRC2A	1	0
1.71946e-07	6.76461	0.19381	FUCA2	1	0
1.81988e-07	6.73996	-0.200367	EMC10	1	0
1.83247e-07	6.73696	0.240478	GOLGA4	1	0
1.90209e-07	6.72077	0.210223	ACAT2	1	0
1.95526e-07	6.7088	-0.209111	PUF60	1	0
2.04114e-07	6.69013	-0.116234	RPL13	1	0
2.085e-07	6.68089	0.187663	SQSTM1	1	0
2.20936e-07	6.65573	-0.131446	RPL10	1	0
2.36526e-07	6.62612	-0.166826	BCOR	1	0
2.71221e-07	6.56668	0.199125	HMGCS1	1	0
3.00986e-07	6.52145	0.210774	MAFG	1	0
3.31638e-07	6.47934	0.173692	KIF1A	1	0
3.38877e-07	6.46996	-0.162877	RPS25	1	0
3.42515e-07	6.46532	-0.142152	TCOF1	1	0
3.50971e-07	6.45473	-0.228085	MAP2K7	1	0
3.56358e-07	6.44811	0.188631	HMGCR	1	0
3.76346e-07	6.42441	0.198347	RNASEK	1	0
6.49841e-07	6.18719	0.147907	CD164	1	0
6.92272e-07	6.15972	-0.149158	MARCKS	1	0
7.19543e-07	6.14294	-0.165964	GSTP1	1	0
7.37229e-07	6.1324	-0.26098	ZIC2	1	0
7.43645e-07	6.12863	0.25474	UPP1	1	0
8.96842e-07	6.04728	0.218669	ACSL3	1	0
9.13946e-07	6.03908	-0.0999543	HSPA1B	1	0
1.0176e-06	5.99242	-0.121736	MIF	1	0
1.02055e-06	5.99117	-0.202535	CELSR1	1	0
1.02992e-06	5.9872	-0.130795	DEK	1	0
1.29009e-06	5.88938	-0.152107	TMSB10	1	0
1.30514e-06	5.88434	-0.120915	H3-3A	1	0
1.44487e-06	5.84017	-0.150495	SF1	1	0
1.45315e-06	5.83769	-0.171853	RRP7A	1	0
1.58189e-06	5.80082	-0.202848	MTA1	1	0
1.62589e-06	5.78891	-0.172949	NUMA1	1	0
1.72281e-06	5.76376	-0.160989	TNRC18	1	0
1.86574e-06	5.72915	0.240391	DNASE2	1	0
1.87621e-06	5.72672	-0.183535	GATAD2A	1	0
1.90996e-06	5.71898	-0.231494	DUSP1	1	0
1.99054e-06	5.70103	-0.251534	EXT1	1	0
2.32567e-06	5.63345	-0.151459	CDC37	1	0
2.42936e-06	5.61451	-0.223824	RAB11B	1	0
2.53406e-06	5.59618	-0.128068	MYL6	1	0
2.58147e-06	5.58813	-0.163113	COPS6	1	0
2.59464e-06	5.58592	-0.224714	PYGL	1	0
2.63826e-06	5.57868	-0.210267	DENND5A	1	0
2.81168e-06	5.55103	0.186495	LAMP2	1	0
2.95282e-06	5.52976	-0.143299	STIP1	1	0
2.98804e-06	5.52461	0.217761	SCPEP1	1	0
3.03508e-06	5.51783	0.230308	VPS13C	1	0
3.0402e-06	5.5171	-0.257871	CDCA4	1	0
3.27593e-06	5.48467	0.182518	CTSB	1	0
3.31828e-06	5.47909	-0.11183	EEF1G	1	0
4.17398e-06	5.37945	-0.236742	ZNF580	1	0
4.24109e-06	5.37252	-0.168175	DDX24	1	0
4.33276e-06	5.36324	-0.125676	GANAB	1	0
4.78415e-06	5.32019	-0.141527	VARS1	1	0
4.87834e-06	5.31173	-0.138351	EIF4G1	1	0
5.14602e-06	5.28853	0.257773	CLCN6	1	0
5.4205e-06	5.26596	0.126251	COX1	1	0
5.53307e-06	5.25703	0.220398	WASHC2A	1	0
6.05086e-06	5.21818	-0.238726	CTPS2	1	0
6.72484e-06	5.17232	-0.131012	HNRNPR	1	0
6.9823e-06	5.156	0.169786	ATP6V0A1	1	0
7.49047e-06	5.12549	-0.170102	RAVER1	1	0
7.55356e-06	5.12185	0.225135	ASAH1	1	0
7.86758e-06	5.10416	0.252272	ABRACL	1	0
8.51244e-06	5.06995	0.204312	CTSL	1	0
8.63305e-06	5.06384	-0.156661	ACADVL	1	0
8.89351e-06	5.05093	-0.13675	UPF1	1	0
9.54033e-06	5.02044	-0.0985282	RPS11	1	0
9.74923e-06	5.01103	-0.228104	MFAP2	1	0
1.05728e-05	4.97581	0.178329	ATP6V0B	1	0
1.07419e-05	4.96892	0.154335	LGALS3BP	1	0
1.08674e-05	4.96388	0.262787	PDP2	1	0
1.13109e-05	4.9465	-0.137375	MTHFD1	1	0
1.13404e-05	4.94537	-0.252576	RRS1	1	0
1.13615e-05	4.94457	-0.132565	DDB1	1	0
1.1444e-05	4.94142	-0.185463	TJP1	1	0
1.14742e-05	4.94028	0.140017	AKAP12	1	0
1.15065e-05	4.93906	-0.10581	MCM7	1	0
1.16708e-05	4.9329	0.220324	COL6A1	1	0
1.19482e-05	4.9227	-0.211415	PRR12	1	0
1.24338e-05	4.9054	-0.196499	MYCBP2	1	0
1.24704e-05	4.90412	0.220801	CDS2	1	0
1.2988e-05	4.88646	0.239635	ELOVL4	1	0
1.35278e-05	4.86877	0.175207	FAM50A	1	0
1.35527e-05	4.86797	-0.185762	GPAA1	1	0
1.3663e-05	4.86445	-0.128315	SRSF7	1	0
1.37486e-05	4.86174	0.175972	SERINC3	1	0
1.37709e-05	4.86104	-0.171453	NXF1	1	0
1.51429e-05	4.81979	-0.148776	HSPA8	1	0
1.519e-05	4.81844	0.200149	SPNS1	1	0
1.53269e-05	4.81455	-0.14635	APLP2	1	0
1.63196e-05	4.78729	-0.109704	SLC25A6	1	0
1.65955e-05	4.78001	-0.171055	SPTBN2	1	0
1.67158e-05	4.77687	0.152642	ERP29	1	0
1.89414e-05	4.72259	-0.167377	APRT	1	0
1.8959e-05	4.72218	-0.159102	CHERP	1	0
1.94025e-05	4.71214	-0.255835	NDUFA3	1	0
1.94055e-05	4.71207	0.140324	MTATP6P1	1	0
1.9906e-05	4.70102	-0.176406	PDLIM1	1	0
2.02457e-05	4.69367	-0.0949336	RPL4	1	0
2.10514e-05	4.67672	0.216743	CLCN5	1	0
2.47891e-05	4.60574	-0.26191	NA	1	0
2.49974e-05	4.6021	-0.159924	SCAF1	1	0
2.50045e-05	4.60198	-0.141885	TUBB2B	1	0
2.50111e-05	4.60187	-0.128819	SMC4	1	0
2.5259e-05	4.59758	0.239753	TCEAL9	1	0
2.54889e-05	4.59365	0.2415	FNIP2	1	0
2.55208e-05	4.59311	-0.248526	EVI5L	1	0
2.58549e-05	4.58746	0.1708	CUL4B	1	0
2.68854e-05	4.57048	-0.122318	RNF40	1	0
2.75681e-05	4.55959	-0.167614	FEN1	1	0
2.87416e-05	4.54149	-0.170679	CHID1	1	0
2.8799e-05	4.54062	-0.148844	TFDP1	1	0
2.9556e-05	4.52935	-0.151194	TOMM40	1	0
2.97382e-05	4.52669	-0.171611	SRM	1	0
3.20956e-05	4.49355	-0.149834	RAD21	1	0
3.22512e-05	4.49145	0.228431	IDH1	1	0
3.29809e-05	4.48174	-0.160734	SKI	1	0
3.52269e-05	4.45313	-0.178325	GRB10	1	0
3.54754e-05	4.45007	0.244049	BCYRN1	1	0
3.57641e-05	4.44655	-0.243871	DDX10	1	0
3.58336e-05	4.44571	0.216434	NSDHL	1	0
3.61639e-05	4.44172	0.118341	CYTB	1	0
3.63484e-05	4.43951	0.182927	CYP51A1	1	0
3.65145e-05	4.43753	-0.138081	SND1	1	0
3.88983e-05	4.41007	-0.108684	CFL1	1	0
3.96361e-05	4.40191	-0.254053	TRMT61A	1	0
3.99047e-05	4.39898	0.112269	DHCR24	1	0
4.23064e-05	4.37359	-0.2244	FBXL3	1	0
4.24964e-05	4.37165	0.188065	NAMPT	1	0
4.26732e-05	4.36984	-0.109825	RPL18A	1	0
4.30248e-05	4.36628	0.206461	MMP15	1	0
4.54808e-05	4.34217	-0.196631	TPM1	1	0
4.61727e-05	4.33561	-0.18729	CHD7	1	0
4.62065e-05	4.3353	-0.171733	KRI1	1	0
4.66739e-05	4.33093	-0.0961464	SFPQ	1	0
4.68796e-05	4.32902	-0.179723	HOXD10	1	0
4.81401e-05	4.31749	0.236602	SLC12A6	1	0
4.93508e-05	4.30671	-0.203194	HES1	1	0
4.96763e-05	4.30385	0.144367	GNS	1	0
5.05756e-05	4.29606	0.146241	SLC20A1	1	0
5.27022e-05	4.27817	-0.223855	CUEDC2	1	0
5.40264e-05	4.26739	-0.239845	BACE1	1	0
5.4616e-05	4.26268	-0.135599	ELAVL1	1	0
5.54205e-05	4.25633	-0.166142	YY1	1	0
5.59341e-05	4.25232	0.180775	VEGFA	1	0
5.64329e-05	4.24847	-0.145759	RAB1B	1	0
5.64952e-05	4.24799	0.114125	RPN2	1	0
5.6994e-05	4.24417	-0.136965	ATP13A1	1	0
5.7712e-05	4.23873	-0.233748	FAM89B	1	0
5.8162e-05	4.23536	-0.197056	MACROH2A2	1	0
5.82263e-05	4.23488	-0.156433	RCN1	1	0
5.86464e-05	4.23176	-0.188077	TIMP1	1	0
5.89316e-05	4.22965	0.0998336	HLA-C	1	0
5.93512e-05	4.22657	0.227302	KLF6	1	0
6.12138e-05	4.21315	-0.116552	SF3B3	1	0
6.18253e-05	4.20883	-0.125657	SF3B2	1	0
6.22025e-05	4.20619	-0.13156	SRCAP	1	0
6.33562e-05	4.19821	0.209659	NAGLU	1	0
6.3895e-05	4.19453	0.182822	WASHC2C	1	0
6.41377e-05	4.19289	-0.159237	CENPV	1	0
6.45118e-05	4.19036	-0.115147	PSMD2	1	0
6.52473e-05	4.18544	-0.128312	SRRT	1	0
6.64583e-05	4.17745	-0.119052	NCL	1	0
6.9569e-05	4.15758	-0.183562	NME3	1	0
6.95852e-05	4.15748	0.131984	RNF187	1	0
6.96247e-05	4.15724	-0.12795	JPT2	1	0
6.99419e-05	4.15526	0.136065	FDPS	1	0
7.04296e-05	4.15224	-0.169435	RBM26	1	0
7.14007e-05	4.1463	-0.163869	UNG	1	0
7.23722e-05	4.14043	-0.175989	VPS51	1	0
7.24285e-05	4.14009	-0.189272	SIVA1	1	0
7.53605e-05	4.12286	-0.190851	AIP	1	0
7.67937e-05	4.11467	-0.141191	NAP1L4	1	0
7.90924e-05	4.10187	-0.151336	EIF4EBP2	1	0
8.04883e-05	4.09427	-0.234279	LYPD1	1	0
8.21896e-05	4.08518	-0.0822107	EEF1A1	1	0
8.32178e-05	4.07978	-0.165592	TALDO1	1	0
8.33388e-05	4.07915	-0.114478	CLU	1	0
8.41219e-05	4.07509	0.143682	STX16	1	0
8.50923e-05	4.07011	0.197301	SAT2	1	0
8.56452e-05	4.0673	-0.108258	RPL13A	1	0
8.65373e-05	4.0628	-0.24693	SCHIP1	1	0
8.68718e-05	4.06112	-0.138891	RBM8A	1	0
8.89569e-05	4.05082	-0.131531	POLD2	1	0
8.93891e-05	4.04872	0.207281	RHOQ	1	0
9.16607e-05	4.03782	0.199311	CD9	1	0
9.19849e-05	4.03628	-0.238544	SLC25A22	1	0
9.23132e-05	4.03474	0.193523	SCML1	1	0
9.92477e-05	4.00328	-0.259198	CTXN1	1	0
0.000100361	3.99843	-0.17196	NOP14	1	0
0.000100795	3.99656	-0.135367	ZC3H13	1	0
0.000100955	3.99587	-0.147406	CCDC124	1	0
0.000101357	3.99414	-0.235388	CHCHD7	1	0
0.000102652	3.98863	-0.191407	ASAP1	1	0
0.000105622	3.97625	-0.130992	MCM4	1	0
0.000106329	3.97335	0.151804	PIGT	1	0
0.000107607	3.96816	-0.195369	HSF1	1	0
0.000109085	3.96224	0.125181	HMGA1	1	0
0.000111682	3.95201	-0.112791	RANBP1	1	0
0.000112091	3.95043	-0.258484	GAS1	1	0
0.000115032	3.93918	-0.140847	HNRNPUL2	1	0
0.000116093	3.93519	-0.135955	PAPOLA	1	0
0.000118261	3.92716	0.17261	SV2A	1	0
0.000120456	3.91917	-0.216985	BRF1	1	0
0.00012136	3.91592	0.121755	CTSD	1	0
0.000121514	3.91537	-0.206713	LBH	1	0
0.000122526	3.91177	-0.200206	NAT10	1	0
0.000123325	3.90895	-0.1202	CTTN	1	0
0.000125669	3.90077	-0.110474	RPS28	1	0
0.000128306	3.89175	-0.0917339	HNRNPA1	1	0
0.000129335	3.88828	0.221501	DGKE	1	0
0.000135372	3.86847	-0.165958	SART1	1	0
0.000138581	3.8583	-0.176857	TLE1	1	0
0.000138837	3.8575	-0.121092	SF3A1	1	0
0.000140376	3.85271	-0.129472	NUP62	1	0
0.000147811	3.83029	-0.15967	EIF3H	1	0
0.000148634	3.82788	-0.225341	PMEPA1	1	0
0.000153409	3.81415	0.153024	CLTA	1	0
0.000154099	3.8122	-0.107263	CKAP5	1	0
0.000156472	3.80556	-0.141477	EIF3F	1	0
0.000158022	3.80128	-0.105262	RBMX	1	0
0.000158235	3.8007	-0.255409	LINC00641	1	0
0.00015902	3.79855	-0.121711	SUMO2	1	0
0.000161362	3.7922	-0.128507	SMARCC1	1	0
0.000170671	3.76784	-0.189711	HOXD9	1	0
0.000178561	3.74821	-0.13129	CTPS1	1	0
0.000179064	3.74699	0.183283	CPLANE1	1	0
0.000179067	3.74698	-0.191459	SUMO3	1	0
0.000182715	3.73823	0.214188	SLC17A5	1	0
0.000185048	3.73272	-0.202949	ZMIZ1	1	0
0.000187169	3.72777	0.122808	FKBP1A	1	0
0.00018853	3.72462	-0.168468	PPRC1	1	0
0.000188837	3.72391	-0.203604	TAX1BP3	1	0
0.000192389	3.71582	0.206632	RETSAT	1	0
0.000193602	3.71309	0.178331	TRPM7	1	0
0.000203063	3.69237	-0.16804	PARD3	1	0
0.000205395	3.68741	0.250785	CORO6	1	0
0.000208343	3.68122	-0.194945	GLB1L2	1	0
0.000212233	3.67319	0.252654	NA	1	0
0.000213294	3.67102	0.20201	LYST	1	0
0.000213887	3.66982	0.210041	C18orf25	1	0
0.000214532	3.66851	0.245298	STING1	1	0
0.000217049	3.66344	-0.169005	PHRF1	1	0
0.000222073	3.6535	0.158926	BRI3BP	1	0
0.000222246	3.65317	0.0758732	ND4	1	0
0.000223106	3.65149	0.206417	SRXN1	1	0
0.000224759	3.64828	0.137876	MAVS	1	0
0.000228908	3.64034	0.136528	SLC4A2	1	0
0.000229798	3.63865	0.20293	LRRC58	1	0
0.000234641	3.6296	0.203444	RGPD8	1	0
0.000239664	3.6204	0.150482	ARFGAP1	1	0
0.000241661	3.61679	-0.101303	RPL27A	1	0
0.000245163	3.61054	-0.144752	CYC1	1	0
0.000247365	3.60666	-0.173175	IGF2BP2	1	0
0.000247503	3.60642	-0.130969	HMGB2	1	0
0.000253366	3.59625	0.177114	VPS16	1	0
0.000257361	3.58946	-0.0886912	EIF4A1	1	0
0.000261524	3.58249	-0.209957	CDH24	1	0
0.000266584	3.57417	-0.168179	PNPLA2	1	0
0.000270837	3.56729	-0.128586	STARD7	1	0
0.00027141	3.56637	-0.186239	XRCC3	1	0
0.000274105	3.56208	0.194193	CCPG1	1	0
0.000278247	3.55557	-0.0910595	SRSF2	1	0
0.000278704	3.55486	0.111912	SPAG9	1	0
0.00027891	3.55454	0.238856	ZNF529	1	0
0.000281298	3.55083	-0.211384	NR1H2	1	0
0.000289562	3.53826	-0.155363	SMAD3	1	0
0.00029028	3.53718	0.161961	GFPT1	1	0
0.000293988	3.53167	-0.119872	UBTF	1	0
0.000294843	3.53041	0.229331	LPIN2	1	0
0.000296173	3.52845	-0.128311	FAU	1	0
0.000296576	3.52786	0.174026	ARFGEF2	1	0
0.000301472	3.52075	-0.189665	UBALD2	1	0
0.000309557	3.50926	0.172915	PRNP	1	0
0.000312082	3.50573	-0.120714	KDM1A	1	0
0.00032086	3.49368	0.15062	CEMIP2	1	0
0.000328075	3.48403	-0.13218	C11orf58	1	0
0.000329417	3.48225	-0.195875	MRTFA	1	0
0.000334742	3.47529	-0.104526	HNRNPDL	1	0
0.000337518	3.4717	-0.143905	RTL6	1	0
0.000343738	3.46377	-0.155698	NNT	1	0
0.000351043	3.45464	0.224644	NES	1	0
0.000360483	3.44312	-0.211789	FZD8	1	0
0.000361259	3.44218	-0.109979	MDC1	1	0
0.000362433	3.44077	-0.0849386	EIF5A	1	0
0.000363262	3.43978	-0.143058	KIF20A	1	0
0.000363795	3.43914	0.219938	FNIP1	1	0
0.000367613	3.43461	0.164633	ATP6V0D1	1	0
0.000376498	3.42424	0.258137	SCN9A	1	0
0.000379086	3.42126	-0.169947	PATZ1	1	0
0.00038199	3.41795	-0.195428	EVL	1	0
0.00038599	3.41342	-0.199283	FLNA	1	0
0.000387543	3.41168	-0.172635	DDX49	1	0
0.000396618	3.40163	-0.111727	TAF15	1	0
0.000404428	3.39316	-0.118412	STRN4	1	0
0.000411819	3.38529	-0.152584	HMGA2	1	0
0.000414092	3.3829	0.172112	ARFGEF3	1	0
0.000415648	3.38127	0.256069	TMC6	1	0
0.000416246	3.38065	0.175667	WDFY1	1	0
0.000420486	3.37625	-0.0726161	RPLP0	1	0
0.000422192	3.37449	-0.090715	MCM3	1	0
0.000424609	3.37201	-0.140602	PRPF19	1	0
0.000425117	3.37149	-0.190606	PWP2	1	0
0.000430728	3.3658	-0.167093	NR3C1	1	0
0.000430985	3.36554	-0.113118	KHDRBS1	1	0
0.000432339	3.36418	-0.0977452	ACIN1	1	0
0.000438524	3.35801	0.250606	FZD4	1	0
0.000448882	3.34787	0.201791	SOX12	1	0
0.000455743	3.34128	0.130714	IDH3B	1	0
0.000462004	3.33535	-0.160597	CAMKK2	1	0
0.00046552	3.33206	-0.151728	KAT6A	1	0
0.000468406	3.32938	-0.159763	MYO1B	1	0
0.000474851	3.32344	-0.124676	EPHA7	1	0
0.000481904	3.31704	-0.14828	RTF1	1	0
0.000486731	3.31271	0.0850226	CLTC	1	0
0.000497467	3.30324	-0.177804	MAP3K11	1	0
0.0004998	3.3012	-0.210044	NDUFAF3	1	0
0.000500724	3.3004	0.212022	GNAL	1	0
0.000503765	3.29777	-0.162837	AP2A2	1	0
0.000516624	3.28683	-0.135937	RCC1	1	0
0.000520405	3.28366	-0.118517	PFAS	1	0
0.000521964	3.28236	-0.0747624	RPL3	1	0
0.000526705	3.27843	0.205408	GPX3	1	0
0.000527374	3.27788	-0.153756	SIN3A	1	0
0.000527533	3.27775	-0.221008	ZNF551	1	0
0.000532547	3.27364	-0.198679	TIMP3	1	0
0.00053924	3.26822	0.223739	ZNF605	1	0
0.00054325	3.265	0.115848	C1orf43	1	0
0.000544628	3.2639	-0.237782	MYC	1	0
0.000547807	3.26137	-0.226207	GALNT16	1	0
0.00054906	3.26038	-0.096068	VCP	1	0
0.000554225	3.25631	-0.170069	PUS1	1	0
0.000568906	3.24496	0.228235	NA	1	0
0.000570959	3.24339	-0.0830332	PRKDC	1	0
0.000575955	3.23961	-0.125389	ARGLU1	1	0
0.000587379	3.23108	-0.14425	RIC8A	1	0
0.000588633	3.23016	0.141207	PDPR	1	0
0.00059887	3.22267	0.176967	PCYT2	1	0
0.000611432	3.21365	-0.140543	TRIM44	1	0
0.000615478	3.21079	-0.137964	TCF25	1	0
0.000617112	3.20964	-0.144906	BAZ1A	1	0
0.0006267	3.20294	-0.0916499	HNRNPUL1	1	0
0.000628317	3.20182	-0.103425	HNRNPAB	1	0
0.000631401	3.19969	-0.101876	EIF1AX	1	0
0.00063677	3.19602	-0.111466	ALDH18A1	1	0
0.000641646	3.1927	-0.125855	COPE	1	0
0.000641946	3.1925	-0.245506	SCIN	1	0
0.000646087	3.18971	-0.097965	RCC2	1	0
0.000646852	3.1892	0.217593	ABCA5	1	0
0.000647631	3.18867	-0.107807	RBM25	1	0
0.000647895	3.1885	-0.170647	COL18A1	1	0
0.000654257	3.18425	0.145562	NPC1	1	0
0.000690931	3.16057	-0.12628	PSMC3	1	0
0.000704623	3.15204	-0.132651	ARID1A	1	0
0.000709722	3.14891	0.241476	SNPH	1	0
0.00073237	3.13527	0.21439	MVK	1	0
0.000732822	3.135	0.149552	MALAT1	1	0
0.000742333	3.1294	-0.113805	FSCN1	1	0
0.000743985	3.12844	0.213902	NRN1	1	0
0.000745449	3.12758	0.188099	SLC38A7	1	0
0.000753574	3.12287	-0.214552	ZNF304	1	0
0.000756709	3.12107	0.131719	CD46	1	0
0.000759491	3.11948	-0.0752158	DDX5	1	0
0.000761269	3.11846	-0.103629	ENAH	1	0
0.00077314	3.11174	-0.0990897	FKBP8	1	0
0.000774088	3.11121	-0.0809351	SRSF1	1	0
0.000776713	3.10974	0.253117	ZNF667	1	0
0.000785257	3.10499	-0.161959	SAMD11	1	0
0.000788378	3.10327	-0.204196	EML1	1	0
0.000800833	3.09646	-0.19146	HMBS	1	0
0.000818782	3.08683	0.14113	CYB5B	1	0
0.000822394	3.08492	0.178646	ENOSF1	1	0
0.000832511	3.07961	0.244984	PDGFA	1	0
0.000833779	3.07895	0.18812	ENPP1	1	0
0.000835662	3.07797	-0.0979612	TUBB4B	1	0
0.000864113	3.06343	-0.0942635	CTNNA1	1	0
0.000867103	3.06193	0.204497	ITGA7	1	0
0.000872426	3.05927	-0.116229	MAP4	1	0
0.00087316	3.05891	-0.233868	ZNF765	1	0
0.000874189	3.05839	-0.191083	KMT5B	1	0
0.000875645	3.05767	0.213285	MYO5B	1	0
0.000876087	3.05745	0.16603	HDAC5	1	0
0.000884375	3.05336	-0.116571	TRA2B	1	0
0.000899396	3.04605	0.136891	FMR1	1	0
0.000901727	3.04492	0.186595	MVD	1	0
0.00091779	3.03726	-0.227908	AMOTL2	1	0
0.000928238	3.03234	0.190171	BTN2A2	1	0
0.000929141	3.03192	-0.254262	NA	1	0
0.000935425	3.02899	0.110561	ND6	1	0
0.000935892	3.02877	0.207724	COL1A1	1	0
0.000936396	3.02854	-0.104192	POM121	1	0
0.00094001	3.02687	0.135589	PPT1	1	0
0.000949972	3.02229	-0.107558	EIF3G	1	0
0.000951845	3.02143	-0.131711	PIK3R2	1	0
0.000964978	3.01548	0.179986	MICA	1	0
0.000972774	3.01199	0.150371	NEFL	1	0
0.000974819	3.01108	-0.0985391	UHRF1	1	0
0.000979283	3.00909	-0.164825	DPF2	1	0
0.000980434	3.00858	-0.0830617	HSP90AB1	1	0
0.000984964	3.00658	-0.179085	DCAF13	1	0
0.000987658	3.00539	-0.165776	APBB1	1	0
0.000993256	3.00294	-0.162323	LIMS1	1	0
0.000999402	3.00026	0.183724	ARID3A	1	0
0.00100021	2.99991	-0.1156	CNN3	1	0
0.00102839	2.98784	0.219463	ADAM11	1	0
0.00105149	2.9782	0.116684	FTH1	1	0
0.00105633	2.9762	-0.116881	NDUFA13	1	0
0.00106366	2.9732	-0.116563	FAT1	1	0
0.00106577	2.97234	-0.157871	RRP12	1	0
0.0010699	2.97066	-0.185282	SLAIN1	1	0
0.00107298	2.96941	0.225268	ZNF711	1	0
0.0010774	2.96762	-0.161291	POLR2G	1	0
0.00108097	2.96619	-0.148022	LRP5	1	0
0.00109826	2.95929	0.256898	RELL2	1	0
0.00109998	2.95862	-0.103496	HYOU1	1	0
0.00110519	2.95656	-0.199225	CAMK1D	1	0
0.00110933	2.95494	0.151418	SOAT1	1	0
0.00111619	2.95226	-0.100163	ZC3H7B	1	0
0.00111649	2.95214	-0.103682	CAPRIN1	1	0
0.00112089	2.95044	-0.158952	ARHGAP19	1	0
0.00112457	2.94901	-0.197057	ZNF264	1	0
0.00112864	2.94745	-0.251841	ZNF784	1	0
0.00113092	2.94657	-0.134407	BANF1	1	0
0.00113545	2.94483	0.159237	SLC2A1	1	0
0.00114771	2.94017	0.140732	MKNK2	1	0
0.00116668	2.93305	-0.133893	DNAJA1	1	0
0.0011667	2.93304	0.258395	OLMALINC	1	0
0.00116747	2.93276	-0.205365	EFNA5	1	0
0.00116918	2.93212	-0.129893	EIF3E	1	0
0.00117651	2.9294	-0.140184	CTCF	1	0
0.00117861	2.92863	-0.258251	COL5A1	1	0
0.00117946	2.92832	0.15187	ARMCX3	1	0
0.00118359	2.9268	0.189138	ATP2B4	1	0
0.00118409	2.92662	0.258884	GBGT1	1	0
0.00118635	2.92579	-0.144967	ATAD3B	1	0
0.00118702	2.92554	-0.126137	GTPBP1	1	0
0.00118735	2.92542	-0.108686	CD2BP2	1	0
0.0011901	2.92442	0.157001	UFL1	1	0
0.00120077	2.92054	-0.132169	FBXL19	1	0
0.0012025	2.91991	0.248745	LGALS3	1	0
0.00120928	2.91747	-0.186782	ITGA1	1	0
0.00120977	2.9173	0.160534	TBC1D20	1	0
0.0012139	2.91582	-0.150134	YDJC	1	0
0.00122201	2.91293	-0.100689	SUPT16H	1	0
0.00122371	2.91232	0.240689	PKP3	1	0
0.00122496	2.91188	0.140801	CELSR2	1	0
0.00126208	2.89891	0.25635	MKLN1-AS	1	0
0.00126233	2.89883	-0.145751	SLC7A1	1	0
0.00126451	2.89808	-0.192113	C17orf49	1	0
0.00129243	2.88859	-0.094725	HCFC1	1	0
0.00129282	2.88846	0.115481	SURF4	1	0
0.00129559	2.88753	-0.216194	ZNF587B	1	0
0.00129984	2.88611	-0.0902082	SET	1	0
0.00130118	2.88566	-0.122088	ARCN1	1	0
0.00130987	2.88277	-0.1428	MRTO4	1	0
0.001321	2.8791	0.237509	DUSP5	1	0
0.00132313	2.8784	-0.0977552	PABPN1	1	0
0.00133967	2.873	-0.173949	TRAF3	1	0
0.00134888	2.87003	0.115202	AFF4	1	0
0.00135284	2.86875	-0.159377	HRAS	1	0
0.00135519	2.868	0.169413	TMEM50B	1	0
0.00136374	2.86527	0.127667	SSR1	1	0
0.0013671	2.8642	0.215749	INTS6L	1	0
0.0013818	2.85956	-0.0886704	NASP	1	0
0.00139159	2.85649	-0.0804433	NUCKS1	1	0
0.0013935	2.85589	-0.123262	POLRMT	1	0
0.00139401	2.85573	0.0845529	CANX	1	0
0.00139653	2.85495	-0.103352	ESYT1	1	0
0.00140353	2.85278	0.203713	ZNF468	1	0
0.00140699	2.85171	-0.163797	MARK2	1	0
0.00141084	2.85052	0.152709	KLHL15	1	0
0.00142593	2.8459	0.149035	GBA	1	0
0.00143058	2.84449	-0.123371	ATXN10	1	0
0.00143225	2.84398	-0.253569	TMEM47	1	0
0.00144409	2.8404	0.105919	NUFIP2	1	0
0.00146735	2.83347	0.150873	USP32	1	0
0.00146808	2.83325	-0.216442	TFPI2	1	0
0.00146999	2.83269	0.129405	MCM8	1	0
0.00147149	2.83224	-0.160192	POLR2L	1	0
0.00147419	2.83145	0.240362	ERBB3	1	0
0.00149248	2.82609	0.149094	EGLN2	1	0
0.00149365	2.82575	-0.142652	KLC1	1	0
0.00149721	2.82472	0.252573	CCDC9B	1	0
0.00149906	2.82418	-0.184332	WDR74	1	0
0.00150196	2.82334	-0.140366	HOXA9	1	0
0.00150307	2.82302	0.24159	IRF6	1	0
0.00150558	2.8223	-0.146424	SELENOH	1	0
0.00151516	2.81954	-0.0998221	MCM5	1	0
0.00155313	2.80879	-0.171844	FAM13B	1	0
0.001557	2.80771	0.190932	SELENOP	1	0
0.00156381	2.80582	0.237072	NA	1	0
0.00159318	2.79773	-0.107139	HES4	1	0
0.00159572	2.79704	0.22855	PLEKHG4	1	0
0.0016007	2.79569	0.132413	POMT1	1	0
0.00160497	2.79453	0.250219	RN7SL2	1	0
0.001611	2.7929	-0.13772	CEP170B	1	0
0.00161408	2.79208	-0.12142	GBF1	1	0
0.00161623	2.7915	-0.115466	APEX1	1	0
0.00161985	2.79053	-0.12678	METTL3	1	0
0.00162936	2.78798	0.180604	ADGRL1	1	0
0.00166694	2.77808	0.13001	M6PR	1	0
0.00166839	2.7777	-0.0927113	MAZ	1	0
0.00167275	2.77657	-0.161632	NDFIP2	1	0
0.00167386	2.77628	-0.18937	GFUS	1	0
0.00167576	2.77579	0.107258	LMAN1	1	0
0.00168248	2.77405	-0.127556	RBM15B	1	0
0.00168607	2.77312	-0.0964073	RPL30	1	0
0.00169383	2.77113	-0.130327	DVL3	1	0
0.00170223	2.76898	0.174177	CD55	1	0
0.00171377	2.76605	-0.0893259	BTF3	1	0
0.00171439	2.76589	-0.173552	NPNT	1	0
0.00171805	2.76496	-0.142572	ASCC2	1	0
0.00171938	2.76463	-0.118576	TBC1D10B	1	0
0.0017195	2.7646	0.131968	TRIM25	1	0
0.00172525	2.76315	-0.095535	TPM4	1	0
0.00172637	2.76287	0.164503	C5orf51	1	0
0.0017264	2.76286	-0.120433	YWHAH	1	0
0.00173836	2.75986	0.212733	SLC26A6	1	0
0.00174486	2.75824	-0.0887265	HMGB1	1	0
0.00174729	2.75763	0.107836	LASP1	1	0
0.00175104	2.7567	-0.0945816	EIF4A2	1	0
0.00175246	2.75635	-0.248286	FAM187A	1	0
0.00177936	2.74974	-0.238616	ELP4	1	0
0.00178151	2.74921	-0.11653	FBL	1	0
0.00178367	2.74869	-0.105672	OGA	1	0
0.00178447	2.74849	-0.172771	IRF2BPL	1	0
0.00178825	2.74757	-0.108501	STK25	1	0
0.00178828	2.74756	-0.148626	MRI1	1	0
0.00180804	2.74279	0.154418	FAM156A	1	0
0.00181346	2.74149	-0.103779	GALNT2	1	0
0.00181468	2.7412	0.239332	SLC6A9	1	0
0.00182108	2.73967	0.127173	DHCR7	1	0
0.00183406	2.73659	-0.245808	AMPH	1	0
0.00184445	2.73413	-0.0940582	PTGES3	1	0
0.00185026	2.73277	-0.128713	KIAA0930	1	0
0.00185279	2.73217	-0.118938	CREBBP	1	0
0.00185664	2.73127	-0.101201	THRAP3	1	0
0.00185693	2.73121	0.233245	TEX15	1	0
0.0018621	2.73	0.142198	AASS	1	0
0.00188055	2.72572	-0.0938018	EIF3D	1	0
0.0018886	2.72386	-0.131196	DCTPP1	1	0
0.00189769	2.72178	-0.14966	NOL6	1	0
0.00191207	2.7185	-0.108469	U2SURP	1	0
0.00192851	2.71478	0.171315	BMP7	1	0
0.00193437	2.71346	-0.120091	MYO9B	1	0
0.00193842	2.71255	-0.0802292	ARF1	1	0
0.00195919	2.70792	0.212406	HOXB7	1	0
0.00196746	2.70609	-0.120998	GOLIM4	1	0
0.00197521	2.70439	0.203099	ZNF558	1	0
0.00197544	2.70434	-0.120418	PCSK6	1	0
0.00197901	2.70355	0.22174	ASS1	1	0
0.00198217	2.70286	0.233652	FITM2	1	0
0.00200009	2.69895	0.110829	KIDINS220	1	0
0.0020069	2.69747	-0.163414	ARFIP2	1	0
0.00203041	2.69242	-0.122501	POLR1A	1	0
0.00203837	2.69072	-0.132414	NDUFB9	1	0
0.00203903	2.69058	-0.138914	ZNF629	1	0
0.00205207	2.68781	0.152831	SNX14	1	0
0.00206238	2.68563	-0.0820086	CCT3	1	0
0.00208203	2.68151	-0.166649	COL7A1	1	0
0.00208256	2.6814	-0.129862	NUBP2	1	0
0.0020947	2.67888	-0.229725	THSD4	1	0
0.00209696	2.67841	0.12987	PIM3	1	0
0.00209973	2.67784	-0.18206	HAUS7	1	0
0.00211313	2.67507	-0.112205	CD81	1	0
0.00215975	2.6656	0.233415	CYP26B1	1	0
0.00217569	2.6624	-0.146363	HS6ST2	1	0
0.00217914	2.66172	0.14306	TPP1	1	0
0.00218521	2.66051	-0.114184	NUP98	1	0
0.00219776	2.65802	0.186581	DBNDD2	1	0
0.00220426	2.65674	-0.121986	RUVBL1	1	0
0.00220756	2.65609	-0.151353	DCAF15	1	0
0.0022254	2.65259	0.146332	SPRING1	1	0
0.00222748	2.65219	-0.144876	NDUFS8	1	0
0.0022457	2.64865	0.147469	WDR81	1	0
0.00225421	2.64701	-0.0995628	SAFB	1	0
0.00226019	2.64585	-0.11165	EIF4A3	1	0
0.00227244	2.64351	-0.0881872	ODC1	1	0
0.00227498	2.64302	-0.128596	DPYSL3	1	0
0.00227976	2.64211	-0.151645	RELA	1	0
0.00230767	2.63683	-0.161427	KMT5C	1	0
0.00230886	2.6366	0.215848	NA	1	0
0.00236603	2.62598	0.192201	C18orf32	1	0
0.0023677	2.62567	0.14126	TOR1A	1	0
0.00236938	2.62537	-0.183081	FRMD8	1	0
0.0023764	2.62408	-0.138344	TMEM132A	1	0
0.0024599	2.60908	-0.200842	RABEPK	1	0
0.0024615	2.6088	0.134023	TRAM2	1	0
0.00247452	2.60651	0.158818	LRP8	1	0
0.00247467	2.60648	0.12836	AURKA	1	0
0.00250259	2.60161	0.182188	ELOVL6	1	0
0.00251188	2.6	-0.0959696	SMARCE1	1	0
0.0025292	2.59702	-0.161924	PEX6	1	0
0.00255162	2.59318	-0.0827098	SNRNP70	1	0
0.00256659	2.59064	-0.160965	ZPR1	1	0
0.0025685	2.59032	0.120841	SLC39A6	1	0
0.00257316	2.58953	0.166065	MGST3	1	0
0.00258028	2.58833	-0.149833	ACTL6A	1	0
0.00258332	2.58782	0.243257	TMEM255A	1	0
0.0025888	2.5869	-0.185158	GPRASP2	1	0
0.00259853	2.58527	-0.100383	PFKP	1	0
0.00260108	2.58485	-0.0938879	DHX9	1	0
0.00261665	2.58225	0.237513	C20orf96	1	0
0.00262075	2.58157	-0.207225	ZNF549	1	0
0.00262594	2.58072	-0.104704	NT5DC2	1	0
0.00263619	2.57902	-0.13106	ZFP91	1	0
0.00264608	2.5774	0.127079	WBP2	1	0
0.00265119	2.57656	-0.212321	HOXD13	1	0
0.0026623	2.57474	0.176899	TOB1	1	0
0.00266504	2.5743	-0.222254	ZSCAN22	1	0
0.00266543	2.57423	-0.105655	LCP1	1	0
0.00269992	2.56865	-0.114219	PRMT5	1	0
0.00270345	2.56808	0.174942	AP5Z1	1	0
0.00272072	2.56532	-0.199124	ZNF71	1	0
0.00272107	2.56526	0.229402	GCNT1	1	0
0.00272827	2.56411	-0.0772182	USP22	1	0
0.00273645	2.56281	0.238449	FAM160A1	1	0
0.00274124	2.56205	0.239557	PPARGC1A	1	0
0.00274268	2.56183	0.209496	STOM	1	0
0.00274807	2.56097	-0.239082	GYG2	1	0
0.00275096	2.56052	-0.0922312	AP1B1	1	0
0.00275412	2.56002	0.208592	BNIP3	1	0
0.0027583	2.55936	0.0897718	AP3D1	1	0
0.0027697	2.55757	-0.211213	BICC1	1	0
0.0027867	2.55491	0.189751	SNHG19	1	0
0.00280126	2.55265	0.137763	OGFR	1	0
0.00280594	2.55192	-0.108213	SNU13	1	0
0.0028102	2.55126	0.163472	MAPK8IP2	1	0
0.00281207	2.55097	-0.103437	MBD3	1	0
0.00281614	2.55035	0.226846	MOSPD1	1	0
0.00283847	2.54692	0.165011	ENPP4	1	0
0.00284123	2.54649	-0.106895	ABR	1	0
0.00286649	2.54265	0.124131	LAMA5	1	0
0.00286937	2.54221	0.157565	RAB9A	1	0
0.00287142	2.5419	-0.127134	ROBO1	1	0
0.00287903	2.54075	0.241387	HMCN1	1	0
0.0028932	2.53862	0.104754	TTC3	1	0
0.00289712	2.53803	-0.236391	LOC100129917	1	0
0.00293963	2.53171	-0.0932987	RANGAP1	1	0
0.00294578	2.5308	0.0796137	RPL17	1	0
0.00298096	2.52564	0.211461	CA2	1	0
0.0029916	2.5241	-0.129806	DDX6	1	0
0.00299521	2.52357	-0.138095	TENM3	1	0
0.00301235	2.52109	0.112348	ANXA5	1	0
0.00301745	2.52036	0.177049	GM2A	1	0
0.00302301	2.51956	-0.110666	CPSF7	1	0
0.00302543	2.51921	-0.139208	PROSER1	1	0
0.0030289	2.51872	-0.137488	TLNRD1	1	0
0.00303456	2.5179	0.156399	AVL9	1	0
0.00304771	2.51603	0.127051	RALGAPB	1	0
0.00304936	2.51579	0.216534	PRRG1	1	0
0.00309251	2.50969	0.113815	UHMK1	1	0
0.00310443	2.50802	-0.123141	UBQLN4	1	0
0.00311528	2.5065	0.231429	NA	1	0
0.00311704	2.50626	-0.0801021	KHSRP	1	0
0.00311979	2.50587	0.120199	LAMB2	1	0
0.00312851	2.50466	0.0767506	NOP56	1	0
0.00313087	2.50433	0.179635	SLC36A1	1	0
0.00313245	2.50412	0.157515	P3H3	1	0
0.00313304	2.50403	-0.183698	RUNX1	1	0
0.00314686	2.50212	-0.112792	MYO10	1	0
0.00314805	2.50196	0.10095	GPX4	1	0
0.00316969	2.49898	-0.200738	OBI1	1	0
0.00317385	2.49841	0.200779	CYB5A	1	0
0.00317713	2.49796	0.190964	EPDR1	1	0
0.0031866	2.49667	-0.109773	TBCD	1	0
0.00318758	2.49654	-0.226493	ZNF497	1	0
0.00321176	2.49326	-0.176522	ZNF48	1	0
0.00321268	2.49313	-0.159545	SMAD7	1	0
0.00323065	2.49071	0.20221	LRP2	1	0
0.00323701	2.48986	0.148853	F11R	1	0
0.00324769	2.48842	0.149665	ADAM17	1	0
0.00326152	2.48658	0.239374	ALPK3	1	0
0.00327131	2.48528	-0.171618	CCDC106	1	0
0.0032717	2.48523	-0.0941688	LARS1	1	0
0.00328458	2.48352	-0.103821	YWHAG	1	0
0.00329932	2.48157	-0.235335	FAM156B	1	0
0.00330713	2.48055	0.173464	PDK3	1	0
0.00331685	2.47927	-0.19526	TIGD5	1	0
0.00333294	2.47717	0.107759	ELOVL5	1	0
0.00335	2.47495	-0.234691	DUXAP8	1	0
0.0033661	2.47287	-0.109079	GLYR1	1	0
0.00337348	2.47192	-0.136424	MTHFD1L	1	0
0.00338136	2.47091	0.158169	SLC18B1	1	0
0.00338477	2.47047	-0.139035	B3GAT3	1	0
0.00338874	2.46996	0.235154	LMTK3	1	0
0.00339395	2.4693	0.145675	CGN	1	0
0.00341263	2.46691	-0.127339	MAST2	1	0
0.0034252	2.46531	-0.101339	RBFOX2	1	0
0.00342782	2.46498	-0.0870542	TPT1	1	0
0.00343036	2.46466	0.103701	RBBP6	1	0
0.00344237	2.46314	-0.107006	LAS1L	1	0
0.00344594	2.46269	0.175064	SLC15A4	1	0
0.00344962	2.46223	0.233016	ULBP2	1	0
0.00345692	2.46131	0.0818768	PCNA	1	0
0.00346718	2.46002	-0.228481	TPTEP1	1	0
0.00346733	2.46	0.14877	TMEM63A	1	0
0.00347577	2.45895	0.143175	ENTPD6	1	0
0.00349998	2.45593	-0.103403	SZRD1	1	0
0.00350699	2.45507	-0.115838	DSC3	1	0
0.00351653	2.45389	-0.0997156	NCAPD3	1	0
0.00351974	2.45349	0.130045	ATP6V1B2	1	0
0.00354543	2.45033	-0.0946788	KLHDC3	1	0
0.00357179	2.44711	-0.0913887	CLSTN1	1	0
0.00361347	2.44208	0.182299	VLDLR	1	0
0.00363468	2.43953	-0.067012	RACK1	1	0
0.00364783	2.43797	-0.151991	ZYX	1	0
0.00368764	2.43325	-0.0848282	RNPS1	1	0
0.00369402	2.4325	0.208393	ERAP2	1	0
0.00370559	2.43114	-0.157418	ATF3	1	0
0.00370702	2.43097	-0.125018	ARHGAP35	1	0
0.00372102	2.42934	-0.120014	BCCIP	1	0
0.00376332	2.42443	0.15	CELF2	1	0
0.00377407	2.42319	-0.086918	EIF3B	1	0
0.00377563	2.42301	-0.184378	MAPK13	1	0
0.00377729	2.42282	-0.0991907	MZT2B	1	0
0.00378834	2.42155	0.1807	MFSD4B	1	0
0.00380387	2.41977	-0.144242	TMEM109	1	0
0.00380698	2.41942	0.231327	BHLHE41	1	0
0.00384736	2.41484	-0.231913	MGST1	1	0
0.00385907	2.41352	0.186213	OBSCN	1	0
0.00387385	2.41186	0.137605	CEP250	1	0
0.00389048	2.41	-0.167577	PRR3	1	0
0.0038988	2.40907	-0.183758	P3H2	1	0
0.00393122	2.40547	0.203269	SLC2A12	1	0
0.00394789	2.40364	0.234313	ITGA2B	1	0
0.00397277	2.40091	0.165542	OPTN	1	0
0.00398004	2.40011	0.169418	TRIM2	1	0
0.00398646	2.39941	-0.132406	NCBP2	1	0
0.0040159	2.39622	0.11006	MYO18A	1	0
0.00403558	2.39409	0.145247	P4HA2	1	0
0.00404414	2.39317	0.207566	VEGFB	1	0
0.00404492	2.39309	-0.0922793	RPS20	1	0
0.00406258	2.3912	-0.0802526	MACROH2A1	1	0
0.00407121	2.39028	0.185467	RNF24	1	0
0.00408869	2.38842	0.13411	EBP	1	0
0.00410062	2.38715	0.211203	MEIOC	1	0
0.00414066	2.38293	-0.103222	RRM1	1	0
0.00414133	2.38286	-0.162091	TTC38	1	0
0.00416285	2.38061	-0.118729	ZNF587	1	0
0.00416614	2.38027	-0.102831	H1-10	1	0
0.0041688	2.37999	-0.0997048	XPO5	1	0
0.00417201	2.37965	-0.103147	PTOV1	1	0
0.0042089	2.37583	0.16438	TMEM205	1	0
0.00421457	2.37525	-0.231821	MEG3	1	0
0.00421684	2.37501	-0.139311	EIF2B5	1	0
0.00424021	2.37261	0.210399	HLA-DRB1	1	0
0.00424928	2.37168	0.100626	ATP6AP1	1	0
0.00427559	2.369	-0.227381	MDK	1	0
0.00427681	2.36888	0.195622	B4GALT6	1	0
0.00428824	2.36772	-0.158315	PTPMT1	1	0
0.00429791	2.36674	-0.128949	MXD4	1	0
0.00430894	2.36563	-0.134975	ZC3H4	1	0
0.00431597	2.36492	0.171926	EDEM1	1	0
0.00431916	2.3646	-0.0822916	SMARCA4	1	0
0.00433141	2.36337	-0.133474	LRWD1	1	0
0.00435366	2.36115	-0.187501	UQCC3	1	0
0.00438848	2.35769	0.217058	NA	1	0
0.00440224	2.35633	-0.156155	PCID2	1	0
0.00441338	2.35523	-0.084486	TUBA1C	1	0
0.00441601	2.35497	-0.193325	LENG8	1	0
0.00443434	2.35317	-0.108627	RUVBL2	1	0
0.00444846	2.35179	0.23132	SNAP91	1	0
0.00445321	2.35133	-0.136518	ARHGAP17	1	0
0.00446615	2.35007	-0.0641459	SNRNP200	1	0
0.00447973	2.34875	0.163138	SAMD8	1	0
0.00448654	2.34809	0.153624	DSC2	1	0
0.00448989	2.34776	0.186446	LRP1	1	0
0.00450006	2.34678	0.140328	DERL2	1	0
0.00450119	2.34667	-0.138613	ACVR1B	1	0
0.00452621	2.34426	-0.0895378	HNRNPD	1	0
0.00455062	2.34193	0.111204	LMNA	1	0
0.00456217	2.34083	-0.140393	PAWR	1	0
0.00458254	2.33889	-0.129826	PQBP1	1	0
0.00459226	2.33797	-0.110477	NOP53	1	0
0.00459639	2.33758	-0.0968671	KDM3B	1	0
0.00459973	2.33727	0.149644	LIPA	1	0
0.00468578	2.32922	-0.126165	TUBB2A	1	0
0.00470861	2.32711	-0.161729	NPM3	1	0
0.00472196	2.32588	-0.130147	EPPK1	1	0
0.00472721	2.32539	0.204626	ZNF43	1	0
0.00472881	2.32525	-0.198473	LENG1	1	0
0.00473571	2.32462	-0.144171	DHX36	1	0
0.00476109	2.32229	-0.0929827	LSM4	1	0
0.00478668	2.31997	-0.177015	BMP6	1	0
0.00480139	2.31863	-0.159501	CCM2	1	0
0.00482539	2.31647	-0.131317	LRRC14	1	0
0.00491566	2.30842	-0.0949516	NOLC1	1	0
0.00492383	2.3077	-0.0803081	CSNK1E	1	0
0.00495912	2.3046	0.0921479	ESPL1	1	0
0.00502249	2.29908	0.225905	TMEM144	1	0
0.00504711	2.29696	-0.0716529	UBA52	1	0
0.00506376	2.29553	-0.149668	MRPL24	1	0
0.00511476	2.29117	0.120703	AHSA2P	1	0
0.00519858	2.28412	-0.200507	ZNF766	1	0
0.00523272	2.28127	0.223283	CNTNAP1	1	0
0.00523709	2.28091	-0.102479	RDX	1	0
0.00524527	2.28023	0.196148	SGPP2	1	0
0.00524895	2.27993	-0.143648	ALDH16A1	1	0
0.00527173	2.27805	-0.119715	PPP6R3	1	0
0.00530356	2.27543	-0.0886817	PMAIP1	1	0
0.00530859	2.27502	-0.122717	GPBP1L1	1	0
0.00531536	2.27447	-0.161666	MRPL16	1	0
0.00531811	2.27424	-0.124564	ZFX	1	0
0.00533336	2.273	-0.120767	SLC22A23	1	0
0.00534178	2.27231	0.201544	ARL17A	1	0
0.00538835	2.26854	-0.128687	DOCK1	1	0
0.00539881	2.2677	-0.12518	MPI	1	0
0.00540719	2.26703	-0.148043	PHLDB1	1	0
0.00545625	2.26311	0.133732	EPCAM	1	0
0.00546003	2.26281	0.134157	DBI	1	0
0.00551382	2.25855	-0.0716001	HDLBP	1	0
0.00552542	2.25763	0.217927	TINAGL1	1	0
0.00552568	2.25761	0.189506	TLCD4	1	0
0.00552946	2.25732	-0.149612	B4GALNT3	1	0
0.00555626	2.25522	0.20829	ZNF585B	1	0
0.00558297	2.25313	-0.182342	FJX1	1	0
0.0055874	2.25279	-0.131654	PTK2	1	0
0.00559203	2.25243	-0.201125	TPM3P9	1	0
0.00559459	2.25223	0.170299	RALB	1	0
0.00559763	2.252	0.222335	TNFAIP2	1	0
0.00562495	2.24988	0.225405	NA	1	0
0.00563929	2.24878	0.149502	TBC1D9	1	0
0.00567141	2.24631	-0.112301	GRK6	1	0
0.00567845	2.24577	-0.134136	PTPN14	1	0
0.00568436	2.24532	0.207282	ZNF81	1	0
0.00568579	2.24521	0.22427	GCNT2	1	0
0.00569733	2.24433	-0.113041	NSD3	1	0
0.00570118	2.24404	-0.165526	NUDT16L1	1	0
0.00572281	2.24239	-0.12275	RNH1	1	0
0.00572899	2.24192	0.110549	PDXK	1	0
0.00574427	2.24077	0.103278	TFRC	1	0
0.00576041	2.23955	-0.123882	BCL7A	1	0
0.00578137	2.23797	-0.0953295	SEPTIN8	1	0
0.00579077	2.23726	-0.107393	CYFIP1	1	0
0.00583544	2.23393	-0.109099	ACO2	1	0
0.00584005	2.23358	0.192414	MAF	1	0
0.00584758	2.23302	-0.20064	CARMIL2	1	0
0.00584769	2.23302	0.144978	CKS2	1	0
0.00584863	2.23295	-0.103864	BMS1	1	0
0.0058564	2.23237	-0.18787	MOB2	1	0
0.00586488	2.23174	0.157836	CTNS	1	0
0.00586572	2.23168	0.109709	TECR	1	0
0.00588474	2.23027	-0.189793	FOXG1	1	0
0.00590063	2.2291	0.207949	MERTK	1	0
0.00590546	2.22875	0.219567	PROX1	1	0
0.00590984	2.22842	0.194806	LINC00665	1	0
0.00591233	2.22824	-0.147563	FBXO3	1	0
0.00593902	2.22629	0.117934	CCNT1	1	0
0.00596309	2.22453	-0.171127	ZNF761	1	0
0.00597351	2.22377	-0.0933314	G3BP1	1	0
0.00597499	2.22366	-0.153892	SUV39H1	1	0
0.00599792	2.222	0.219749	EFNA1	1	0
0.00607549	2.21642	0.14055	HSDL1	1	0
0.00607825	2.21622	0.214892	AHNAK2	1	0
0.00608434	2.21579	-0.102976	ATAD3A	1	0
0.00608691	2.2156	0.191497	RTEL1-TNFRSF6B	1	0
0.00609437	2.21507	0.223126	MTND6P4	1	0
0.00609469	2.21505	0.1796	PMP22	1	0
0.00609686	2.21489	-0.149798	TLE4	1	0
0.00609858	2.21477	-0.146291	PLXND1	1	0
0.00612046	2.21322	-0.118914	LOC102724250	1	0
0.00617167	2.2096	-0.0895874	RHOT2	1	0
0.00618972	2.20833	0.119643	GIPC1	1	0
0.00621365	2.20665	-0.158183	CCNK	1	0
0.00624478	2.20448	-0.215756	RPL13AP5	1	0
0.00624937	2.20416	0.130216	TIMP2	1	0
0.00625154	2.20401	0.178873	NPEPPSP1	1	0
0.00626588	2.20302	-0.124355	ERI3	1	0
0.00627385	2.20247	0.217953	TMC7	1	0
0.00630374	2.2004	0.221003	HS6ST3	1	0
0.00632379	2.19902	-0.131889	TNKS1BP1	1	0
0.00640168	2.19371	-0.117999	HOXB9	1	0
0.00644552	2.19074	0.14521	ABCA2	1	0
0.00644861	2.19053	-0.146416	RAB2A	1	0
0.00645278	2.19025	-0.105938	MCRS1	1	0
0.00646248	2.1896	-0.206133	ERBB4	1	0
0.0064653	2.18941	-0.100726	ARL6IP4	1	0
0.00647064	2.18905	0.219322	A4GALT	1	0
0.00649108	2.18768	-0.129462	DIS3	1	0
0.00650664	2.18664	-0.220469	MRPS31P5	1	0
0.00653966	2.18444	0.182628	NAGPA	1	0
0.00655226	2.18361	-0.10419	NCOR2	1	0
0.00656503	2.18276	-0.146968	BTBD6	1	0
0.00657739	2.18195	0.196853	ARAP3	1	0
0.00657961	2.1818	-0.211896	TGFBI	1	0
0.00659546	2.18075	0.209722	QDPR	1	0
0.00660072	2.18041	0.169428	ALAS1	1	0
0.00660557	2.18009	-0.218427	AFAP1L2	1	0
0.00661825	2.17926	-0.137349	YEATS2	1	0
0.00662623	2.17873	-0.102949	ZC3H18	1	0
0.00666163	2.17642	-0.213029	OAS3	1	0
0.00670591	2.17354	0.169485	U2AF1	1	0
0.00671364	2.17304	0.213121	ADIRF-AS1	1	0
0.0067215	2.17253	-0.161622	DIAPH3	1	0
0.00673217	2.17184	0.206388	NA	1	0
0.00673647	2.17157	-0.0751251	GCN1	1	0
0.00674238	2.17119	0.124805	PTP4A1	1	0
0.00675955	2.17008	0.183487	TTC39A	1	0
0.00677527	2.16907	-0.130656	FARP1	1	0
0.00678565	2.16841	-0.148448	MAP1S	1	0
0.00678981	2.16814	-0.0619678	BRD2	1	0
0.00679891	2.16756	-0.144592	ENY2	1	0
0.00680617	2.1671	-0.0743771	H3-3B	1	0
0.00682859	2.16567	-0.200109	ZNHIT2	1	0
0.00684189	2.16482	-0.123796	FAM171A1	1	0
0.00685203	2.16418	-0.180365	LOXL2	1	0
0.0068713	2.16296	-0.21324	NMUR2	1	0
0.00687554	2.16269	-0.104748	UBE2O	1	0
0.00690823	2.16063	-0.0914398	CYB5R3	1	0
0.00693249	2.15911	-0.0885972	MTA2	1	0
0.00695205	2.15789	-0.0566002	UBB	1	0
0.0069645	2.15711	0.113514	SPINT2	1	0
0.00699006	2.15552	0.162537	ARL8B	1	0
0.00699613	2.15514	0.150335	TVP23B	1	0
0.00706179	2.15108	0.185992	ANXA4	1	0
0.00706353	2.15098	-0.171385	DBR1	1	0
0.00707849	2.15006	0.127833	CSTB	1	0
0.00712069	2.14748	0.153333	APOBEC3C	1	0
0.00713194	2.14679	0.212722	LRRK2	1	0
0.00721649	2.14167	0.146544	PIGN	1	0
0.00725053	2.13963	0.143129	MAPK12	1	0
0.00726448	2.1388	-0.0930701	EIF2AK1	1	0
0.00728641	2.13749	-0.159813	DGKH	1	0
0.00730319	2.13649	0.147269	SEC11C	1	0
0.00731686	2.13568	0.124083	TSPYL2	1	0
0.00736636	2.13275	0.124151	LIMA1	1	0
0.00737451	2.13227	0.132595	SNHG3	1	0
0.00738489	2.13166	0.21688	DMBX1	1	0
0.0074381	2.12854	-0.112583	GPAT4	1	0
0.00749022	2.12551	0.206302	ZNF829	1	0
0.0074948	2.12524	0.183178	ELOVL7	1	0
0.00750718	2.12452	0.178051	SLC2A6	1	0
0.00751588	2.12402	0.19865	THEM6	1	0
0.00752467	2.12351	0.210847	LTBR	1	0
0.00752682	2.12339	-0.120495	PDXP	1	0
0.00755488	2.12177	-0.128199	NSMCE4A	1	0
0.00755524	2.12175	0.0850498	HACD3	1	0
0.00761794	2.11816	0.12545	TLCD3A	1	0
0.00762504	2.11776	-0.0929084	EIF5	1	0
0.00762619	2.11769	-0.120108	SPTLC2	1	0
0.00765476	2.11607	0.215945	ZNF93	1	0
0.00768668	2.11426	-0.215278	NA	1	0
0.00771068	2.11291	0.207161	NA	1	0
0.00771326	2.11276	-0.0993882	TTLL12	1	0
0.00771619	2.1126	0.113501	ATP6V1F	1	0
0.00771861	2.11246	0.20478	MTCO3P12	1	0
0.00771926	2.11242	-0.0962314	MAN2B1	1	0
0.00772365	2.11218	0.0948921	RRBP1	1	0
0.00772514	2.11209	-0.0962014	IMPDH2	1	0
0.00773197	2.11171	-0.148745	TIMM8B	1	0
0.00777607	2.10924	-0.0730943	SPTAN1	1	0
0.00778365	2.10882	0.154832	TMEM38B	1	0
0.00779486	2.10819	-0.0905301	LAMC1	1	0
0.00779813	2.10801	0.150986	SEL1L3	1	0
0.00782644	2.10644	0.216423	MYO15B	1	0
0.00784077	2.10564	0.149777	SLC16A10	1	0
0.00784687	2.1053	-0.107212	TELO2	1	0
0.00785131	2.10506	0.135541	CEP290	1	0
0.00785685	2.10475	0.102861	RHOBTB3	1	0
0.00788369	2.10327	-0.103862	CAPN15	1	0
0.00790543	2.10207	-0.0935744	LRRC41	1	0
0.00791474	2.10156	-0.143985	PLCB3	1	0
0.00792503	2.101	0.155995	ATP7A	1	0
0.00797568	2.09823	0.203293	NA	1	0
0.00800761	2.0965	-0.139795	MGAT2	1	0
0.00801398	2.09615	-0.0834045	AKT2	1	0
0.00802874	2.09535	-0.156464	INTS5	1	0
0.00804299	2.09458	0.205088	NYNRIN	1	0
0.00804939	2.09424	0.133327	SMAD2	1	0
0.0080771	2.09274	-0.177586	MAGED4B	1	0
0.00818915	2.08676	-0.0761594	HNRNPK	1	0
0.00820269	2.08604	-0.0690604	PRRC2B	1	0
0.00822686	2.08477	-0.0940252	DGCR2	1	0
0.0082385	2.08415	-0.0874805	SMARCB1	1	0
0.00830037	2.0809	0.211138	LURAP1L	1	0
0.00830623	2.0806	0.151807	ZSCAN18	1	0
0.00835635	2.07798	0.176673	PROCR	1	0
0.00841241	2.07508	-0.114503	RBM14	1	0
0.00845656	2.07281	-0.0857804	PPP4C	1	0
0.00845766	2.07275	-0.122219	PNMA1	1	0
0.00846175	2.07254	0.187362	SLC44A5	1	0
0.00848388	2.07141	0.116324	HLA-E	1	0
0.00852148	2.06949	-0.132043	ESD	1	0
0.00856493	2.06728	0.174791	ULBP1	1	0
0.00857568	2.06673	-0.213121	LOC100287430	1	0
0.00865847	2.06256	-0.208135	MZF1-AS1	1	0
0.00868575	2.06119	0.104073	ATP6V1E1	1	0
0.00869227	2.06087	-0.138875	GEMIN5	1	0
0.00875937	2.05753	0.175382	RHOBTB1	1	0
0.00878347	2.05633	0.124217	PPP1R26	1	0
0.00883807	2.05364	0.153887	RFK	1	0
0.00885543	2.05279	-0.155875	NA	1	0
0.00887204	2.05198	0.154211	SLC9A6	1	0
0.00892072	2.0496	0.178937	ZSCAN30	1	0
0.00894145	2.04859	0.142499	SNX13	1	0
0.00894217	2.04856	0.205868	SRCIN1	1	0
0.0089433	2.0485	-0.122715	ZBED4	1	0
0.00898902	2.04629	-0.140202	TSG101	1	0
0.00899692	2.04591	-0.0953992	DDX54	1	0
0.00899753	2.04588	-0.180089	AJUBA	1	0
0.00902709	2.04445	0.132066	UQCC1	1	0
0.00903251	2.04419	-0.124217	ZNF384	1	0
0.00903859	2.0439	-0.113096	SCYL1	1	0
0.00910189	2.04087	-0.141652	NOL12	1	0
0.00911074	2.04045	-0.188433	CCDC9	1	0
0.00912	2.04001	-0.110491	CDK2	1	0
0.00912325	2.03985	0.212276	CPEB1	1	0
0.00918179	2.03707	-0.0988751	SNHG1	1	0
0.00918328	2.037	-0.117151	CUL4A	1	0
0.00919373	2.03651	-0.20537	LINC01963	1	0
0.00920207	2.03611	-0.201012	ARHGDIG	1	0
0.00922713	2.03493	-0.144145	FOXF2	1	0
0.00923628	2.0345	-0.205837	ARSL	1	0
0.00925489	2.03363	-0.143595	SUCLA2	1	0
0.00925894	2.03344	-0.0575996	HNRNPH1	1	0
0.00933879	2.02971	-0.0790067	EIF4H	1	0
0.0093691	2.0283	0.208986	HLA-DQA1	1	0
0.00937809	2.02789	0.211071	PRUNE2	1	0
0.00938752	2.02745	-0.200876	ZSCAN5A	1	0
0.00942477	2.02573	0.1378	NFAT5	1	0
0.00943724	2.02515	-0.13604	COMT	1	0
0.0094619	2.02402	0.0962751	RTN4	1	0
0.00947148	2.02358	-0.112963	MID1	1	0
0.00948096	2.02315	-0.0971821	PLD3	1	0
0.00948254	2.02308	0.207223	CLIC5	1	0
0.00952871	2.02097	-0.147471	DLC1	1	0
0.00961649	2.01698	0.19452	LONRF3	1	0
0.00962759	2.01648	0.111853	DNAJB1	1	0
0.00965346	2.01532	0.173812	DOCK11	1	0
0.00965713	2.01515	-0.107868	EPHA2	1	0
0.00965921	2.01506	0.205877	HCP5	1	0
0.00974938	2.01102	-0.0654121	TPI1	1	0
0.00975275	2.01087	-0.101918	CYFIP2	1	0
0.00979539	2.00898	-0.139945	CEP164	1	0
0.00980428	2.00858	-0.135158	SDR39U1	1	0
0.00980817	2.00841	0.137707	MIS12	1	0
0.00982543	2.00765	0.155078	SEC61A2	1	0
0.00982618	2.00762	-0.131539	RNF44	1	0
0.00982669	2.00759	-0.110614	FAAP100	1	0
0.00983774	2.0071	-0.115338	MAML1	1	0
0.00984078	2.00697	-0.166095	KLF10	1	0
0.00988063	2.00522	-0.176337	ZNF772	1	0
0.00993062	2.00302	-0.106255	TK1	1	0
0.00993742	2.00273	-0.0894144	LDHA	1	0
0.00996144	2.00168	-0.0813605	NOC2L	1	0
0.00997907	2.00091	-0.115968	PPAN	1	0
0.00999575	2.00018	-0.150833	PARVA	1	0
0.0100022	1.9999	0.102985	PINK1	1	0
0.0100316	1.99863	-0.0898318	SYNCRIP	1	0
0.0100484	1.9979	-0.138395	MRPL17	1	0
0.0102449	1.98949	-0.178884	PGAP2	1	0
0.0102948	1.98738	0.155395	NAPG	1	0
0.0103249	1.98611	0.205856	IL17RD	1	0
0.010346	1.98523	-0.201017	ZNF813	1	0
0.0103844	1.98362	-0.139242	ALDH1A2	1	0
0.0104083	1.98262	0.208454	ANKEF1	1	0
0.0104248	1.98193	0.162064	PROS1	1	0
0.010502	1.97873	0.117957	PPP1R18	1	0
0.0105595	1.97636	-0.0992606	PITPNB	1	0
0.0105781	1.97559	-0.0655435	XRCC5	1	0
0.0105895	1.97513	-0.168467	CASP8	1	0
0.0105898	1.97511	0.20298	ZFP82	1	0
0.010616	1.97404	-0.111316	NIN	1	0
0.0106527	1.97254	0.127973	SNRNP48	1	0
0.0106535	1.97251	-0.0990278	JTB	1	0
0.0107072	1.97032	-0.115903	HIRIP3	1	0
0.0107173	1.96991	0.161665	FAM106A	1	0
0.0107247	1.96962	0.140357	IER3IP1	1	0
0.0107282	1.96947	0.192054	ZNF891	1	0
0.0107291	1.96944	0.10716	RDH11	1	0
0.0107635	1.96805	-0.0852166	PDAP1	1	0
0.0107714	1.96773	-0.150297	NFIB	1	0
0.0108002	1.96657	0.109058	CPNE1	1	0
0.0108239	1.96562	-0.139761	GINS4	1	0
0.0108327	1.96526	0.132271	STAT2	1	0
0.0109379	1.96106	-0.0943549	SRSF4	1	0
0.0109403	1.96097	-0.157983	MED4	1	0
0.0109734	1.95966	0.0764597	PSMA7	1	0
0.0109792	1.95943	0.112047	TMX3	1	0
0.0109937	1.95886	-0.183052	DTX3	1	0
0.01101	1.95821	-0.11651	PAFAH1B2	1	0
0.0110312	1.95738	-0.0962925	POLDIP3	1	0
0.0110732	1.95573	0.134036	SLC11A2	1	0
0.0110944	1.9549	-0.134599	MAP7D3	1	0
0.0110964	1.95482	-0.101009	PCNX3	1	0
0.0111208	1.95386	0.175435	MARVELD3	1	0
0.0111492	1.95276	-0.143593	ZBED6CL	1	0
0.0111657	1.95211	0.150687	DNAJB2	1	0
0.0112171	1.95012	0.109687	UROD	1	0
0.0112292	1.94965	-0.120421	CD99L2	1	0
0.0112346	1.94944	-0.100937	INCENP	1	0
0.0112508	1.94882	-0.119986	IFRD2	1	0
0.0112686	1.94813	0.147366	TIMM21	1	0
0.0112744	1.94791	0.145774	CLDN12	1	0
0.0112936	1.94717	-0.11179	NAXE	1	0
0.0113083	1.9466	-0.170317	ISL2	1	0
0.0113454	1.94518	-0.152968	ZNF8	1	0
0.0113576	1.94471	-0.108384	MED15	1	0
0.0114059	1.94287	-0.120785	IRF3	1	0
0.011478	1.94013	-0.103977	ECE1	1	0
0.0115093	1.93895	0.192173	IRS4	1	0
0.0115238	1.9384	-0.0978993	SMARCD1	1	0
0.0115338	1.93803	0.144753	PTRH2	1	0
0.0115589	1.93708	-0.11998	FBRSL1	1	0
0.0115683	1.93673	0.200614	MLH3	1	0
0.0115716	1.93661	0.202928	SLC4A11	1	0
0.0115809	1.93626	0.120816	GCC2	1	0
0.011595	1.93573	-0.156727	ZNF771	1	0
0.0116812	1.93251	-0.11793	FOXP4	1	0
0.0116982	1.93188	-0.115189	ARF6	1	0
0.0117093	1.93147	-0.201994	C5orf66	1	0
0.0117187	1.93112	-0.179203	DLX1	1	0
0.0117794	1.92888	0.106088	CD109	1	0
0.0117941	1.92834	-0.159352	TECPR2	1	0
0.0118283	1.92708	-0.183465	ACTA2	1	0
0.0118875	1.92491	-0.126927	THADA	1	0
0.0119007	1.92443	0.116456	GAA	1	0
0.0119045	1.92429	-0.164929	INTS4	1	0
0.0119134	1.92397	-0.101218	HDAC3	1	0
0.0119235	1.9236	0.132482	SLC35F5	1	0
0.0119346	1.92319	0.114432	RTF2	1	0
0.0119974	1.92091	0.204547	B3GALNT1	1	0
0.0120109	1.92042	0.120029	SC5D	1	0
0.0120446	1.91921	-0.137895	IDH3G	1	0
0.0120662	1.91843	-0.112231	CHPF2	1	0
0.012093	1.91747	-0.0848202	IPO5	1	0
0.0120995	1.91723	0.139265	GABBR1	1	0
0.012101	1.91718	0.167959	RAB32	1	0
0.0121109	1.91682	-0.119021	GRWD1	1	0
0.0121155	1.91666	-0.107233	TFAP2A	1	0
0.012128	1.91621	-0.0769492	SBF1	1	0
0.0121356	1.91594	0.198579	NA	1	0
0.0121618	1.915	-0.136664	CCDC34	1	0
0.0122185	1.91298	-0.112037	USP47	1	0
0.0122536	1.91174	0.198207	RORA	1	0
0.012254	1.91172	0.181538	PYCR1	1	0
0.0122738	1.91102	0.18863	JAKMIP2	1	0
0.0122868	1.91056	-0.123886	TPP2	1	0
0.0123234	1.90927	0.137763	ADCK2	1	0
0.0123355	1.90884	-0.132231	CCNY	1	0
0.0123429	1.90858	-0.15059	NOTCH3	1	0
0.0123483	1.90839	0.0953836	ATP6V0C	1	0
0.012364	1.90784	0.145567	PAQR3	1	0
0.0123999	1.90658	-0.0823869	CADM1	1	0
0.0124489	1.90487	-0.090549	DLG5	1	0
0.0124927	1.90334	-0.0944784	SETD1A	1	0
0.0125129	1.90264	-0.111901	EMD	1	0
0.0125179	1.90247	-0.200722	PKD1P6-NPIPP1	1	0
0.012551	1.90132	-0.164427	NECTIN1	1	0
0.0126498	1.89792	0.0943658	MAPRE1	1	0
0.0126498	1.89792	-0.157206	NUDT15	1	0
0.0126532	1.8978	0.0783294	DYNC1LI2	1	0
0.0126623	1.89749	-0.118072	IRF2BP1	1	0
0.0126813	1.89683	-0.094158	KMT2A	1	0
0.0126909	1.89651	-0.0941287	CPSF1	1	0
0.0127031	1.89609	-0.186498	ASMTL	1	0
0.0127052	1.89602	0.130082	GUSBP11	1	0
0.0127148	1.89569	-0.0789491	SRSF9	1	0
0.0127673	1.8939	0.194929	NA	1	0
0.0127828	1.89338	-0.128736	BCAT2	1	0
0.0128203	1.8921	-0.129221	POLA2	1	0
0.0128335	1.89165	-0.0885832	GOLGA2P7	1	0
0.0128454	1.89125	-0.149225	PXDN	1	0
0.0128721	1.89035	0.151759	E2F2	1	0
0.0128755	1.89024	-0.0940285	CPSF6	1	0
0.0129183	1.88879	-0.0886442	PSMC5	1	0
0.0129256	1.88855	-0.123941	DEAF1	1	0
0.0129809	1.88669	0.188174	SMIM10	1	0
0.0130083	1.88578	0.146653	LMBRD2	1	0
0.0130102	1.88572	0.154755	GUF1	1	0
0.0130234	1.88528	-0.0827804	TXLNA	1	0
0.0130322	1.88498	-0.156295	BTBD7	1	0
0.0130703	1.88372	-0.111282	DESI1	1	0
0.0131234	1.88195	0.144976	BMF	1	0
0.0131484	1.88113	-0.11167	ARMC6	1	0
0.0131521	1.88101	-0.189278	OLFM2	1	0
0.013159	1.88078	0.198095	EPOR	1	0
0.0131756	1.88023	-0.103649	ARID1B	1	0
0.0131928	1.87966	-0.0632198	RPL10A	1	0
0.0132095	1.87911	-0.186824	GLI2	1	0
0.013248	1.87785	-0.100891	IER5	1	0
0.0132766	1.87691	-0.0884499	FBRS	1	0
0.0132965	1.87626	-0.100705	PIN1	1	0
0.0133165	1.87561	0.169895	SS18L1	1	0
0.0133527	1.87443	-0.0891924	TXLNG	1	0
0.013443	1.8715	-0.179699	ZIC5	1	0
0.0134829	1.87022	-0.17588	EGR1	1	0
0.0134965	1.86978	-0.184361	L3HYPDH	1	0
0.0135046	1.86952	0.121685	SLF2	1	0
0.0136159	1.86595	0.105382	TPD52L2	1	0
0.0136879	1.86366	0.199298	MAFB	1	0
0.0137131	1.86286	0.19486	GOLGA6L4	1	0
0.0137773	1.86084	-0.178533	SALL3	1	0
0.0137804	1.86074	-0.0866124	MRPL12	1	0
0.0137822	1.86068	0.158921	CRYBG3	1	0
0.0138081	1.85987	-0.08705	USP5	1	0
0.0138108	1.85978	0.191708	JADE2	1	0
0.013828	1.85924	0.148775	HK2	1	0
0.0139915	1.85414	-0.147623	ALDH1B1	1	0
0.0140377	1.8527	-0.0978306	NUDCD3	1	0
0.0140576	1.85209	-0.088745	DGCR8	1	0
0.014097	1.85087	-0.179417	NA	1	0
0.0141138	1.85036	0.198115	KCNG1	1	0
0.0141272	1.84994	-0.127743	CDKN2C	1	0
0.0141427	1.84947	0.11488	ATP8	1	0
0.0141803	1.84831	0.147748	LRRC8D	1	0
0.0142539	1.84607	-0.197637	PER2	1	0
0.014294	1.84485	-0.0832901	PPP5C	1	0
0.0143535	1.84304	0.164749	KIAA1841	1	0
0.0143599	1.84285	-0.113433	DGKZ	1	0
0.0143641	1.84272	0.134932	PTPRM	1	0
0.0143764	1.84235	-0.155118	ERCC6L	1	0
0.0144113	1.8413	-0.199103	DECR1	1	0
0.014495	1.83878	-0.0947569	PAIP1	1	0
0.0145493	1.83716	0.092476	GOLGB1	1	0
0.014573	1.83645	-0.101665	CUX1	1	0
0.0146253	1.83489	-0.0668894	XRCC6	1	0
0.0147065	1.83249	-0.0767414	PSMB4	1	0
0.0147364	1.83161	-0.150352	TOP1MT	1	0
0.0147719	1.83056	0.124018	UNC5B	1	0
0.0148002	1.82973	-0.107853	WDR46	1	0
0.0148083	1.82949	0.19702	ACE	1	0
0.0148161	1.82927	0.0949888	TOP3B	1	0
0.0148266	1.82896	-0.157872	TUBB3	1	0
0.0148735	1.82759	0.101358	EEF1A2	1	0
0.0148745	1.82756	0.167544	MKKS	1	0
0.0149014	1.82677	-0.0874163	PDCD11	1	0
0.014955	1.82522	-0.0852142	EPRS1	1	0
0.0150068	1.82371	0.159016	HSPA12A	1	0
0.0150256	1.82317	-0.112141	IMPDH1	1	0
0.0150351	1.82289	0.104052	NARS1	1	0
0.0151003	1.82101	0.161761	CENPI	1	0
0.0151477	1.81965	-0.142917	ARHGEF40	1	0
0.0151582	1.81935	0.136248	DDIT4	1	0
0.0151728	1.81893	0.139569	BLOC1S6	1	0
0.0152158	1.8177	-0.130811	QSER1	1	0
0.0152259	1.81742	-0.159078	SOWAHC	1	0
0.0152272	1.81738	-0.159596	SOBP	1	0
0.0152574	1.81652	-0.0817781	DAZAP1	1	0
0.0152726	1.81609	-0.0965735	MICAL3	1	0
0.0153144	1.8149	0.11742	PODXL2	1	0
0.0153202	1.81474	0.113151	NOL8	1	0
0.0153369	1.81426	0.141727	TPMT	1	0
0.0153425	1.8141	-0.176811	TRIM68	1	0
0.0153886	1.8128	-0.112887	FARSB	1	0
0.0155076	1.80946	0.12921	CLN3	1	0
0.0155431	1.80846	-0.118563	MRPS27	1	0
0.0156018	1.80683	-0.114006	EBNA1BP2	1	0
0.0156256	1.80616	-0.150436	SIK3	1	0
0.0156637	1.80511	0.124462	PCED1A	1	0
0.0157443	1.80288	-0.0971356	ADSL	1	0
0.0158759	1.79926	0.119897	NEDD4L	1	0
0.0158824	1.79908	0.179553	MELTF	1	0
0.0159336	1.79769	0.122227	FAM83G	1	0
0.0159461	1.79735	0.13307	RALGAPA2	1	0
0.0159841	1.79631	0.114821	GNPTAB	1	0
0.0160043	1.79576	-0.145626	HGH1	1	0
0.0160107	1.79559	-0.118734	WEE1	1	0
0.0160916	1.7934	0.181816	SMIM29	1	0
0.0161341	1.79226	-0.117557	C12orf57	1	0
0.0161461	1.79193	0.144086	SLC66A1	1	0
0.0161481	1.79188	-0.106551	AP1M1	1	0
0.0161589	1.79159	0.151154	TTC28-AS1	1	0
0.0162141	1.79011	0.190573	ZNF382	1	0
0.0162312	1.78965	0.090914	GUSB	1	0
0.016241	1.78939	0.18893	NA	1	0
0.0162477	1.78921	-0.147428	TTLL3	1	0
0.0162563	1.78898	0.174543	GALNT6	1	0
0.0162697	1.78862	-0.081143	GPX1	1	0
0.0163147	1.78742	0.0857786	TPX2	1	0
0.016333	1.78694	0.195116	CDKL2	1	0
0.0163439	1.78664	-0.154187	BMP2	1	0
0.0163544	1.78637	0.0761252	TMBIM6	1	0
0.0163676	1.78602	-0.0920273	SAMD4B	1	0
0.0164261	1.78447	-0.142029	ARHGAP1	1	0
0.0164824	1.78298	-0.14931	PUSL1	1	0
0.016501	1.78249	-0.0768168	POLE	1	0
0.0165339	1.78162	0.190233	TRIM47	1	0
0.0165808	1.7804	0.191129	FZD10-AS1	1	0
0.0166561	1.77843	-0.0958957	NHP2	1	0
0.0166669	1.77815	-0.133042	DDX50	1	0
0.0167047	1.77716	-0.0834992	MDN1	1	0
0.0167466	1.77607	-0.086387	CKAP4	1	0
0.0167537	1.77589	-0.0724658	NUDC	1	0
0.0167948	1.77483	-0.127757	SKIL	1	0
0.0168307	1.7739	0.119871	RBCK1	1	0
0.0168477	1.77346	0.162476	PLEKHH2	1	0
0.0168491	1.77342	-0.0847886	PES1	1	0
0.0169025	1.77205	-0.0895397	SEPHS1	1	0
0.0169889	1.76983	-0.105129	THOC3	1	0
0.0170021	1.7695	-0.117401	DRAP1	1	0
0.0171681	1.76528	-0.118369	TNFRSF21	1	0
0.0172171	1.76404	0.190998	TDRP	1	0
0.0172541	1.76311	0.1814	THEM4	1	0
0.0173133	1.76162	-0.0892124	IVNS1ABP	1	0
0.0173325	1.76114	0.190098	LBX2-AS1	1	0
0.017415	1.75908	0.129331	SLC44A1	1	0
0.0174849	1.75734	-0.193364	SERPINB9	1	0
0.0175534	1.75564	-0.0871142	COPB2	1	0
0.0176116	1.7542	0.119621	DCTD	1	0
0.0176145	1.75413	-0.0792623	PAICS	1	0
0.0176569	1.75309	-0.192692	KLF8	1	0
0.0177049	1.75191	0.191552	PPP1R3B	1	0
0.0177536	1.75071	0.174472	FAM214A	1	0
0.017814	1.74924	-0.140309	NCOA2	1	0
0.0178737	1.74779	0.134215	NA	1	0
0.0178878	1.74744	-0.14805	FKBP2	1	0
0.0178979	1.7472	0.150609	SERAC1	1	0
0.017922	1.74661	-0.113456	PCBD1	1	0
0.0179595	1.74571	-0.191298	TEX9	1	0
0.0180184	1.74428	-0.130616	POU3F3	1	0
0.0180502	1.74352	0.136054	MNT	1	0
0.0180566	1.74336	0.138211	CUL9	1	0
0.018088	1.74261	0.192403	STBD1	1	0
0.0180888	1.74259	-0.115624	TBC1D14	1	0
0.0181408	1.74134	-0.0768621	HERC2	1	0
0.0181605	1.74087	0.0983112	PRDX5	1	0
0.0182625	1.73844	-0.0634401	RPS3	1	0
0.0182705	1.73825	-0.0723542	WNK1	1	0
0.0182867	1.73786	-0.1433	TSC22D2	1	0
0.0182919	1.73774	0.0876575	CCDC47	1	0
0.0183346	1.73673	-0.139272	TMCO3	1	0
0.0183826	1.73559	0.0823504	CSNK2A1	1	0
0.01844	1.73424	-0.114811	NA	1	0
0.0184779	1.73335	0.130351	VPS26C	1	0
0.0184887	1.73309	-0.133721	INF2	1	0
0.0185355	1.732	-0.0645881	PNN	1	0
0.0185414	1.73186	0.109274	TACC1	1	0
0.0186454	1.72943	0.140852	CTSV	1	0
0.0187991	1.72586	-0.101853	BRPF3	1	0
0.0188755	1.7241	0.139445	CCND2	1	0
0.0189164	1.72316	-0.0861029	ID4	1	0
0.0189223	1.72303	0.190023	TCIRG1	1	0
0.01896	1.72216	-0.171301	PTPN21	1	0
0.0189926	1.72142	-0.18918	ZNF547	1	0
0.0189938	1.72139	-0.166654	ARHGAP39	1	0
0.0190318	1.72052	-0.0804912	MEA1	1	0
0.019037	1.7204	0.18589	FA2H	1	0
0.0190671	1.71972	-0.152785	CDK2AP2	1	0
0.0190758	1.71952	0.0958817	SLC39A14	1	0
0.0190868	1.71927	-0.0956473	CALD1	1	0
0.0191293	1.7183	0.133081	TAP1	1	0
0.0192291	1.71604	0.123538	GRINA	1	0
0.0192307	1.716	-0.101669	AKAP13	1	0
0.0192668	1.71519	0.176903	MGST2	1	0
0.0193467	1.71339	0.190266	FZD10	1	0
0.0193882	1.71246	-0.0803675	DYNLL1	1	0
0.0194107	1.71196	-0.12192	DPH2	1	0
0.0194542	1.71099	0.106916	STK4	1	0
0.0194684	1.71067	-0.161596	PARVB	1	0
0.0195061	1.70983	-0.0869118	WDR33	1	0
0.0195463	1.70894	0.190057	RNF135	1	0
0.0196161	1.70739	-0.111077	ABCE1	1	0
0.0196791	1.70599	-0.071405	RPL7	1	0
0.0196818	1.70594	0.144618	SLC39A8	1	0
0.0196894	1.70577	0.138092	NCOA3	1	0
0.0197022	1.70549	0.106742	B2M	1	0
0.0197652	1.7041	0.141067	PIM1	1	0
0.019806	1.7032	0.143321	CCDC144B	1	0
0.0198147	1.70301	-0.0685521	LARP1	1	0
0.019826	1.70276	-0.132114	MICOS13	1	0
0.0198354	1.70256	0.105724	ITGA6	1	0
0.0198866	1.70144	0.104252	ATP2C1	1	0
0.0199115	1.7009	-0.183908	LINC00511	1	0
0.0199557	1.69993	-0.0808691	ETFA	1	0
0.019982	1.69936	-0.117285	FOXJ3	1	0
0.0200072	1.69881	0.14968	ARHGEF25	1	0
0.0201173	1.69643	0.157717	HLA-F	1	0
0.0201392	1.69596	-0.0780097	BRD7	1	0
0.0201933	1.69479	0.15214	MOSPD2	1	0
0.0202099	1.69444	-0.155838	USP3	1	0
0.0202194	1.69423	-0.135118	HPS6	1	0
0.0202757	1.69302	-0.0951707	ECI1	1	0
0.0202768	1.693	0.143477	HLA-DQB1	1	0
0.0202799	1.69293	0.168935	SYNGAP1	1	0
0.0203137	1.69221	0.184788	ITGB4	1	0
0.0203804	1.69079	-0.154095	CEP68	1	0
0.020398	1.69041	-0.088304	MLXIP	1	0
0.0204626	1.68904	-0.162473	SH3BGRL	1	0
0.0204641	1.68901	-0.156867	FBXW8	1	0
0.0205792	1.68657	0.123812	PEPD	1	0
0.0205948	1.68624	-0.188452	TAGLN	1	0
0.0205954	1.68623	0.188513	ZNF528-AS1	1	0
0.0205979	1.68618	0.184248	MYRF	1	0
0.0206487	1.68511	-0.0715596	SRSF3	1	0
0.020669	1.68468	-0.161935	LHX1	1	0
0.0206882	1.68428	0.182791	SLC26A10	1	0
0.0206968	1.6841	-0.141975	TRIM14	1	0
0.020703	1.68397	0.119515	WDR62	1	0
0.0207267	1.68347	0.119369	PANK2	1	0
0.0207671	1.68262	0.188241	SLC16A7	1	0
0.020802	1.68189	-0.0914699	DDX21	1	0
0.0208039	1.68185	-0.10293	PIH1D1	1	0
0.020806	1.68181	0.121395	SLC26A2	1	0
0.0208094	1.68174	0.135842	SRPRB	1	0
0.0208227	1.68146	0.150077	LPCAT2	1	0
0.0208634	1.68062	-0.179543	LINC00460	1	0
0.0208702	1.68047	0.113382	SLC6A15	1	0
0.0209027	1.6798	0.166735	LPIN3	1	0
0.0209211	1.67942	-0.178734	ZNF416	1	0
0.0209364	1.6791	0.185653	SELENBP1	1	0
0.0209388	1.67905	0.126889	THRA	1	0
0.020962	1.67857	-0.155441	LRFN1	1	0
0.020983	1.67813	-0.106479	UCK2	1	0
0.0210129	1.67751	-0.129741	ZFP36L2	1	0
0.0210755	1.67622	0.13984	ABCA7	1	0
0.0211303	1.67509	-0.142198	APIP	1	0
0.0211321	1.67506	0.0947859	GPR107	1	0
0.021155	1.67459	-0.182654	SNAPC2	1	0
0.0211554	1.67458	-0.103963	PSMD13	1	0
0.0212492	1.67266	-0.158425	UNC5C	1	0
0.0212499	1.67264	-0.112932	KATNB1	1	0
0.021258	1.67248	-0.131701	COA4	1	0
0.0212729	1.67217	-0.0903473	CTNND1	1	0
0.0213144	1.67133	-0.172682	GAL	1	0
0.0213312	1.67099	0.172691	CERS1	1	0
0.0213416	1.67077	0.145376	COA5	1	0
0.0213484	1.67063	-0.08226	QKI	1	0
0.0213727	1.67014	-0.119096	FLNC	1	0
0.0214034	1.66952	-0.144572	SFMBT2	1	0
0.0215495	1.66656	0.117238	SNHG17	1	0
0.0216009	1.66553	-0.103192	ARFGAP2	1	0
0.0216514	1.66451	0.126994	SIRT2	1	0
0.0216566	1.66441	0.132938	ANK3	1	0
0.0217337	1.66287	-0.108913	NDUFS3	1	0
0.0217907	1.66173	0.166885	PPARA	1	0
0.0218185	1.66118	-0.135371	MAD1L1	1	0
0.0218294	1.66096	-0.138237	ATG4D	1	0
0.0218397	1.66075	0.139849	GPRC5C	1	0
0.0218873	1.65981	-0.145986	PEX10	1	0
0.02191	1.65936	-0.0563057	HUWE1	1	0
0.0219495	1.65857	0.104974	MTRF1L	1	0
0.0220222	1.65714	-0.106911	ADGRL2	1	0
0.0220295	1.657	-0.17732	TMEM102	1	0
0.0220324	1.65694	0.0909642	ZNF318	1	0
0.0220601	1.65639	-0.078839	EP300	1	0
0.0221109	1.65539	-0.107439	CSTF2T	1	0
0.022121	1.6552	-0.0909485	MSH2	1	0
0.0221908	1.65383	0.184903	ZNF793	1	0
0.0221942	1.65376	-0.0830076	RPLP2	1	0
0.0221951	1.65374	-0.109589	KPNA4	1	0
0.0223028	1.65164	-0.172358	ACY1	1	0
0.0223032	1.65163	-0.0627135	HNRNPL	1	0
0.0223184	1.65134	-0.0954833	WDR77	1	0
0.0223317	1.65108	0.133967	RALGPS2	1	0
0.0223733	1.65027	0.119422	DPY19L3	1	0
0.022382	1.6501	-0.157085	TTC27	1	0
0.0224103	1.64955	-0.123055	GPC1	1	0
0.0225311	1.64722	-0.11376	MFSD10	1	0
0.0225325	1.64719	-0.0788129	LMNB2	1	0
0.0225409	1.64703	-0.0962277	WIZ	1	0
0.0225746	1.64638	0.184987	HOXC10	1	0
0.0225894	1.6461	0.0988033	TMEM245	1	0
0.0226218	1.64547	-0.0669198	IGF2BP1	1	0
0.0226485	1.64496	-0.126016	RANBP10	1	0
0.0226489	1.64495	0.104668	LIN28B	1	0
0.0226729	1.64449	0.155638	CCNG2	1	0
0.0227109	1.64377	-0.183082	WNT11	1	0
0.0227132	1.64372	-0.16928	LAMC2	1	0
0.0227286	1.64343	-0.0816294	MCL1	1	0
0.0227772	1.6425	-0.115203	TNIP1	1	0
0.0227934	1.64219	0.0777877	ERGIC3	1	0
0.0227935	1.64219	0.130338	WDR19	1	0
0.022796	1.64214	-0.088144	FBN2	1	0
0.0228255	1.64158	0.102715	EFCAB14	1	0
0.0228256	1.64158	-0.0785569	SMG5	1	0
0.0230068	1.63814	-0.176039	CPA4	1	0
0.0230163	1.63796	0.149501	EML2	1	0
0.023034	1.63763	-0.0721678	MDH2	1	0
0.0230393	1.63753	0.176201	NA	1	0
0.0230519	1.63729	0.159934	IFI16	1	0
0.023061	1.63712	-0.098941	IDS	1	0
0.0230827	1.63671	-0.122044	OGFOD3	1	0
0.0231118	1.63617	-0.128216	TBL1X	1	0
0.0231533	1.63539	-0.064748	HDGF	1	0
0.0231541	1.63537	0.161098	ZNF334	1	0
0.0231735	1.63501	-0.121474	KAT6B	1	0
0.0232059	1.6344	0.177044	SNHG11	1	0
0.0232834	1.63295	-0.0744005	PSMD4	1	0
0.0233454	1.6318	-0.0993217	CRELD2	1	0
0.023399	1.6308	-0.15013	C1orf216	1	0
0.0234329	1.63017	0.151577	MYORG	1	0
0.0234524	1.62981	-0.0525706	PFN1	1	0
0.0234702	1.62948	-0.103957	REPS1	1	0
0.0234838	1.62923	-0.159403	GPRIN1	1	0
0.0236025	1.62704	0.128516	GGT7	1	0
0.0236183	1.62675	-0.11411	TOB2	1	0
0.0236189	1.62674	-0.068884	FLII	1	0
0.0236223	1.62668	0.115892	BACE2	1	0
0.0236526	1.62612	-0.134407	EHD4	1	0
0.023715	1.62498	0.143005	STARD9	1	0
0.0237421	1.62448	0.0881548	XPOT	1	0
0.0237565	1.62422	-0.0905312	UBXN1	1	0
0.0237956	1.6235	-0.0943246	PDPK1	1	0
0.0238118	1.62321	-0.0588297	UBC	1	0
0.023812	1.6232	0.168668	IGFBP5	1	0
0.0238476	1.62255	0.183638	ARHGEF35	1	0
0.0238828	1.62192	0.155436	STEAP2	1	0
0.0239209	1.62122	-0.157659	NA	1	0
0.0239368	1.62093	-0.0840334	CD99	1	0
0.0239569	1.62057	-0.12477	WFS1	1	0
0.0241343	1.61737	0.177773	ATP2A3	1	0
0.0241366	1.61732	-0.09083	RBM23	1	0
0.0241447	1.61718	-0.0930774	CC2D1A	1	0
0.0241524	1.61704	0.182465	CDH1	1	0
0.0241572	1.61695	-0.110818	NPIPA1	1	0
0.0241674	1.61677	0.164126	KIZ	1	0
0.0242002	1.61618	-0.121676	TADA3	1	0
0.0242188	1.61585	0.17906	HAP1	1	0
0.0242481	1.61532	-0.12555	TATDN2	1	0
0.0242908	1.61456	0.154879	KLHL24	1	0
0.0243957	1.61269	-0.0506056	DDX39B	1	0
0.0244138	1.61237	0.156993	GPATCH2	1	0
0.0245125	1.61061	0.15777	ARMCX6	1	0
0.0246157	1.60879	0.138846	CBFA2T2	1	0
0.0246438	1.60829	-0.0954251	GRIPAP1	1	0
0.0246519	1.60815	-0.0810273	ATP5MC2	1	0
0.0247332	1.60672	-0.0820675	SYMPK	1	0
0.0249063	1.60369	-0.165021	ZNRD2	1	0
0.0249708	1.60257	-0.0662766	NCAPD2	1	0
0.0249921	1.6022	-0.0918374	ANKS1A	1	0
0.0250422	1.60133	0.16318	METRNL	1	0
0.0250658	1.60092	0.0961504	YTHDF1	1	0
0.0250847	1.60059	0.0857215	SNX5	1	0
0.0252085	1.59845	-0.161924	ZNF853	1	0
0.0252209	1.59824	-0.128362	MRPS9	1	0
0.0252298	1.59809	-0.132024	NUDT1	1	0
0.0252598	1.59757	0.182159	TMEM74B	1	0
0.0253097	1.59671	-0.110593	AKIRIN2	1	0
0.0253203	1.59653	-0.129762	ZNF776	1	0
0.0253362	1.59626	-0.166293	NA	1	0
0.0254015	1.59514	-0.101587	QSOX1	1	0
0.0254284	1.59468	-0.124888	NA	1	0
0.0254484	1.59434	-0.0783134	H2AZ2	1	0
0.0256097	1.5916	-0.0907429	COQ8A	1	0
0.0256318	1.59122	0.178924	METTL7B	1	0
0.0256405	1.59107	0.14146	BVES	1	0
0.0256534	1.59086	-0.121609	STAG1	1	0
0.025718	1.58976	-0.102103	C19orf53	1	0
0.0257461	1.58929	0.17255	EMP3	1	0
0.0257482	1.58925	-0.116833	ZSWIM6	1	0
0.0258073	1.58826	0.0702868	GOLM1	1	0
0.0258901	1.58687	0.154805	SOX3	1	0
0.0259419	1.586	-0.0786171	ANP32E	1	0
0.0259719	1.5855	0.155033	KHDC1	1	0
0.0259759	1.58543	0.126304	TMEM170B	1	0
0.0259856	1.58527	-0.125676	XPC	1	0
0.0260405	1.58435	0.157555	LGALSL	1	0
0.0260619	1.58399	0.0766748	CUTA	1	0
0.0261534	1.58247	0.0842981	NDUFS1	1	0
0.0262046	1.58162	-0.172877	FAM72D	1	0
0.0262702	1.58054	-0.108595	MBNL1	1	0
0.0264419	1.57771	0.1053	CYBC1	1	0
0.0264689	1.57726	0.175431	TMEM200B	1	0
0.026469	1.57726	0.0787153	KRT8	1	0
0.0265129	1.57654	-0.135327	ERCC1	1	0
0.0265932	1.57523	-0.0674531	DHFR	1	0
0.0266397	1.57447	-0.0952212	MCRIP1	1	0
0.0266498	1.57431	0.180278	HSBP1L1	1	0
0.0266903	1.57365	-0.0815817	CCT2	1	0
0.0266903	1.57365	0.0700248	RPS21	1	0
0.026878	1.5706	-0.0944001	WBP11	1	0
0.0269186	1.56995	0.086552	CCNG1	1	0
0.0269314	1.56974	0.102622	TMED7	1	0
0.0269706	1.56911	-0.110837	ANXA1	1	0
0.0269743	1.56905	-0.153706	FAIM	1	0
0.0271143	1.5668	0.109016	MMAB	1	0
0.0271224	1.56667	-0.10316	MRPL20	1	0
0.0271384	1.56642	-0.0984112	KANSL3	1	0
0.0271807	1.56574	-0.154926	TFAP4	1	0
0.0271833	1.5657	-0.177235	GLIS3	1	0
0.0271912	1.56557	-0.13662	RCOR1	1	0
0.0272405	1.56479	0.179709	IL18R1	1	0
0.0272855	1.56407	-0.103456	B4GALT2	1	0
0.0273119	1.56365	-0.142427	IKBKG	1	0
0.0273992	1.56226	-0.129654	SCML2	1	0
0.0274439	1.56155	-0.175999	SULT1C4	1	0
0.0275379	1.56007	-0.176905	NA	1	0
0.0275427	1.55999	-0.136889	BEX4	1	0
0.0275431	1.55999	0.146936	CYB561	1	0
0.0276971	1.55757	0.178596	ENO3	1	0
0.0277081	1.55739	-0.161283	SOX2	1	0
0.0277173	1.55725	-0.093418	SNRPA1	1	0
0.0278485	1.5552	0.124011	SPATA20	1	0
0.0279847	1.55308	-0.122883	ACAD9	1	0
0.0280032	1.55279	0.164983	KAT14	1	0
0.0280568	1.55196	0.122469	CIAO3	1	0
0.0280788	1.55162	-0.0874213	USP10	1	0
0.0280943	1.55138	-0.0804833	PSMC1	1	0
0.0281091	1.55115	0.173111	NA	1	0
0.0282265	1.54934	-0.0869465	ULK1	1	0
0.0282557	1.54889	0.123239	EPM2AIP1	1	0
0.0283686	1.54716	0.172606	LEPR	1	0
0.0284085	1.54655	0.125688	ARL6IP5	1	0
0.0284132	1.54648	0.165084	HOXB13	1	0
0.0284334	1.54617	-0.0868407	KARS1	1	0
0.0284821	1.54543	-0.109031	CDKN1B	1	0
0.0285031	1.54511	-0.0894265	SAFB2	1	0
0.0285096	1.54501	-0.128581	ARHGEF17	1	0
0.0285155	1.54492	-0.0572424	PPIA	1	0
0.0285337	1.54464	-0.100954	MEN1	1	0
0.0285457	1.54446	-0.0967034	TNFRSF10D	1	0
0.0286364	1.54308	-0.062559	CTNNB1	1	0
0.0286477	1.54291	0.0974067	GSR	1	0
0.0287189	1.54183	-0.149127	TRPS1	1	0
0.0287452	1.54143	0.163465	CENPL	1	0
0.0287555	1.54128	0.141561	ZNF875	1	0
0.0287679	1.54109	-0.131337	ZNF346	1	0
0.0287764	1.54096	-0.0798624	TOP2B	1	0
0.0287858	1.54082	-0.0715133	ALYREF	1	0
0.0288741	1.53949	0.177522	CSPG4	1	0
0.0288845	1.53934	0.127722	GLCE	1	0
0.0289154	1.53887	0.150755	CBR4	1	0
0.0289498	1.53835	-0.0538288	ALDOA	1	0
0.0289685	1.53807	0.153713	ADM	1	0
0.029005	1.53753	-0.146648	BRSK1	1	0
0.0291487	1.53538	-0.126699	RND3	1	0
0.0292251	1.53424	-0.119139	PITX1	1	0
0.0292363	1.53408	0.0932451	EXOSC2	1	0
0.0292387	1.53404	-0.0768408	FARSA	1	0
0.0292579	1.53376	0.171641	HSD17B7P2	1	0
0.0292783	1.53345	-0.130555	WWP1	1	0
0.0293125	1.53295	-0.100726	LOC729998	1	0
0.029415	1.53143	0.175207	SOCS2	1	0
0.0294264	1.53126	-0.0648453	HNRNPC	1	0
0.0294691	1.53063	-0.0450703	PRPF8	1	0
0.0294793	1.53048	0.117586	ARL17A	1	0
0.0294795	1.53048	-0.140278	SUFU	1	0
0.0294821	1.53044	-0.139758	LEF1	1	0
0.0294911	1.53031	-0.0825211	DHX33	1	0
0.0295574	1.52933	0.110999	ACSL4	1	0
0.0295681	1.52918	-0.111217	RAB24	1	0
0.0295779	1.52903	-0.111581	CDK10	1	0
0.0295806	1.52899	-0.136841	FGFRL1	1	0
0.0295922	1.52882	0.100009	ARL5B	1	0
0.0296004	1.5287	-0.0778351	NGRN	1	0
0.0296701	1.52768	-0.145381	NA	1	0
0.0297235	1.5269	-0.0705327	EIF3I	1	0
0.0297664	1.52627	0.147402	MTMR6	1	0
0.0297689	1.52624	-0.0629489	INTS1	1	0
0.0297799	1.52608	-0.111502	WWC2	1	0
0.0298206	1.52548	-0.133843	ZNF419	1	0
0.0299115	1.52416	0.107232	SLC12A7	1	0
0.0299189	1.52405	0.124014	ARRDC1-AS1	1	0
0.0299254	1.52396	-0.130842	ABCF2-H2BE1	1	0
0.0299849	1.5231	0.109943	C22orf46	1	0
0.0301258	1.52106	0.0955365	GET3	1	0
0.0302498	1.51928	-0.114178	SEMA3C	1	0
0.03027	1.51899	0.118652	GDF11	1	0
0.0303	1.51856	-0.155965	ZNF805	1	0
0.0303576	1.51773	0.172273	GRB7	1	0
0.0304528	1.51637	-0.146499	ZNF639	1	0
0.0304983	1.51572	0.168168	GALNT4	1	0
0.0304996	1.51571	0.143227	MPP3	1	0
0.0305229	1.51537	-0.113739	VPS26B	1	0
0.0305296	1.51528	0.156382	RAB3B	1	0
0.0305477	1.51502	0.109443	TRAPPC8	1	0
0.0305907	1.51441	0.163194	B4GALNT1	1	0
0.0306037	1.51423	-0.174234	NA	1	0
0.0306487	1.51359	0.158582	CES3	1	0
0.030655	1.5135	0.107557	ZNF621	1	0
0.0306658	1.51335	-0.0953241	PGAM5	1	0
0.03072	1.51258	-0.101227	STK24	1	0
0.0307625	1.51198	-0.0881656	GATD1	1	0
0.030863	1.51056	-0.0717233	BCLAF1	1	0
0.0309256	1.50968	0.1388	TMEM132E	1	0
0.030932	1.50959	0.0916393	SELENOI	1	0
0.0309869	1.50882	0.124335	P4HA1	1	0
0.0310024	1.50861	-0.0799526	CCAR2	1	0
0.0310074	1.50853	-0.132321	FAM216A	1	0
0.0310453	1.508	-0.0727321	RPS26	1	0
0.0311022	1.50721	-0.0773478	VCL	1	0
0.0311432	1.50664	-0.0605496	RPL23AP42	1	0
0.0311659	1.50632	0.17303	LOC728485	1	0
0.03125	1.50515	-0.113636	EARS2	1	0
0.0312708	1.50486	0.113096	COPRS	1	0
0.0312907	1.50459	-0.15226	ZNF839	1	0
0.0313113	1.5043	-0.0712275	MCM2	1	0
0.0313457	1.50382	-0.0980752	CDC42BPB	1	0
0.0313974	1.50311	-0.0883654	BCR	1	0
0.0314506	1.50237	-0.130464	ZNF511	1	0
0.031453	1.50234	0.116724	TMEM199	1	0
0.031472	1.50208	-0.0961199	EXT2	1	0
0.0315171	1.50145	-0.095958	SNRPD3	1	0
0.0315599	1.50086	-0.174178	CORO2B	1	0
0.0315684	1.50075	-0.122137	BZW2	1	0
0.0315923	1.50042	-0.15898	TCAF1P1	1	0
0.0316121	1.50015	-0.104943	PNRC2	1	0
0.0316635	1.49944	0.174089	NA	1	0
0.0317456	1.49832	-0.174661	PSMB10	1	0
0.0317813	1.49783	0.171134	NA	1	0
0.0317972	1.49761	-0.100591	RAB11FIP3	1	0
0.0318094	1.49745	0.1059	RPS27L	1	0
0.0318713	1.4966	-0.085581	UACA	1	0
0.03188	1.49648	-0.138586	ZNF747	1	0
0.0319043	1.49615	0.159138	RTN4R	1	0
0.0320906	1.49362	-0.146046	RNF141	1	0
0.0321102	1.49336	-0.0869127	TMEM123	1	0
[truncated: 11,143 more rows]

## Sheet: Sheet2
Pvalue	-log10(Pvalue)	Log2FC	SYMBOL		0.263034		Positive =3
2.287e-67	66.6407	0.865895	INSIG1	1	1		3
2.98092e-67	66.5256	1.23387	UAP1L1	1	1		3
5.81189e-67	66.2357	0.589846	NEU1	1	1		3
1.81048e-50	49.7422	0.76734	SLC2A3	1	1		3
3.13958e-24	23.5031	0.337679	HSPA1A	1	1		3
6.41581e-23	22.1927	0.361908	FTL	1	1		3
1.18702e-20	19.9255	0.333676	LSS	1	1		3
2.39129e-18	17.6214	0.350402	CLCN7	1	1		3
1.19018e-17	16.9244	0.511539	TSC22D3	1	1		3
3.14586e-16	15.5023	0.352334	CTSA	1	1		3
6.6005e-16	15.1804	0.425419	FLCN	1	1		3
2.05239e-15	14.6877	0.421307	KRT19	1	1		3
2.26591e-15	14.6448	0.565344	SREBF1	1	1		3
2.32416e-15	14.6337	0.269048	HEXA	1	1		3
3.43952e-15	14.4635	0.594741	LDLR	1	1		3
1.9104e-14	13.7189	0.372705	NPC2	1	1		3
1.34177e-13	12.8723	0.534237	IL6R	1	1		3
2.19037e-13	12.6595	0.277386	CD63	1	1		3
3.64694e-13	12.4381	0.269662	SAT1	1	1		3
5.48349e-13	12.2609	0.587086	GPNMB	1	1		3
8.86972e-13	12.0521	0.371802	BHLHE40	1	1		3
1.49419e-12	11.8256	0.27211	HEXB	1	1		3
5.30799e-12	11.2751	0.372714	GNPDA1	1	1		3
9.04205e-12	11.0437	0.340067	MCOLN3	1	1		3
2.57689e-11	10.5889	0.348648	RRAGD	1	1		3
2.9851e-11	10.525	0.315874	JUP	1	1		3
3.19852e-11	10.4951	0.48913	HMOX1	1	1		3
7.03116e-11	10.153	0.388236	SCD	1	1		3
7.12058e-11	10.1475	0.278733	GLA	1	1		3
1.71428e-10	9.76592	0.402929	TRIB3	1	1		3
2.28547e-10	9.64103	0.366315	PPP1R15A	1	1		3
3.09382e-10	9.50951	0.342111	GLMP	1	1		3
5.21677e-10	9.2826	0.299009	IDI1	1	1		3
5.37779e-10	9.2694	0.303909	ENO2	1	1		3
7.77196e-10	9.10947	0.340352	MSMO1	1	1		3
1.05393e-09	8.97719	0.366297	SPINT1	1	1		3
1.51347e-09	8.82003	0.484013	LIPG	1	1		3
1.56589e-09	8.80524	0.299873	AMOT	1	1		3
2.69662e-09	8.56918	0.327241	STX3	1	1		3
2.81983e-09	8.54978	0.39441	NEAT1	1	1		3
5.13722e-09	8.28927	0.284707	RNF213	1	1		3
5.71891e-09	8.24269	0.310545	STARD4	1	1		3
1.03467e-08	7.9852	0.311739	MICB	1	1		3
1.38592e-08	7.85826	0.428415	APOE	1	1		3
2.12954e-08	7.67171	0.371776	RAB29	1	1		3
2.94727e-08	7.53058	0.42052	QPRT	1	1		3
3.49564e-08	7.45647	0.324708	FADS2	1	1		3
4.31242e-08	7.36528	0.312822	AMDHD2	1	1		3
5.55693e-08	7.25517	0.391073	PRXL2A	1	1		3
5.65575e-08	7.24751	0.380319	PPL	1	1		3
5.70285e-08	7.24391	0.331914	ZNF83	1	1		3
1.90986e-07	6.719	0.294621	LPIN1	1	1		3
4.82044e-07	6.31691	0.274437	NCR3LG1	1	1		3
5.18831e-07	6.28497	0.333386	HS1BP3	1	1		3
5.20316e-07	6.28373	0.362465	DDIT3	1	1		3
7.40119e-07	6.1307	0.369211	PFKFB2	1	1		3
9.65078e-07	6.01544	0.366583	CDH7	1	1		3
1.0578e-06	5.9756	0.34542	PPM1H	1	1		3
1.72951e-06	5.76208	0.281236	BRI3	1	1		3
1.81586e-06	5.74092	0.274756	ANKRD12	1	1		3
2.1367e-06	5.67026	0.27598	RRAGC	1	1		3
2.43426e-06	5.61363	0.319933	NA	1	1		3
2.92127e-06	5.53443	0.367871	ENPP2	1	1		3
3.58198e-06	5.44588	0.342939	NA	1	1		3
4.42664e-06	5.35393	0.312254	KIFC3	1	1		3
4.77906e-06	5.32066	0.279008	ZNF514	1	1		3
5.49155e-06	5.26031	0.350713	CYP4X1	1	1		3
5.50379e-06	5.25934	0.324452	PGAP4	1	1		3
6.31337e-06	5.19974	0.275994	SNX30	1	1		3
1.03975e-05	4.98307	0.355261	CCBE1	1	1		3
1.04904e-05	4.97921	0.288127	HSPB8	1	1		3
1.4093e-05	4.851	0.301902	TNFRSF10A	1	1		3
1.8105e-05	4.7422	0.34887	CLDN7	1	1		3
1.86668e-05	4.72893	0.324268	STRA6	1	1		3
2.94431e-05	4.53102	0.335252	RN7SL3	1	1		3
3.19871e-05	4.49502	0.327927	CCN3	1	1		3
3.30377e-05	4.48099	0.320383	HRK	1	1		3
3.64948e-05	4.43777	0.333167	RTN4RL2	1	1		3
4.38887e-05	4.35765	0.322803	SLC30A3	1	1		3
4.42566e-05	4.35402	0.273243	ZNF736	1	1		3
4.67023e-05	4.33066	0.295536	SPHK1	1	1		3
5.03637e-05	4.29788	0.265147	GAS2L3	1	1		3
5.42605e-05	4.26552	0.328363	GMPR	1	1		3
5.63161e-05	4.24937	0.299149	HTATIP2	1	1		3
6.55942e-05	4.18313	0.287511	CCDC69	1	1		3
6.7934e-05	4.16791	0.289704	ABCB6	1	1		3
7.33911e-05	4.13436	0.291403	PDP1	1	1		3
8.18121e-05	4.08718	0.296778	CYBRD1	1	1		3
8.40454e-05	4.07549	0.287874	IFI30	1	1		3
9.18366e-05	4.03698	0.30903	NPEPL1	1	1		3
9.77862e-05	4.00972	0.316957	MT1X	1	1		3
0.000117365	3.93046	0.312908	PCDHAC2	1	1		3
0.000122057	3.91344	0.263881	RUNX3	1	1		3
0.000122831	3.91069	0.312634	BEX1	1	1		3
0.000140364	3.85274	0.294774	TP53INP2	1	1		3
0.00018012	3.74444	0.263531	DNAH17	1	1		3
0.00019465	3.71075	0.296431	ZNF667-AS1	1	1		3
0.000240896	3.61817	0.286617	PSMD5	1	1		3
0.000347959	3.45847	0.26363	BLVRB	1	1		3
0.000435381	3.36113	0.284052	METTL7A	1	1		3
0.000475983	3.32241	0.284482	CALHM5	1	1		3
0.00048834	3.31128	0.270092	MYOM2	1	1		3
0.000584153	3.23347	0.273037	SLC16A13	1	1		3
0.00061512	3.21104	0.267939	SEMA6B	1	1		3
0.000678902	3.16819	0.269068	ZNF569	1	1		3
0.000711732	3.14768	0.267018	YPEL3	1	1		3
0.000831918	3.07992	0.271482	ADGRF4	1	1		3
0.000860025	3.06549	0.27003	TRERF1	1	1		3
0.00102908	2.98755	0.266403	NLRC5	1	1		3
0.00115525	2.93732	0.263224	CDK18	1	1		3
2.0194e-67	66.6948	-0.472039	TRIM28	1	1		2
1.39736e-55	54.8547	-0.590808	EFNB2	1	1		2
1.00206e-35	34.9991	-0.388095	RPS5	1	1		2
1.52688e-32	31.8162	-0.348942	PPP6R1	1	1		2
3.38033e-32	31.471	-0.382966	EPN1	1	1		2
1.85178e-31	30.7324	-0.690465	LGR5	1	1		2
1.73029e-30	29.7619	-0.38416	UBE2M	1	1		2
2.58424e-27	26.5877	-0.579684	COL12A1	1	1		2
3.09536e-25	24.5093	-0.291266	UBE2S	1	1		2
3.09743e-24	23.509	-0.282095	U2AF2	1	1		2
4.42016e-24	23.3546	-0.351115	RPL28	1	1		2
1.54821e-22	21.8102	-0.503038	KCTD12	1	1		2
2.293e-22	21.6396	-0.374702	HOXA10	1	1		2
2.17451e-21	20.6626	-0.327661	POLD1	1	1		2
1.74766e-18	17.7575	-0.337833	CHMP2A	1	1		2
4.49805e-18	17.347	-0.489346	DUXAP10	1	1		2
4.60769e-18	17.3365	-0.294213	PPP1R12C	1	1		2
9.47744e-17	16.0233	-0.454915	ZNF324	1	1		2
2.74832e-16	15.5609	-0.649637	TMEM251	1	1		2
3.85674e-16	15.4138	-0.4255	NEFM	1	1		2
1.71534e-15	14.7657	-0.425565	ISOC2	1	1		2
3.31263e-15	14.4798	-0.373941	CDKN2B	1	1		2
1.79217e-14	13.7466	-0.285127	PPP1R14B	1	1		2
3.04065e-14	13.517	-0.309584	ETFB	1	1		2
4.0564e-14	13.3919	-0.31435	CD151	1	1		2
5.38881e-14	13.2685	-0.281431	CNOT3	1	1		2
6.06923e-14	13.2169	-0.479466	GADD45B	1	1		2
2.30746e-13	12.6369	-0.323099	HSPBP1	1	1		2
5.77379e-13	12.2385	-0.267312	COL4A1	1	1		2
6.87207e-13	12.1629	-0.288062	ZNF444	1	1		2
1.58082e-12	11.8011	-0.441023	ZNF446	1	1		2
4.84037e-12	11.3151	-0.316932	ERVK3-1	1	1		2
1.83855e-11	10.7355	-0.358003	MRC2	1	1		2
1.97787e-11	10.7038	-0.329969	CENPBD1P1	1	1		2
2.32902e-11	10.6328	-0.478724	LOC389906	1	1		2
3.33861e-11	10.4764	-0.26666	TSEN34	1	1		2
1.34778e-10	9.87038	-0.444111	VPS9D1-AS1	1	1		2
1.5295e-10	9.81545	-0.417071	HOXA13	1	1		2
1.61365e-10	9.79219	-0.288812	FSTL1	1	1		2
2.16329e-10	9.66489	-0.493451	LRATD1	1	1		2
2.99641e-10	9.5234	-0.335082	ZNF787	1	1		2
6.63259e-10	9.17832	-0.352018	EMILIN2	1	1		2
7.8847e-10	9.10321	-0.420209	PUDP	1	1		2
1.82068e-09	8.73977	-0.282442	MZF1	1	1		2
4.57436e-09	8.33967	-0.343291	ZNF865	1	1		2
4.91955e-09	8.30807	-0.394195	DHRS2	1	1		2
5.6721e-09	8.24626	-0.31277	ZNF134	1	1		2
6.57707e-09	8.18197	-0.344166	DLX2	1	1		2
7.05279e-09	8.15164	-0.266972	TNC	1	1		2
3.43823e-08	7.46366	-0.268835	NAT14	1	1		2
4.01347e-08	7.39648	-0.409119	PRKX	1	1		2
5.90103e-08	7.22907	-0.431825	GPR50	1	1		2
6.83551e-08	7.16523	-0.334456	ZNF581	1	1		2
7.40374e-08	7.13055	-0.295025	HOXA11	1	1		2
7.75105e-08	7.11064	-0.345484	SUSD5	1	1		2
1.03378e-07	6.98557	-0.380962	HOXA11-AS	1	1		2
1.05439e-07	6.977	-0.357933	CTU1	1	1		2
1.19465e-07	6.92276	-0.286784	MCAM	1	1		2
1.26316e-07	6.89854	-0.294822	RDH13	1	1		2
1.64425e-07	6.78403	-0.272924	MOXD1	1	1		2
1.76718e-07	6.75272	-0.312893	FIZ1	1	1		2
2.13415e-07	6.67078	-0.307356	RAP2B	1	1		2
3.94275e-07	6.4042	-0.350076	SHROOM2	1	1		2
7.63354e-07	6.11727	-0.265663	CCDC86	1	1		2
1.37297e-06	5.86234	-0.392182	ITPRIPL1	1	1		2
2.62274e-06	5.58125	-0.285325	SCARF2	1	1		2
3.01798e-06	5.52028	-0.267794	ZNF579	1	1		2
3.65555e-06	5.43705	-0.321593	ZBTB45	1	1		2
4.05731e-06	5.39176	-0.305932	MEX3A	1	1		2
4.46833e-06	5.34985	-0.359208	CPXM1	1	1		2
4.85321e-06	5.31397	-0.27704	ZNF532	1	1		2
5.42093e-06	5.26593	-0.303722	WWC3	1	1		2
5.78597e-06	5.23762	-0.368105	G0S2	1	1		2
6.97283e-06	5.15659	-0.291802	FBN1	1	1		2
9.95227e-06	5.00208	-0.275706	FABP5	1	1		2
1.08199e-05	4.96578	-0.291684	ZNF324B	1	1		2
1.09013e-05	4.96252	-0.353069	ADAMTS18	1	1		2
1.99951e-05	4.69908	-0.270437	CD44	1	1		2
2.20919e-05	4.65577	-0.282088	PYCR3	1	1		2
2.42277e-05	4.61569	-0.334268	ENPEP	1	1		2
2.65958e-05	4.57519	-0.317537	ZNF628	1	1		2
2.82858e-05	4.54843	-0.338126	PTGER2	1	1		2
3.62953e-05	4.44015	-0.275278	SARM1	1	1		2
4.81902e-05	4.31704	-0.326738	FOXQ1	1	1		2
4.95269e-05	4.30516	-0.301117	SVEP1	1	1		2
8.40108e-05	4.07567	-0.314745	THBS1	1	1		2
8.57924e-05	4.06655	-0.277177	DERPC	1	1		2
9.13436e-05	4.03932	-0.265221	ZNF584	1	1		2
0.000107811	3.96734	-0.309194	PHLDA2	1	1		2
0.000117083	3.93151	-0.313592	ARC	1	1		2
0.000137472	3.86179	-0.280237	ADAMTS17	1	1		2
0.000177168	3.75162	-0.290496	RFPL4A	1	1		2
0.000183337	3.73675	-0.288796	CACNG8	1	1		2
0.000185866	3.7308	-0.298052	FLG	1	1		2
0.000186732	3.72878	-0.302479	HNF1B	1	1		2
0.000194239	3.71166	-0.298591	STS	1	1		2
0.000225262	3.64731	-0.293685	CILP2	1	1		2
0.000229794	3.63866	-0.299925	PNPLA4	1	1		2
0.000241509	3.61707	-0.272747	ZNF414	1	1		2
0.000283443	3.54753	-0.279992	MMP14	1	1		2
0.000528006	3.27736	-0.273843	RASIP1	1	1		2
0.000638542	3.19481	-0.270956	DUXAP9	1	1		2
0.000807473	3.09287	-0.272214	ABCA8	1	1		2
0.000843089	3.07413	-0.271261	APOLD1	1	1		2
0.000907581	3.04211	-0.265558	NA	1	1		2
0.00113234	2.94602	-0.264265	BOLA2	1	1		2

## Sheet: Volcano
FDR	Pvalue	Log2FC	GeneID	SYMBOL	Labels	GO:0005764	GO:0008610		Lysosome	Lipid	Blood
1.30584e-63	2.0194e-67	-0.472039	ENSG00000130726	TRIM28		STS	STARD4		SLC30A3	INSIG	THBS1
1.30584e-63	2.287e-67	0.865895	ENSG00000186480	INSIG1		CD63	APOE		LDLR	TRIB3	HMOX1
1.30584e-63	2.98092e-67	1.23387	ENSG00000197355	UAP1L1		CLCN7	FABP5		GLMP	FABP5	CCBE1
1.9095e-63	5.81189e-67	0.589846	ENSG00000204386	NEU1		ENPEP	HEXB		CD63	STARD4	ENPP2
3.67283e-52	1.39736e-55	-0.590808	ENSG00000125266	EFNB2		FABP5	IDI1		MCOLN3	SREBF1	JUP
3.96555e-47	1.81048e-50	0.76734	ENSG00000059804	SLC2A3		FTL	INSIG1		CLCN7	FADS2	AMOT
1.8813e-32	1.00206e-35	-0.388095	ENSG00000083845	RPS5		GLA	LDLR		ABCB6	SCD	EFNB2
2.50828e-29	1.52688e-32	-0.348942	ENSG00000105063	PPP6R1		HEXA	LSS		NEU1	LIPG	APOE
4.93603e-29	3.38033e-32	-0.382966	ENSG00000063245	EPN1		HEXB	MSMO1		FLCN	APOE	CCN3
2.43361e-28	1.85178e-31	-0.690465	ENSG00000139292	LGR5		LDLR	SCD		BRI3	SPHK1	PRKX
2.06723e-27	1.73029e-30	-0.38416	ENSG00000130725	UBE2M		NEU1	SREBF1		CYBRD1	LDLR	SPHK1
2.83017e-24	2.58424e-27	-0.579684	ENSG00000111799	COL12A1		CTSA	SPHK1		ENPEP	LPIN1	GPNMB
3.12917e-22	3.09536e-25	-0.291266	ENSG00000108106	UBE2S		STX3	LIPG		CTSA	MSMO1	MMP14
2.75069e-21	3.09743e-24	-0.282095	ENSG00000063244	U2AF2		SLC30A3	FADS2		STX3	PYCR3	MCAM
2.75069e-21	3.13958e-24	0.337679	ENSG00000204389	HSPA1A		ABCB6	ABCA8		FTL	FLCN	IL6R
3.63061e-21	4.42016e-24	-0.351115	ENSG00000108107	RPL28		IFI30	LPIN1		HEXA	PFKFB2	EPN1
4.95979e-20	6.41581e-23	0.361908	ENSG00000087086	FTL		NPC2	TRIB3		STS	PHLDA2	HTATIP2
1.13037e-19	1.54821e-22	-0.503038	ENSG00000178695	KCTD12		BRI3	PGAP4		GLA	ETFB	RNF213
1.58603e-19	2.293e-22	-0.374702	ENSG00000253293	HOXA10		MCOLN3			RRAGC	ENO2	COL4A1
1.36083e-18	2.17451e-21	-0.327661	ENSG00000062822	POLD1		RRAG			RRAGD	LSS	APOLD1
7.09084e-18	1.18702e-20	0.333676	ENSG00000160285	LSS		RRAGC			IFI30	IDI1	ENPEP
9.56991e-16	1.74766e-18	-0.337833	ENSG00000130724	CHMP2A		CYBRD1			HEXB	MOXD1	RASIP1
1.25705e-15	2.39129e-18	0.350402	ENSG00000103249	CLCN7		GLMP			FABP5	ABCA8	SAT1
2.24275e-15	4.49805e-18	-0.489346	ENSG00000244306	DUXAP10		FLCN			NPC2	HEXB	HOXA13
2.24275e-15	4.60769e-18	-0.294213	ENSG00000125503	PPP1R12C						PGAP4	STRA6
5.58619e-15	1.19018e-17	0.511539	ENSG00000157514	TSC22D3						NPC2	LDLR
4.29491e-14	9.47744e-17	-0.454915	ENSG00000083812	ZNF324						DDIT3	SPINT1
1.20395e-13	2.74832e-16	-0.649637	ENSG00000153485	TMEM251							DDIT3
1.33364e-13	3.14586e-16	0.352334	ENSG00000064601	CTSA
1.58392e-13	3.85674e-16	-0.4255	ENSG00000104722	NEFM
2.6286e-13	6.6005e-16	0.425419	ENSG00000154803	FLCN
6.44084e-13	1.71534e-15	-0.425565	ENSG00000063241	ISOC2
7.49238e-13	2.05239e-15	0.421307	ENSG00000171345	KRT19
8.03793e-13	2.26591e-15	0.565344	ENSG00000072310	SREBF1
8.03793e-13	2.32416e-15	0.269048	ENSG00000213614	HEXA
1.11627e-12	3.31263e-15	-0.373941	ENSG00000147883	CDKN2B
1.13005e-12	3.43952e-15	0.594741	ENSG00000130164	LDLR
5.60778e-12	1.79217e-14	-0.285127	ENSG00000173457	PPP1R14B
5.83872e-12	1.9104e-14	0.372705	ENSG00000119655	NPC2
8.88004e-12	3.04065e-14	-0.309584	ENSG00000105379	ETFB
1.1589e-11	4.0564e-14	-0.31435	ENSG00000177697	CD151
1.5068e-11	5.38881e-14	-0.281431	ENSG00000088038	CNOT3
1.6617e-11	6.06923e-14	-0.479466	ENSG00000099860	GADD45B
3.52671e-11	1.34177e-13	0.534237	ENSG00000160712	IL6R
5.64428e-11	2.19037e-13	0.277386	ENSG00000135404	CD63
5.83165e-11	2.30746e-13	-0.323099	ENSG00000133265	HSPBP1
9.04304e-11	3.64694e-13	0.269662	ENSG00000130066	SAT1
1.33452e-10	5.48349e-13	0.587086	ENSG00000136235	GPNMB
1.37962e-10	5.77379e-13	-0.267312	ENSG00000187498	COL4A1
1.61273e-10	6.87207e-13	-0.288062	ENSG00000167685	ZNF444
2.00976e-10	8.86972e-13	0.371802	ENSG00000134107	BHLHE40
3.27277e-10	1.49419e-12	0.27211	ENSG00000049860	HEXB
3.35763e-10	1.58082e-12	-0.441023	ENSG00000083838	ZNF446
9.93939e-10	4.84037e-12	-0.316932	ENSG00000142396	ERVK3-1
1.07319e-09	5.30799e-12	0.372714	ENSG00000113552	GNPDA1
1.77359e-09	9.04205e-12	0.340067	ENSG00000055732	MCOLN3
3.45175e-09	1.83855e-11	-0.358003	ENSG00000011028	MRC2
3.66101e-09	1.97787e-11	-0.329969	ENSG00000213753	CENPBD1P1
4.25111e-09	2.32902e-11	-0.478724	ENSG00000285756	LOC389906
4.57642e-09	2.57689e-11	0.348648	ENSG00000025039	RRAGD
5.09483e-09	2.9851e-11	0.315874	ENSG00000173801	JUP
5.38909e-09	3.19852e-11	0.48913	ENSG00000100292	HMOX1
5.55393e-09	3.33861e-11	-0.26666	ENSG00000170892	TSEN34
1.1133e-08	7.03116e-11	0.388236	ENSG00000099194	SCD
1.11403e-08	7.12058e-11	0.278733	ENSG00000102393	GLA
2.0596e-08	1.34778e-10	-0.444111	ENSG00000261373	VPS9D1-AS1
2.31043e-08	1.5295e-10	-0.417071	ENSG00000106031	HOXA13
2.38276e-08	1.61365e-10	-0.288812	ENSG00000163430	FSTL1
2.50323e-08	1.71428e-10	0.402929	ENSG00000101255	TRIB3
3.09021e-08	2.16329e-10	-0.493451	ENSG00000162981	LRATD1
3.22963e-08	2.28547e-10	0.366315	ENSG00000087074	PPP1R15A
4.07481e-08	2.99641e-10	-0.335082	ENSG00000142409	ZNF787
4.10697e-08	3.09382e-10	0.342111	ENSG00000198715	GLMP
6.85588e-08	5.21677e-10	0.299009	ENSG00000067064	IDI1
6.99752e-08	5.37779e-10	0.303909	ENSG00000111674	ENO2
8.46266e-08	6.63259e-10	-0.352018	ENSG00000132205	EMILIN2
9.82107e-08	7.77196e-10	0.340352	ENSG00000052802	MSMO1
9.86864e-08	7.8847e-10	-0.420209	ENSG00000130021	PUDP
1.29446e-07	1.05393e-09	0.366297	ENSG00000166145	SPINT1
1.7919e-07	1.51347e-09	0.484013	ENSG00000101670	LIPG
1.83741e-07	1.56589e-09	0.299873	ENSG00000126016	AMOT
2.11747e-07	1.82068e-09	-0.282442	ENSG00000099326	MZF1
3.00331e-07	2.69662e-09	0.327241	ENSG00000166900	STX3
3.11414e-07	2.81983e-09	0.39441	ENSG00000245532	NEAT1
4.84808e-07	4.57436e-09	-0.343291	ENSG00000261221	ZNF865
5.13116e-07	4.91955e-09	-0.394195	ENSG00000100867	DHRS2
5.31602e-07	5.13722e-09	0.284707	ENSG00000173821	RNF213
5.77851e-07	5.6721e-09	-0.31277	ENSG00000213762	ZNF134
5.78138e-07	5.71891e-09	0.310545	ENSG00000164211	STARD4
6.54817e-07	6.57707e-09	-0.344166	ENSG00000115844	DLX2
6.96901e-07	7.05279e-09	-0.266972	ENSG00000041982	TNC
9.5282e-07	1.03467e-08	0.311739	ENSG00000204516	MICB
1.25612e-06	1.38592e-08	0.428415	ENSG00000130203	APOE
1.89097e-06	2.12954e-08	0.371776	ENSG00000117280	RAB29
2.51718e-06	2.94727e-08	0.42052	ENSG00000103485	QPRT
2.89649e-06	3.43823e-08	-0.268835	ENSG00000090971	NAT14
2.92588e-06	3.49564e-08	0.324708	ENSG00000134824	FADS2
3.29656e-06	4.01347e-08	-0.409119	ENSG00000183943	PRKX
3.52011e-06	4.31242e-08	0.312822	ENSG00000162066	AMDHD2
4.42601e-06	5.55693e-08	0.391073	ENSG00000122378	PRXL2A
4.47758e-06	5.65575e-08	0.380319	ENSG00000118898	PPL
4.48784e-06	5.70285e-08	0.331914	ENSG00000167766	ZNF83
4.61615e-06	5.90103e-08	-0.431825	ENSG00000102195	GPR50
5.31552e-06	6.83551e-08	-0.334456	ENSG00000171425	ZNF581
5.65698e-06	7.40374e-08	-0.295025	ENSG00000005073	HOXA11
5.85427e-06	7.75105e-08	-0.345484	ENSG00000173705	SUSD5
7.68933e-06	1.03378e-07	-0.380962	ENSG00000240990	HOXA11-AS
7.74123e-06	1.05439e-07	-0.357933	ENSG00000142544	CTU1
8.57931e-06	1.19465e-07	-0.286784	ENSG00000076706	MCAM
8.87727e-06	1.26316e-07	-0.294822	ENSG00000160439	RDH13
1.13135e-05	1.64425e-07	-0.272924	ENSG00000079931	MOXD1
1.19099e-05	1.76718e-07	-0.312893	ENSG00000179943	FIZ1
1.26128e-05	1.90986e-07	0.294621	ENSG00000134324	LPIN1
1.38162e-05	2.13415e-07	-0.307356	ENSG00000181467	RAP2B
2.42129e-05	3.94275e-07	-0.350076	ENSG00000146950	SHROOM2
2.94652e-05	4.82044e-07	0.274437	ENSG00000188211	NCR3LG1
3.15115e-05	5.18831e-07	0.333386	ENSG00000118960	HS1BP3
3.15115e-05	5.20316e-07	0.362465	ENSG00000175197	DDIT3
4.38137e-05	7.40119e-07	0.369211	ENSG00000123836	PFKFB2
4.47857e-05	7.63354e-07	-0.265663	ENSG00000110104	CCDC86
5.58725e-05	9.65078e-07	0.366583	ENSG00000081138	CDH7
6.01801e-05	1.0578e-06	0.34542	ENSG00000111110	PPM1H
7.71094e-05	1.37297e-06	-0.392182	ENSG00000198885	ITPRIPL1
9.47052e-05	1.72951e-06	0.281236	ENSG00000164713	BRI3
9.90211e-05	1.81586e-06	0.274756	ENSG00000101745	ANKRD12
0.000114149	2.1367e-06	0.27598	ENSG00000116954	RRAGC
0.000128478	2.43426e-06	0.319933	ENSG00000204789	NA
0.000136237	2.62274e-06	-0.285325	ENSG00000244486	SCARF2
0.000149966	2.92127e-06	0.367871	ENSG00000136960	ENPP2
0.000153082	3.01798e-06	-0.267794	ENSG00000218891	ZNF579
0.000178312	3.58198e-06	0.342939	ENSG00000280322	NA
0.000181288	3.65555e-06	-0.321593	ENSG00000119574	ZBTB45
0.000200455	4.05731e-06	-0.305932	ENSG00000254726	MEX3A
0.000215463	4.42664e-06	0.312254	ENSG00000140859	KIFC3
0.000216689	4.46833e-06	-0.359208	ENSG00000088882	CPXM1
0.000230305	4.77906e-06	0.279008	ENSG00000144026	ZNF514
0.000232777	4.85321e-06	-0.27704	ENSG00000074657	ZNF532
0.000256266	5.42093e-06	-0.303722	ENSG00000047644	WWC3
0.000258324	5.49155e-06	0.350713	ENSG00000186377	CYP4X1
0.000258324	5.50379e-06	0.324452	ENSG00000165152	PGAP4
0.000269642	5.78597e-06	-0.368105	ENSG00000123689	G0S2
0.000292149	6.31337e-06	0.275994	ENSG00000148158	SNX30
0.000319726	6.97283e-06	-0.291802	ENSG00000166147	FBN1
0.000441868	9.95227e-06	-0.275706	ENSG00000164687	FABP5
0.00046008	1.03975e-05	0.355261	ENSG00000183287	CCBE1
0.000462632	1.04904e-05	0.288127	ENSG00000152137	HSPB8
0.000472409	1.08199e-05	-0.291684	ENSG00000249471	ZNF324B
0.000472821	1.09013e-05	-0.353069	ENSG00000140873	ADAMTS18
0.000578783	1.4093e-05	0.301902	ENSG00000104689	TNFRSF10A
0.000727633	1.8105e-05	0.34887	ENSG00000181885	CLDN7
0.000747922	1.86668e-05	0.324268	ENSG00000137868	STRA6
0.000786752	1.99951e-05	-0.270437	ENSG00000026508	CD44
0.00086152	2.20919e-05	-0.282088	ENSG00000104524	PYCR3
0.000942014	2.42277e-05	-0.334268	ENSG00000138792	ENPEP
0.00100727	2.65958e-05	-0.317537	ENSG00000197483	ZNF628
0.00106209	2.82858e-05	-0.338126	ENSG00000125384	PTGER2
0.00109615	2.94431e-05	0.335252	ENSG00000278771	RN7SL3
0.00118083	3.19871e-05	0.327927	ENSG00000136999	CCN3
0.00120606	3.30377e-05	0.320383	ENSG00000135116	HRK
0.00130047	3.62953e-05	-0.275278	ENSG00000004139	SARM1
0.00130047	3.64948e-05	0.333167	ENSG00000186907	RTN4RL2
0.00152993	4.38887e-05	0.322803	ENSG00000115194	SLC30A3
0.00153868	4.42566e-05	0.273243	ENSG00000234444	ZNF736
0.00160251	4.67023e-05	0.295536	ENSG00000176170	SPHK1
0.00164071	4.81902e-05	-0.326738	ENSG00000164379	FOXQ1
0.00167753	4.95269e-05	-0.301117	ENSG00000165124	SVEP1
0.00169713	5.03637e-05	0.265147	ENSG00000139354	GAS2L3
0.00180988	5.42605e-05	0.328363	ENSG00000137198	GMPR
0.00185615	5.63161e-05	0.299149	ENSG00000109854	HTATIP2
0.00207221	6.55942e-05	0.287511	ENSG00000198624	CCDC69
0.00213586	6.7934e-05	0.289704	ENSG00000115657	ABCB6
0.0022588	7.33911e-05	0.291403	ENSG00000164951	PDP1
0.00248883	8.18121e-05	0.296778	ENSG00000071967	CYBRD1
0.00252404	8.40108e-05	-0.314745	ENSG00000137801	THBS1
0.00252404	8.40454e-05	0.287874	ENSG00000216490	IFI30
0.00255665	8.57924e-05	-0.277177	ENSG00000286140	DERPC
0.00269156	9.13436e-05	-0.265221	ENSG00000171574	ZNF584
0.00269235	9.18366e-05	0.30903	ENSG00000215440	NPEPL1
0.00284946	9.77862e-05	0.316957	ENSG00000187193	MT1X
0.00307343	0.000107811	-0.309194	ENSG00000181649	PHLDA2
0.00329488	0.000117083	-0.313592	ENSG00000198576	ARC
0.00329576	0.000117365	0.312908	ENSG00000243232	PCDHAC2
0.00339128	0.000122057	0.263881	ENSG00000020633	RUNX3
0.0033984	0.000122831	0.312634	ENSG00000133169	BEX1
0.00375604	0.000137472	-0.280237	ENSG00000140470	ADAMTS17
0.00380374	0.000140364	0.294774	ENSG00000078804	TP53INP2
0.00469423	0.000177168	-0.290496	ENSG00000223638	RFPL4A
0.00473426	0.00018012	0.263531	ENSG00000187775	DNAH17
0.00479963	0.000183337	-0.288796	ENSG00000142408	CACNG8
0.00484653	0.000185866	-0.298052	ENSG00000143631	FLG
0.00485946	0.000186732	-0.302479	ENSG00000275410	HNF1B
0.00499548	0.000194239	-0.298591	ENSG00000101846	STS
0.00499627	0.00019465	0.296431	ENSG00000166770	ZNF667-AS1
0.00563883	0.000225262	-0.293685	ENSG00000160161	CILP2
0.00571972	0.000229794	-0.299925	ENSG00000006757	PNPLA4
0.00595856	0.000240896	0.286617	ENSG00000095261	PSMD5
0.00595856	0.000241509	-0.272747	ENSG00000133250	ZNF414
0.00679747	0.000283443	-0.279992	ENSG00000157227	MMP14
0.00810793	0.000347959	0.26363	ENSG00000090013	BLVRB
0.00969793	0.000435381	0.284052	ENSG00000185432	METTL7A
0.0104605	0.000475983	0.284482	ENSG00000178033	CALHM5
0.0106785	0.00048834	0.270092	ENSG00000036448	MYOM2
0.0113383	0.000528006	-0.273843	ENSG00000105538	RASIP1
0.0123225	0.000584153	0.273037	ENSG00000174327	SLC16A13
0.0128595	0.00061512	0.267939	ENSG00000167680	SEMA6B
0.0132153	0.000638542	-0.270956	ENSG00000225210	DUXAP9
0.0138758	0.000678902	0.269068	ENSG00000196437	ZNF569
0.0144568	0.000711732	0.267018	ENSG00000090238	YPEL3
0.0160057	0.000807473	-0.272214	ENSG00000141338	ABCA8
0.0164031	0.000831918	0.271482	ENSG00000153294	ADGRF4
0.0165371	0.000843089	-0.271261	ENSG00000178878	APOLD1
0.0168442	0.000860025	0.27003	ENSG00000124496	TRERF1
0.0174889	0.000907581	-0.265558	ENSG00000261461	NA
0.0192378	0.00102908	0.266403	ENSG00000140853	NLRC5
0.0206111	0.00113234	-0.264265	ENSG00000183336	BOLA2
0.0209411	0.00115525	0.263224	ENSG00000117266	CDK18
2.62961e-19	4.00185e-22	-0.234419	ENSG00000026025	VIM
8.66502e-16	1.51648e-18	-0.254993	ENSG00000105568	PPP2R1A
4.93673e-13	1.27719e-15	-0.21911	ENSG00000158710	TAGLN2
2.11405e-12	6.59535e-15	-0.257975	ENSG00000105618	PRPF31
6.23284e-12	2.08678e-14	-0.240926	ENSG00000102317	RBM3
3.48245e-11	1.29843e-13	0.159951	ENSG00000198938	COX3
1.72594e-10	7.48583e-13	-0.234321	ENSG00000126457	PRMT1
2.31235e-10	1.03811e-12	-0.189342	ENSG00000184009	ACTG1
3.35763e-10	1.58403e-12	-0.232729	ENSG00000124766	SOX4
5.00847e-10	2.40095e-12	-0.220548	ENSG00000161203	AP2M1
1.49754e-09	7.52075e-12	-0.146881	ENSG00000129351	ILF3
2.59925e-09	1.34492e-11	-0.184268	ENSG00000060138	YBX3
2.71225e-09	1.42403e-11	0.240677	ENSG00000206503	HLA-A
4.47538e-09	2.48594e-11	-0.223897	ENSG00000175130	MARCKSL1
5.0441e-09	2.87862e-11	-0.163504	ENSG00000182944	EWSR1
5.09483e-09	2.94929e-11	-0.144598	ENSG00000147140	NONO
5.80181e-09	3.53177e-11	-0.188362	ENSG00000104529	EEF1D
8.54255e-09	5.26515e-11	0.138258	ENSG00000198786	ND5
1.0867e-08	6.78051e-11	-0.194272	ENSG00000176788	BASP1
1.87294e-08	1.21138e-10	-0.169721	ENSG00000170889	RPS9
2.38276e-08	1.61347e-10	-0.257156	ENSG00000183779	ZNF703
2.68832e-08	1.86149e-10	-0.246831	ENSG00000054598	FOXC1
3.27179e-08	2.3402e-10	-0.207656	ENSG00000180900	SCRIB
4.07481e-08	2.99085e-10	-0.22955	ENSG00000147162	OGT
4.07481e-08	3.00758e-10	-0.155525	ENSG00000011304	PTBP1
4.10697e-08	3.08995e-10	-0.240614	ENSG00000134871	COL4A2
8.28091e-08	6.42713e-10	-0.243264	ENSG00000166025	AMOTL1
1.16357e-07	9.38502e-10	-0.16619	ENSG00000198830	HMGN2
1.36777e-07	1.12402e-09	-0.174045	ENSG00000075624	ACTB
1.39272e-07	1.15512e-09	-0.257498	ENSG00000261236	BOP1
1.42782e-07	1.1951e-09	0.15999	ENSG00000197746	PSAP
2.14336e-07	1.85926e-09	-0.234403	ENSG00000196497	IPO4
2.22002e-07	1.94265e-09	-0.177425	ENSG00000177606	JUN
2.60855e-07	2.30248e-09	-0.23287	ENSG00000167775	CD320
2.70031e-07	2.40402e-09	0.211052	ENSG00000108828	VAT1
3.77729e-07	3.44905e-09	-0.11624	ENSG00000123416	TUBA1B
4.27998e-07	3.94063e-09	-0.190454	ENSG00000132382	MYBBP1A
4.83806e-07	4.52001e-09	0.243618	ENSG00000176994	SMCR8
4.83806e-07	4.52809e-09	0.238197	ENSG00000081087	OSTM1
5.03902e-07	4.79285e-09	-0.160449	ENSG00000065526	SPEN
5.56224e-07	5.41749e-09	-0.142133	ENSG00000161016	RPL8
6.47466e-07	6.45396e-09	-0.146531	ENSG00000070756	PABPC1
7.28743e-07	7.4305e-09	-0.139619	ENSG00000130985	UBA1
7.31642e-07	7.51572e-09	0.215959	ENSG00000079459	FDFT1
7.62599e-07	7.89175e-09	-0.220683	ENSG00000145147	SLIT2
8.45164e-07	8.81049e-09	-0.240226	ENSG00000282034	NA
8.52902e-07	8.95606e-09	-0.185892	ENSG00000147889	CDKN2A
8.86522e-07	9.37655e-09	0.169682	ENSG00000030582	GRN
9.45777e-07	1.00752e-08	0.215685	ENSG00000111371	SLC38A1
9.5282e-07	1.02761e-08	0.242578	ENSG00000101224	CDC25B
9.5282e-07	1.03678e-08	0.163448	ENSG00000197081	IGF2R
1.09018e-06	1.19453e-08	-0.215551	ENSG00000102226	USP11
1.65996e-06	1.84412e-08	-0.161632	ENSG00000177733	HNRNPA0
1.80339e-06	2.01718e-08	-0.167881	ENSG00000099783	HNRNPM
1.89424e-06	2.14763e-08	0.14845	ENSG00000198899	ATP6
1.99686e-06	2.27918e-08	-0.189169	ENSG00000167747	C19orf48
2.18274e-06	2.50794e-08	0.216362	ENSG00000166881	NEMP1
2.26165e-06	2.61582e-08	0.250839	ENSG00000109084	TMEM97
2.51718e-06	2.94968e-08	-0.171118	ENSG00000022267	FHL1
2.83278e-06	3.34105e-08	-0.143869	ENSG00000187514	PTMA
2.92588e-06	3.51765e-08	-0.221629	ENSG00000160957	RECQL4
3.24834e-06	3.93004e-08	-0.162532	ENSG00000084774	CAD
3.52734e-06	4.34812e-08	-0.261468	ENSG00000134569	LRP4
3.80884e-06	4.7241e-08	-0.177944	ENSG00000113758	DBN1
4.05276e-06	5.05747e-08	-0.22672	ENSG00000125505	MBOAT7
5.47232e-06	7.07879e-08	-0.165727	ENSG00000188486	H2AX
5.65698e-06	7.395e-08	-0.144581	ENSG00000080824	HSP90AA1
5.71122e-06	7.51819e-08	-0.189182	ENSG00000205339	IPO7
6.26606e-06	8.34394e-08	0.230995	ENSG00000108861	DUSP3
7.68933e-06	1.03767e-07	-0.115924	ENSG00000196230	TUBB
7.68933e-06	1.04147e-07	-0.156313	ENSG00000149136	SSRP1
8.06901e-06	1.10518e-07	-0.178979	ENSG00000162613	FUBP1
8.28557e-06	1.14114e-07	-0.172176	ENSG00000113368	LMNB1
8.41354e-06	1.16517e-07	0.219462	ENSG00000100350	FOXRED2
8.63791e-06	1.20974e-07	0.248818	ENSG00000198171	DDRGK1
8.63791e-06	1.21596e-07	0.209287	ENSG00000096433	ITPR3
8.8102e-06	1.24692e-07	-0.117657	ENSG00000074800	ENO1
1.03181e-05	1.48387e-07	-0.131591	ENSG00000110321	EIF4G2
1.03181e-05	1.48388e-07	-0.194998	ENSG00000170558	CDH2
1.11785e-05	1.61613e-07	-0.113101	ENSG00000153187	HNRNPU
1.14068e-05	1.66649e-07	-0.13821	ENSG00000130816	DNMT1
1.16094e-05	1.70492e-07	-0.119884	ENSG00000204469	PRRC2A
1.1648e-05	1.71946e-07	0.19381	ENSG00000001036	FUCA2
1.22025e-05	1.81988e-07	-0.200367	ENSG00000161671	EMC10
1.22245e-05	1.83247e-07	0.240478	ENSG00000144674	GOLGA4
1.26128e-05	1.90209e-07	0.210223	ENSG00000120437	ACAT2
1.2848e-05	1.95526e-07	-0.209111	ENSG00000179950	PUF60
1.33456e-05	2.04114e-07	-0.116234	ENSG00000167526	RPL13
1.35649e-05	2.085e-07	0.187663	ENSG00000161011	SQSTM1
1.4233e-05	2.20936e-07	-0.131446	ENSG00000147403	RPL10
1.5163e-05	2.36526e-07	-0.166826	ENSG00000183337	BCOR
1.73029e-05	2.71221e-07	0.199125	ENSG00000112972	HMGCS1
1.9109e-05	3.00986e-07	0.210774	ENSG00000197063	MAFG
2.09538e-05	3.31638e-07	0.173692	ENSG00000130294	KIF1A
2.13087e-05	3.38877e-07	-0.162877	ENSG00000118181	RPS25
2.14349e-05	3.42515e-07	-0.142152	ENSG00000070814	TCOF1
2.186e-05	3.50971e-07	-0.228085	ENSG00000076984	MAP2K7
2.20908e-05	3.56358e-07	0.188631	ENSG00000113161	HMGCR
2.32204e-05	3.76346e-07	0.198347	ENSG00000219200	RNASEK
3.91753e-05	6.49841e-07	0.147907	ENSG00000135535	CD164
4.15426e-05	6.92272e-07	-0.149158	ENSG00000277443	MARCKS
4.29829e-05	7.19543e-07	-0.165964	ENSG00000084207	GSTP1
4.38137e-05	7.37229e-07	-0.26098	ENSG00000043355	ZIC2
4.3825e-05	7.43645e-07	0.25474	ENSG00000183696	UPP1
5.23835e-05	8.96842e-07	0.218669	ENSG00000123983	ACSL3
5.31463e-05	9.13946e-07	-0.0999543	ENSG00000204388	HSPA1B
5.85677e-05	1.0176e-06	-0.121736	ENSG00000240972	MIF
5.85677e-05	1.02055e-06	-0.202535	ENSG00000075275	CELSR1
5.88489e-05	1.02992e-06	-0.130795	ENSG00000124795	DEK
7.30789e-05	1.29009e-06	-0.152107	ENSG00000034510	TMSB10
7.36144e-05	1.30514e-06	-0.120915	ENSG00000163041	H3-3A
8.08023e-05	1.44487e-06	-0.150495	ENSG00000168066	SF1
8.0921e-05	1.45315e-06	-0.171853	ENSG00000189306	RRP7A
8.77183e-05	1.58189e-06	-0.202848	ENSG00000182979	MTA1
8.9779e-05	1.62589e-06	-0.172949	ENSG00000137497	NUMA1
9.47052e-05	1.72281e-06	-0.160989	ENSG00000182095	TNRC18
0.00010132	1.86574e-06	0.240391	ENSG00000105612	DNASE2
0.00010147	1.87621e-06	-0.183535	ENSG00000167491	GATAD2A
0.000102872	1.90996e-06	-0.231494	ENSG00000120129	DUSP1
0.000106774	1.99054e-06	-0.251534	ENSG00000182197	EXT1
0.00012374	2.32567e-06	-0.151459	ENSG00000105401	CDC37
0.000128478	2.42936e-06	-0.223824	ENSG00000185236	RAB11B
0.000133211	2.53406e-06	-0.128068	ENSG00000092841	MYL6
0.000135162	2.58147e-06	-0.163113	ENSG00000168090	COPS6
0.000135312	2.59464e-06	-0.224714	ENSG00000100504	PYGL
0.000136504	2.63826e-06	-0.210267	ENSG00000184014	DENND5A
0.000144906	2.81168e-06	0.186495	ENSG00000005893	LAMP2
0.000150996	2.95282e-06	-0.143299	ENSG00000168439	STIP1
0.000152205	2.98804e-06	0.217761	ENSG00000121064	SCPEP1
0.000153082	3.03508e-06	0.230308	ENSG00000129003	VPS13C
0.000153082	3.0402e-06	-0.257871	ENSG00000170779	CDCA4
0.000164321	3.27593e-06	0.182518	ENSG00000164733	CTSB
0.000165813	3.31828e-06	-0.11183	ENSG00000254772	EEF1G
0.000205448	4.17398e-06	-0.236742	ENSG00000213015	ZNF580
0.000207972	4.24109e-06	-0.168175	ENSG00000089737	DDX24
0.000211677	4.33276e-06	-0.125676	ENSG00000089597	GANAB
0.000230305	4.78415e-06	-0.141527	ENSG00000204394	VARS1
0.000233131	4.87834e-06	-0.138351	ENSG00000114867	EIF4G1
0.000245033	5.14602e-06	0.257773	ENSG00000011021	CLCN6
0.000256266	5.4205e-06	0.126251	ENSG00000198804	COX1
0.000258774	5.53307e-06	0.220398	ENSG00000099290	WASHC2A
0.000280991	6.05086e-06	-0.238726	ENSG00000047230	CTPS2
0.000310098	6.72484e-06	-0.131012	ENSG00000125944	HNRNPR
0.000319726	6.9823e-06	0.169786	ENSG00000033627	ATP6V0A1
0.000341805	7.49047e-06	-0.170102	ENSG00000161847	RAVER1
0.000343491	7.55356e-06	0.225135	ENSG00000104763	ASAH1
0.000356537	7.86758e-06	0.252272	ENSG00000146386	ABRACL
0.000384435	8.51244e-06	0.204312	ENSG00000135047	CTSL
0.000388546	8.63305e-06	-0.156661	ENSG00000072778	ACADVL
0.000398903	8.89351e-06	-0.13675	ENSG00000005007	UPF1
0.000426459	9.54033e-06	-0.0985282	ENSG00000142534	RPS11
0.00043432	9.74923e-06	-0.228104	ENSG00000117122	MFAP2
0.000464709	1.05728e-05	0.178329	ENSG00000117410	ATP6V0B
0.000470566	1.07419e-05	0.154335	ENSG00000108679	LGALS3BP
0.000472821	1.08674e-05	0.262787	ENSG00000172840	PDP2
0.000487949	1.13109e-05	-0.137375	ENSG00000100714	MTHFD1
0.000487949	1.13404e-05	-0.252576	ENSG00000179041	RRS1
0.000487949	1.13615e-05	-0.132565	ENSG00000167986	DDB1
0.00048938	1.1444e-05	-0.185463	ENSG00000104067	TJP1
0.00048938	1.14742e-05	0.140017	ENSG00000131016	AKAP12
0.00048938	1.15065e-05	-0.10581	ENSG00000166508	MCM7
0.000494766	1.16708e-05	0.220324	ENSG00000142156	COL6A1
0.000504898	1.19482e-05	-0.211415	ENSG00000126464	PRR12
0.000523596	1.24338e-05	-0.196499	ENSG00000005810	MYCBP2
0.000523596	1.24704e-05	0.220801	ENSG00000101290	CDS2
0.000543594	1.2988e-05	0.239635	ENSG00000118402	ELOVL4
0.000563638	1.35278e-05	0.175207	ENSG00000071859	FAM50A
0.000563638	1.35527e-05	-0.185762	ENSG00000197858	GPAA1
0.000566432	1.3663e-05	-0.128315	ENSG00000115875	SRSF7
0.000567328	1.37486e-05	0.175972	ENSG00000132824	SERINC3
0.000567328	1.37709e-05	-0.171453	ENSG00000162231	NXF1
0.00061996	1.51429e-05	-0.148776	ENSG00000109971	HSPA8
0.00061996	1.519e-05	0.200149	ENSG00000169682	SPNS1
0.00062361	1.53269e-05	-0.14635	ENSG00000084234	APLP2
0.00066195	1.63196e-05	-0.109704	ENSG00000169100	SLC25A6
0.000671073	1.65955e-05	-0.171055	ENSG00000173898	SPTBN2
0.00067386	1.67158e-05	0.152642	ENSG00000089248	ERP29
0.000755029	1.89414e-05	-0.167377	ENSG00000198931	APRT
0.000755029	1.8959e-05	-0.159102	ENSG00000085872	CHERP
0.000768155	1.94025e-05	-0.255835	ENSG00000170906	NDUFA3
0.000768155	1.94055e-05	0.140324	ENSG00000248527	MTATP6P1
0.000785601	1.9906e-05	-0.176406	ENSG00000107438	PDLIM1
0.000794235	2.02457e-05	-0.0949336	ENSG00000174444	RPL4
0.000823384	2.10514e-05	0.216743	ENSG00000171365	CLCN5
0.000960998	2.47891e-05	-0.26191	ENSG00000283103	NA
0.0009611	2.49974e-05	-0.159924	ENSG00000126461	SCAF1
0.0009611	2.50045e-05	-0.141885	ENSG00000137285	TUBB2B
0.0009611	2.50111e-05	-0.128819	ENSG00000113810	SMC4
0.000967794	2.5259e-05	0.239753	ENSG00000185222	TCEAL9
0.000972157	2.54889e-05	0.2415	ENSG00000052795	FNIP2
0.000972157	2.55208e-05	-0.248526	ENSG00000142459	EVI5L
0.000982037	2.58549e-05	0.1708	ENSG00000158290	CUL4B
0.00101531	2.68854e-05	-0.122318	ENSG00000103549	RNF40
0.00103811	2.75681e-05	-0.167614	ENSG00000168496	FEN1
0.00107522	2.87416e-05	-0.170679	ENSG00000177830	CHID1
0.00107522	2.8799e-05	-0.148844	ENSG00000198176	TFDP1
0.00109725	2.9556e-05	-0.151194	ENSG00000130204	TOMM40
0.0011009	2.97382e-05	-0.171611	ENSG00000116649	SRM
0.00118152	3.20956e-05	-0.149834	ENSG00000164754	RAD21
0.00118393	3.22512e-05	0.228431	ENSG00000138413	IDH1
0.00120606	3.29809e-05	-0.160734	ENSG00000157933	SKI
0.00128241	3.52269e-05	-0.178325	ENSG00000106070	GRB10
0.0012879	3.54754e-05	0.244049	ENSG00000236824	BCYRN1
0.00129375	3.57641e-05	-0.243871	ENSG00000178105	DDX10
0.00129375	3.58336e-05	0.216434	ENSG00000147383	NSDHL
0.00130047	3.61639e-05	0.118341	ENSG00000198727	CYTB
0.00130047	3.63484e-05	0.182927	ENSG00000001630	CYP51A1
0.00130047	3.65145e-05	-0.138081	ENSG00000197157	SND1
0.00138162	3.88983e-05	-0.108684	ENSG00000172757	CFL1
0.00140404	3.96361e-05	-0.254053	ENSG00000166166	TRMT61A
0.00140975	3.99047e-05	0.112269	ENSG00000116133	DHCR24
0.00149059	4.23064e-05	-0.2244	ENSG00000005812	FBXL3
0.00149328	4.24964e-05	0.188065	ENSG00000105835	NAMPT
0.0014955	4.26732e-05	-0.109825	ENSG00000105640	RPL18A
0.00150381	4.30248e-05	0.206461	ENSG00000102996	MMP15
0.00157707	4.54808e-05	-0.196631	ENSG00000140416	TPM1
0.00159382	4.61727e-05	-0.18729	ENSG00000171316	CHD7
0.00159382	4.62065e-05	-0.171733	ENSG00000129347	KRI1
0.00160251	4.66739e-05	-0.0961464	ENSG00000116560	SFPQ
0.0016044	4.68796e-05	-0.179723	ENSG00000128710	HOXD10
0.00164071	4.81401e-05	0.236602	ENSG00000140199	SLC12A6
0.00167589	4.93508e-05	-0.203194	ENSG00000114315	HES1
0.00167827	4.96763e-05	0.144367	ENSG00000135677	GNS
0.00169991	5.05756e-05	0.146241	ENSG00000144136	SLC20A1
0.00176687	5.27022e-05	-0.223855	ENSG00000107874	CUEDC2
0.00180665	5.40264e-05	-0.239845	ENSG00000186318	BACE1
0.00181712	5.4616e-05	-0.135599	ENSG00000066044	ELAVL1
0.00183923	5.54205e-05	-0.166142	ENSG00000100811	YY1
0.0018516	5.59341e-05	0.180775	ENSG00000112715	VEGFA
0.00185615	5.64329e-05	-0.145759	ENSG00000174903	RAB1B
0.00185615	5.64952e-05	0.114125	ENSG00000118705	RPN2
0.00186787	5.6994e-05	-0.136965	ENSG00000105726	ATP13A1
0.0018867	5.7712e-05	-0.233748	ENSG00000176973	FAM89B
0.00189408	5.8162e-05	-0.197056	ENSG00000099284	MACROH2A2
0.00189408	5.82263e-05	-0.156433	ENSG00000049449	RCN1
0.00190304	5.86464e-05	-0.188077	ENSG00000102265	TIMP1
0.00190758	5.89316e-05	0.0998336	ENSG00000204525	HLA-C
0.00191645	5.93512e-05	0.227302	ENSG00000067082	KLF6
0.00197174	6.12138e-05	-0.116552	ENSG00000189091	SF3B3
0.00198657	6.18253e-05	-0.125657	ENSG00000087365	SF3B2
0.00199382	6.22025e-05	-0.13156	ENSG00000080603	SRCAP
0.00202586	6.33562e-05	0.209659	ENSG00000108784	NAGLU
0.00203813	6.3895e-05	0.182822	ENSG00000172661	WASHC2C
0.00204091	6.41377e-05	-0.159237	ENSG00000166582	CENPV
0.00204786	6.45118e-05	-0.115147	ENSG00000175166	PSMD2
0.00206622	6.52473e-05	-0.128312	ENSG00000087087	SRRT
0.00209447	6.64583e-05	-0.119052	ENSG00000115053	NCL
0.00217342	6.9569e-05	-0.183562	ENSG00000103024	NME3
0.00217342	6.95852e-05	0.131984	ENSG00000168159	RNF187
0.00217342	6.96247e-05	-0.12795	ENSG00000206053	JPT2
0.00217814	6.99419e-05	0.136065	ENSG00000160752	FDPS
0.00218815	7.04296e-05	-0.169435	ENSG00000139746	RBM26
0.00221308	7.14007e-05	-0.163869	ENSG00000076248	UNG
0.0022344	7.23722e-05	-0.175989	ENSG00000149823	VPS51
0.0022344	7.24285e-05	-0.189272	ENSG00000184990	SIVA1
0.00231399	7.53605e-05	-0.190851	ENSG00000110711	AIP
0.0023525	7.67937e-05	-0.141191	ENSG00000205531	NAP1L4
0.00241729	7.90924e-05	-0.151336	ENSG00000148730	EIF4EBP2
0.00245424	8.04883e-05	-0.234279	ENSG00000150551	LYPD1
0.00249454	8.21896e-05	-0.0822107	ENSG00000156508	EEF1A1
0.00251779	8.32178e-05	-0.165592	ENSG00000177156	TALDO1
0.00251779	8.33388e-05	-0.114478	ENSG00000120885	CLU
0.00252404	8.41219e-05	0.143682	ENSG00000124222	STX16
0.00254734	8.50923e-05	0.197301	ENSG00000141504	SAT2
0.00255665	8.56452e-05	-0.108258	ENSG00000142541	RPL13A
0.00257302	8.65373e-05	-0.24693	ENSG00000283154	SCHIP1
0.00257713	8.68718e-05	-0.138891	ENSG00000265241	RBM8A
0.00263304	8.89569e-05	-0.131531	ENSG00000106628	POLD2
0.00263989	8.93891e-05	0.207281	ENSG00000119729	RHOQ
0.00269235	9.16607e-05	0.199311	ENSG00000010278	CD9
0.00269235	9.19849e-05	-0.238544	ENSG00000177542	SLC25A22
0.00269596	9.23132e-05	0.193523	ENSG00000047634	SCML1
0.00288565	9.92477e-05	-0.259198	ENSG00000178531	CTXN1
0.00291159	0.000100361	-0.17196	ENSG00000087269	NOP14
0.00291593	0.000100795	-0.135367	ENSG00000123200	ZC3H13
0.00291593	0.000100955	-0.147406	ENSG00000007080	CCDC124
0.00292114	0.000101357	-0.235388	ENSG00000170791	CHCHD7
0.00295199	0.000102652	-0.191407	ENSG00000153317	ASAP1
0.00303075	0.000105622	-0.130992	ENSG00000104738	MCM4
0.0030444	0.000106329	0.151804	ENSG00000124155	PIGT
0.00307343	0.000107607	-0.195369	ENSG00000185122	HSF1
0.00310302	0.000109085	0.125181	ENSG00000137309	HMGA1
0.00317005	0.000111682	-0.112791	ENSG00000099901	RANBP1
0.0031748	0.000112091	-0.258484	ENSG00000180447	GAS1
0.00325109	0.000115032	-0.140847	ENSG00000214753	HNRNPUL2
0.00327403	0.000116093	-0.135955	ENSG00000090060	PAPOLA
0.00331382	0.000118261	0.17261	ENSG00000159164	SV2A
0.00336815	0.000120456	-0.216985	ENSG00000185024	BRF1
0.00338334	0.00012136	0.121755	ENSG00000117984	CTSD
0.00338334	0.000121514	-0.206713	ENSG00000213626	LBH
0.00339713	0.000122526	-0.200206	ENSG00000135372	NAT10
0.0034049	0.000123325	-0.1202	ENSG00000085733	CTTN
0.00346235	0.000125669	-0.110474	ENSG00000233927	RPS28
0.0035276	0.000128306	-0.0917339	ENSG00000135486	HNRNPA1
0.00354848	0.000129335	0.221501	ENSG00000153933	DGKE
0.00370638	0.000135372	-0.165958	ENSG00000175467	SART1
0.00377762	0.000138581	-0.176857	ENSG00000196781	TLE1
0.00377762	0.000138837	-0.121092	ENSG00000099995	SF3A1
0.00380374	0.000140376	-0.129472	ENSG00000213024	NUP62
0.00399699	0.000147811	-0.15967	ENSG00000147677	EIF3H
0.00401099	0.000148634	-0.225341	ENSG00000124225	PMEPA1
0.00413135	0.000153409	0.153024	ENSG00000122705	CLTA
0.00414145	0.000154099	-0.107263	ENSG00000175216	CKAP5
0.00419665	0.000156472	-0.141477	ENSG00000175390	EIF3F
0.00422668	0.000158022	-0.105262	ENSG00000147274	RBMX
0.00422668	0.000158235	-0.255409	ENSG00000258441	LINC00641
0.00423902	0.00015902	-0.121711	ENSG00000188612	SUMO2
0.00429276	0.000161362	-0.128507	ENSG00000173473	SMARCC1
0.00453124	0.000170671	-0.189711	ENSG00000128709	HOXD9
0.00471604	0.000178561	-0.13129	ENSG00000171793	CTPS1
0.00471604	0.000179064	0.183283	ENSG00000197603	CPLANE1
0.00471604	0.000179067	-0.191459	ENSG00000184900	SUMO3
0.00479289	0.000182715	0.214188	ENSG00000119899	SLC17A5
0.00483478	0.000185048	-0.202949	ENSG00000108175	ZMIZ1
0.00486121	0.000187169	0.122808	ENSG00000088832	FKBP1A
0.00488522	0.00018853	-0.168468	ENSG00000148840	PPRC1
0.00488522	0.000188837	-0.203604	ENSG00000213977	TAX1BP3
0.00496734	0.000192389	0.206632	ENSG00000042445	RETSAT
0.00498885	0.000193602	0.178331	ENSG00000092439	TRPM7
0.00520204	0.000203063	-0.16804	ENSG00000148498	PARD3
0.00525155	0.000205395	0.250785	ENSG00000167549	CORO6
0.00531658	0.000208343	-0.194945	ENSG00000149328	GLB1L2
0.00540536	0.000212233	0.252654	ENSG00000261409	NA
0.00542187	0.000213294	0.20201	ENSG00000143669	LYST
0.00542645	0.000213887	0.210041	ENSG00000152242	C18orf25
0.00543233	0.000214532	0.245298	ENSG00000184584	STING1
0.0054855	0.000217049	-0.169005	ENSG00000070047	PHRF1
0.00559532	0.000222073	0.158926	ENSG00000184992	BRI3BP
0.00559532	0.000222246	0.0758732	ENSG00000198886	ND4
0.00560622	0.000223106	0.206417	ENSG00000271303	SRXN1
0.00563698	0.000224759	0.137876	ENSG00000088888	MAVS
0.00571922	0.000228908	0.136528	ENSG00000164889	SLC4A2
0.00571972	0.000229798	0.20293	ENSG00000163428	LRRC58
0.00582922	0.000234641	0.203444	ENSG00000169629	RGPD8
0.00594275	0.000239664	0.150482	ENSG00000101199	ARFGAP1
0.00595856	0.000241661	-0.101303	ENSG00000166441	RPL27A
0.00603359	0.000245163	-0.144752	ENSG00000179091	CYC1
0.00606845	0.000247365	-0.173175	ENSG00000073792	IGF2BP2
0.00606845	0.000247503	-0.130969	ENSG00000164104	HMGB2
0.00620063	0.000253366	0.177114	ENSG00000215305	VPS16
0.00628669	0.000257361	-0.0886912	ENSG00000161960	EIF4A1
0.00637654	0.000261524	-0.209957	ENSG00000139880	CDH24
0.00648787	0.000266584	-0.168179	ENSG00000177666	PNPLA2
0.00657918	0.000270837	-0.128586	ENSG00000084090	STARD7
0.00658094	0.00027141	-0.186239	ENSG00000126215	XRCC3
0.00663405	0.000274105	0.194193	ENSG00000260916	CCPG1
0.00671325	0.000278247	-0.0910595	ENSG00000161547	SRSF2
0.00671325	0.000278704	0.111912	ENSG00000008294	SPAG9
0.00671325	0.00027891	0.238856	ENSG00000186020	ZNF529
0.00675835	0.000281298	-0.211384	ENSG00000131408	NR1H2
0.00693155	0.000289562	-0.155363	ENSG00000166949	SMAD3
0.0069361	0.00029028	0.161961	ENSG00000198380	GFPT1
0.00701196	0.000293988	-0.119872	ENSG00000108312	UBTF
0.0070196	0.000294843	0.229331	ENSG00000101577	LPIN2
0.00703539	0.000296173	-0.128311	ENSG00000149806	FAU
0.00703539	0.000296576	0.174026	ENSG00000124198	ARFGEF2
0.00713863	0.000301472	-0.189665	ENSG00000185262	UBALD2
0.00731691	0.000309557	0.172915	ENSG00000171867	PRNP
0.00736334	0.000312082	-0.120714	ENSG00000004487	KDM1A
0.00755689	0.00032086	0.15062	ENSG00000135048	CEMIP2
0.007713	0.000328075	-0.13218	ENSG00000110696	C11orf58
0.00773071	0.000329417	-0.195875	ENSG00000196588	MRTFA
0.00784168	0.000334742	-0.104526	ENSG00000152795	HNRNPDL
0.00789264	0.000337518	-0.143905	ENSG00000188636	RTL6
0.0080238	0.000343738	-0.155698	ENSG00000112992	NNT
0.00816533	0.000351043	0.224644	ENSG00000132688	NES
0.00837008	0.000360483	-0.211789	ENSG00000177283	FZD8
0.00837332	0.000361259	-0.109979	ENSG00000137337	MDC1
0.00838574	0.000362433	-0.0849386	ENSG00000132507	EIF5A
0.0083877	0.000363262	-0.143058	ENSG00000112984	KIF20A
0.0083877	0.000363795	0.219938	ENSG00000217128	FNIP1
0.0084609	0.000367613	0.164633	ENSG00000159720	ATP6V0D1
0.00865023	0.000376498	0.258137	ENSG00000169432	SCN9A
0.00869451	0.000379086	-0.169947	ENSG00000100105	PATZ1
0.00874585	0.00038199	-0.195428	ENSG00000196405	EVL
0.00882206	0.00038599	-0.199283	ENSG00000196924	FLNA
0.00884216	0.000387543	-0.172635	ENSG00000105671	DDX49
0.00903355	0.000396618	-0.111727	ENSG00000270647	TAF15
0.00919549	0.000404428	-0.118412	ENSG00000090372	STRN4
0.00934737	0.000411819	-0.152584	ENSG00000149948	HMGA2
0.00938275	0.000414092	0.172112	ENSG00000112379	ARFGEF3
0.00939916	0.000415648	0.256069	ENSG00000141524	TMC6
0.00939916	0.000416246	0.175667	ENSG00000085449	WDFY1
0.0094786	0.000420486	-0.0726161	ENSG00000089157	RPLP0
0.00950077	0.000422192	-0.090715	ENSG00000112118	MCM3
0.00953393	0.000424609	-0.140602	ENSG00000110107	PRPF19
0.00953393	0.000425117	-0.190606	ENSG00000241945	PWP2
0.00963267	0.000430728	-0.167093	ENSG00000113580	NR3C1
0.00963267	0.000430985	-0.113118	ENSG00000121774	KHDRBS1
0.00964651	0.000432339	-0.0977452	ENSG00000100813	ACIN1
0.0097514	0.000438524	0.250606	ENSG00000174804	FZD4
0.00996489	0.000448882	0.201791	ENSG00000177732	SOX12
0.0101001	0.000455743	0.130714	ENSG00000101365	IDH3B
0.0102217	0.000462004	-0.160597	ENSG00000110931	CAMKK2
0.0102821	0.00046552	-0.151728	ENSG00000083168	KAT6A
0.0103285	0.000468406	-0.159763	ENSG00000128641	MYO1B
0.0104531	0.000474851	-0.124676	ENSG00000135333	EPHA7
0.0105729	0.000481904	-0.14828	ENSG00000137815	RTF1
0.010661	0.000486731	0.0850226	ENSG00000141367	CLTC
0.01086	0.000497467	-0.177804	ENSG00000173327	MAP3K11
0.0108928	0.0004998	-0.210044	ENSG00000178057	NDUFAF3
0.0108949	0.000500724	0.212022	ENSG00000141404	GNAL
0.0109429	0.000503765	-0.162837	ENSG00000183020	AP2A2
0.0112038	0.000516624	-0.135937	ENSG00000180198	RCC1
0.0112672	0.000520405	-0.118517	ENSG00000178921	PFAS
0.0112823	0.000521964	-0.0747624	ENSG00000100316	RPL3
0.0113383	0.000526705	0.205408	ENSG00000211445	GPX3
0.0113383	0.000527374	-0.153756	ENSG00000169375	SIN3A
0.0113383	0.000527533	-0.221008	ENSG00000204519	ZNF551
0.0114172	0.000532547	-0.198679	ENSG00000100234	TIMP3
0.0115418	0.00053924	0.223739	ENSG00000196458	ZNF605
0.0116088	0.00054325	0.115848	ENSG00000143612	C1orf43
0.0116193	0.000544628	-0.237782	ENSG00000136997	MYC
0.0116682	0.000547807	-0.226207	ENSG00000100626	GALNT16
0.011676	0.00054906	-0.096068	ENSG00000165280	VCP
0.0117668	0.000554225	-0.170069	ENSG00000177192	PUS1
0.012059	0.000568906	0.228235	ENSG00000225138	NA
0.012083	0.000570959	-0.0830332	ENSG00000253729	PRKDC
0.0121691	0.000575955	-0.125389	ENSG00000134884	ARGLU1
0.0123707	0.000587379	-0.14425	ENSG00000177963	RIC8A
0.0123773	0.000588633	0.141207	ENSG00000090857	PDPR
0.0125724	0.00059887	0.176967	ENSG00000185813	PCYT2
0.0128157	0.000611432	-0.140543	ENSG00000166326	TRIM44
0.0128595	0.000615478	-0.137964	ENSG00000141002	TCF25
0.0128731	0.000617112	-0.144906	ENSG00000198604	BAZ1A
0.0130524	0.0006267	-0.0916499	ENSG00000105323	HNRNPUL1
0.0130654	0.000628317	-0.103425	ENSG00000197451	HNRNPAB
0.0131088	0.000631401	-0.101876	ENSG00000173674	EIF1AX
0.0131994	0.00063677	-0.111466	ENSG00000059573	ALDH18A1
0.013244	0.000641646	-0.125855	ENSG00000105669	COPE
0.013244	0.000641946	-0.245506	ENSG00000006747	SCIN
0.0132834	0.000646087	-0.097965	ENSG00000179051	RCC2
0.0132834	0.000646852	0.217593	ENSG00000154265	ABCA5
0.0132834	0.000647631	-0.107807	ENSG00000119707	RBM25
0.0132834	0.000647895	-0.170647	ENSG00000182871	COL18A1
0.0133929	0.000654257	0.145562	ENSG00000141458	NPC1
0.0140997	0.000690931	-0.12628	ENSG00000165916	PSMC3
0.0143568	0.000704623	-0.132651	ENSG00000117713	ARID1A
0.0144383	0.000709722	0.241476	ENSG00000101298	SNPH
0.0148394	0.00073237	0.21439	ENSG00000110921	MVK
0.0148394	0.000732822	0.149552	ENSG00000251562	MALAT1
0.0150088	0.000742333	-0.113805	ENSG00000075618	FSCN1
0.0150191	0.000743985	0.213902	ENSG00000124785	NRN1
0.0150256	0.000745449	0.188099	ENSG00000103042	SLC38A7
0.0151661	0.000753574	-0.214552	ENSG00000131845	ZNF304
0.0152059	0.000756709	0.131719	ENSG00000117335	CD46
0.0152385	0.000759491	-0.0752158	ENSG00000108654	DDX5
0.0152509	0.000761269	-0.103629	ENSG00000154380	ENAH
0.0154606	0.00077314	-0.0990897	ENSG00000105701	FKBP8
0.0154606	0.000774088	-0.0809351	ENSG00000136450	SRSF1
0.0154895	0.000776713	0.253117	ENSG00000198046	ZNF667
0.0156361	0.000785257	-0.161959	ENSG00000187634	SAMD11
0.0156745	0.000788378	-0.204196	ENSG00000066629	EML1
0.0158981	0.000800833	-0.19146	ENSG00000256269	HMBS
0.0162055	0.000818782	0.14113	ENSG00000103018	CYB5B
0.0162525	0.000822394	0.178646	ENSG00000132199	ENOSF1
0.0164031	0.000832511	0.244984	ENSG00000197461	PDGFA
0.0164035	0.000833779	0.18812	ENSG00000197594	ENPP1
0.0164159	0.000835662	-0.0979612	ENSG00000188229	TUBB4B
0.0168991	0.000864113	-0.0942635	ENSG00000044115	CTNNA1
0.0169323	0.000867103	0.204497	ENSG00000135424	ITGA7
0.0169816	0.000872426	-0.116229	ENSG00000047849	MAP4
0.0169816	0.00087316	-0.233868	ENSG00000196417	ZNF765
0.0169816	0.000874189	-0.191083	ENSG00000110066	KMT5B
0.0169816	0.000875645	0.213285	ENSG00000167306	MYO5B
0.0169816	0.000876087	0.16603	ENSG00000108840	HDAC5
0.017117	0.000884375	-0.116571	ENSG00000136527	TRA2B
0.0173822	0.000899396	0.136891	ENSG00000102081	FMR1
0.0174016	0.000901727	0.186595	ENSG00000167508	MVD
0.0176597	0.00091779	-0.227908	ENSG00000114019	AMOTL2
0.0178259	0.000928238	0.190171	ENSG00000124508	BTN2A2
0.0178259	0.000929141	-0.254262	ENSG00000250899	NA
0.0178868	0.000935425	0.110561	ENSG00000198695	ND6
0.0178868	0.000935892	0.207724	ENSG00000108821	COL1A1
0.0178868	0.000936396	-0.104192	ENSG00000196313	POM121
0.0179298	0.00094001	0.135589	ENSG00000131238	PPT1
0.0180935	0.000949972	-0.107558	ENSG00000130811	EIF3G
0.018103	0.000951845	-0.131711	ENSG00000105647	PIK3R2
0.0183262	0.000964978	0.179986	ENSG00000204520	MICA
0.0184476	0.000972774	0.150371	ENSG00000277586	NEFL
0.0184598	0.000974819	-0.0985391	ENSG00000276043	UHRF1
0.0185127	0.000979283	-0.164825	ENSG00000133884	DPF2
0.0185127	0.000980434	-0.0830617	ENSG00000096384	HSP90AB1
0.0185716	0.000984964	-0.179085	ENSG00000164934	DCAF13
0.0185957	0.000987658	-0.165776	ENSG00000166313	APBB1
0.0186743	0.000993256	-0.162323	ENSG00000169756	LIMS1
0.0187515	0.000999402	0.183724	ENSG00000116017	ARID3A
0.0187515	0.00100021	-0.1156	ENSG00000117519	CNN3
0.0192378	0.00102839	0.219463	ENSG00000073670	ADAM11
0.0196288	0.00105149	0.116684	ENSG00000167996	FTH1
0.0196911	0.00105633	-0.116881	ENSG00000186010	NDUFA13
0.0197998	0.00106366	-0.116563	ENSG00000083857	FAT1
0.019811	0.00106577	-0.157871	ENSG00000052749	RRP12
0.0198596	0.0010699	-0.185282	ENSG00000139737	SLAIN1
0.0198888	0.00107298	0.225268	ENSG00000147180	ZNF711
0.0199425	0.0010774	-0.161291	ENSG00000168002	POLR2G
0.0199804	0.00108097	-0.148022	ENSG00000162337	LRP5
0.0202716	0.00109826	0.256898	ENSG00000164620	RELL2
0.0202748	0.00109998	-0.103496	ENSG00000149428	HYOU1
0.0203423	0.00110519	-0.199225	ENSG00000183049	CAMK1D
0.02039	0.00110933	0.151418	ENSG00000057252	SOAT1
0.0204644	0.00111619	-0.100163	ENSG00000100403	ZC3H7B
0.0204644	0.00111649	-0.103682	ENSG00000135387	CAPRIN1
0.0205163	0.00112089	-0.158952	ENSG00000213390	ARHGAP19
0.0205551	0.00112457	-0.197057	ENSG00000083844	ZNF264
0.0206007	0.00112864	-0.251841	ENSG00000179922	ZNF784
0.0206111	0.00113092	-0.134407	ENSG00000175334	BANF1
0.0206392	0.00113545	0.159237	ENSG00000117394	SLC2A1
0.0208331	0.00114771	0.140732	ENSG00000099875	MKNK2
0.0210753	0.00116668	-0.133893	ENSG00000086061	DNAJA1
0.0210753	0.0011667	0.258395	ENSG00000235823	OLMALINC
0.0210753	0.00116747	-0.205365	ENSG00000184349	EFNA5
0.0210774	0.00116918	-0.129893	ENSG00000104408	EIF3E
0.0211725	0.00117651	-0.140184	ENSG00000102974	CTCF
0.0211725	0.00117861	-0.258251	ENSG00000130635	COL5A1
0.0211725	0.00117946	0.15187	ENSG00000102401	ARMCX3
0.0211725	0.00118359	0.189138	ENSG00000058668	ATP2B4
0.0211725	0.00118409	0.258884	ENSG00000148288	GBGT1
0.0211725	0.00118635	-0.144967	ENSG00000160072	ATAD3B
0.0211725	0.00118702	-0.126137	ENSG00000100226	GTPBP1
0.0211725	0.00118735	-0.108686	ENSG00000169217	CD2BP2
0.0211928	0.0011901	0.157001	ENSG00000014123	UFL1
0.0213539	0.00120077	-0.132169	ENSG00000099364	FBXL19
0.0213558	0.0012025	0.248745	ENSG00000131981	LGALS3
0.021427	0.00120928	-0.186782	ENSG00000213949	ITGA1
0.021427	0.00120977	0.160534	ENSG00000125875	TBC1D20
0.0214711	0.0012139	-0.150134	ENSG00000161179	YDJC
0.0215796	0.00122201	-0.100689	ENSG00000092201	SUPT16H
0.0215796	0.00122371	0.240689	ENSG00000184363	PKP3
0.0215796	0.00122496	0.140801	ENSG00000143126	CELSR2
0.0221785	0.00126208	0.25635	ENSG00000236753	MKLN1-AS
0.0221785	0.00126233	-0.145751	ENSG00000139514	SLC7A1
0.0221871	0.00126451	-0.192113	ENSG00000258315	C17orf49
0.0226235	0.00129243	-0.094725	ENSG00000172534	HCFC1
0.0226235	0.00129282	0.115481	ENSG00000148248	SURF4
0.0226418	0.00129559	-0.216194	ENSG00000269343	ZNF587B
0.0226792	0.00129984	-0.0902082	ENSG00000119335	SET
0.0226792	0.00130118	-0.122088	ENSG00000095139	ARCN1
0.0228004	0.00130987	-0.1428	ENSG00000053372	MRTO4
0.0229638	0.001321	0.237509	ENSG00000138166	DUSP5
0.0229703	0.00132313	-0.0977552	ENSG00000100836	PABPN1
0.0232269	0.00133967	-0.173949	ENSG00000131323	TRAF3
0.0233557	0.00134888	0.115202	ENSG00000072364	AFF4
0.0233935	0.00135284	-0.159377	ENSG00000174775	HRAS
0.0234032	0.00135519	0.169413	ENSG00000142188	TMEM50B
0.0235201	0.00136374	0.127667	ENSG00000124783	SSR1
0.023547	0.0013671	0.215749	ENSG00000165359	INTS6L
0.0237691	0.0013818	-0.0886704	ENSG00000132780	NASP
0.0238854	0.00139159	-0.0804433	ENSG00000069275	NUCKS1
0.0238854	0.0013935	-0.123262	ENSG00000099821	POLRMT
0.0238854	0.00139401	0.0845529	ENSG00000127022	CANX
0.0238973	0.00139653	-0.103352	ENSG00000139641	ESYT1
0.0239859	0.00140353	0.203713	ENSG00000204604	ZNF468
0.0240138	0.00140699	-0.163797	ENSG00000072518	MARK2
0.0240483	0.00141084	0.152709	ENSG00000174010	KLHL15
0.024274	0.00142593	0.149035	ENSG00000177628	GBA
0.0243187	0.00143058	-0.123371	ENSG00000130638	ATXN10
0.0243187	0.00143225	-0.253569	ENSG00000147027	TMEM47
0.0244881	0.00144409	0.105919	ENSG00000108256	NUFIP2
0.0248246	0.00146735	0.150873	ENSG00000170832	USP32
0.0248246	0.00146808	-0.216442	ENSG00000105825	TFPI2
0.0248246	0.00146999	0.129405	ENSG00000125885	MCM8
0.0248246	0.00147149	-0.160192	ENSG00000177700	POLR2L
0.0248383	0.00147419	0.240362	ENSG00000065361	ERBB3
0.0251017	0.00149248	0.149094	ENSG00000269858	EGLN2
0.0251017	0.00149365	-0.142652	ENSG00000126214	KLC1
0.0251284	0.00149721	0.252573	ENSG00000188549	CCDC9B
0.0251284	0.00149906	-0.184332	ENSG00000133316	WDR74
0.0251315	0.00150196	-0.140366	ENSG00000078399	HOXA9
0.0251315	0.00150307	0.24159	ENSG00000117595	IRF6
0.0251415	0.00150558	-0.146424	ENSG00000211450	SELENOH
0.0252693	0.00151516	-0.0998221	ENSG00000100297	MCM5
0.0258698	0.00155313	-0.171844	ENSG00000031003	FAM13B
0.0259013	0.001557	0.190932	ENSG00000250722	SELENOP
0.0259818	0.00156381	0.237072	ENSG00000189423	NA
0.0264364	0.00159318	-0.107139	ENSG00000188290	HES4
0.0264451	0.00159572	0.22855	ENSG00000196155	PLEKHG4
0.0264941	0.0016007	0.132413	ENSG00000130714	POMT1
0.0265315	0.00160497	0.250219	ENSG00000274012	RN7SL2
0.0265977	0.001611	-0.13772	ENSG00000099814	CEP170B
0.0266151	0.00161408	-0.12142	ENSG00000107862	GBF1
0.0266172	0.00161623	-0.115466	ENSG00000100823	APEX1
0.0266434	0.00161985	-0.12678	ENSG00000165819	METTL3
0.0267664	0.00162936	0.180604	ENSG00000072071	ADGRL1
0.0273391	0.00166694	0.13001	ENSG00000003056	M6PR
0.0273391	0.00166839	-0.0927113	ENSG00000103495	MAZ
0.0273576	0.00167275	-0.161632	ENSG00000102471	NDFIP2
0.0273576	0.00167386	-0.18937	ENSG00000104522	GFUS
0.0273576	0.00167576	0.107258	ENSG00000074695	LMAN1
0.0274331	0.00168248	-0.127556	ENSG00000259956	RBM15B
0.0274577	0.00168607	-0.0964073	ENSG00000156482	RPL30
0.0275499	0.00169383	-0.130327	ENSG00000161202	DVL3
0.0276523	0.00170223	0.174177	ENSG00000196352	CD55
0.0277613	0.00171377	-0.0893259	ENSG00000145741	BTF3
0.0277613	0.00171439	-0.173552	ENSG00000168743	NPNT
0.0277613	0.00171805	-0.142572	ENSG00000100325	ASCC2
0.0277613	0.00171938	-0.118576	ENSG00000169221	TBC1D10B
0.0277613	0.0017195	0.131968	ENSG00000121060	TRIM25
0.0277702	0.00172525	-0.095535	ENSG00000167460	TPM4
0.0277702	0.00172637	0.164503	ENSG00000205765	C5orf51
0.0277702	0.0017264	-0.120433	ENSG00000128245	YWHAH
0.0279284	0.00173836	0.212733	ENSG00000225697	SLC26A6
0.0279987	0.00174486	-0.0887265	ENSG00000189403	HMGB1
0.0280036	0.00174729	0.107836	ENSG00000002834	LASP1
0.0280181	0.00175104	-0.0945816	ENSG00000156976	EIF4A2
0.0280181	0.00175246	-0.248286	ENSG00000214447	FAM187A
0.0283835	0.00177936	-0.238616	ENSG00000109911	ELP4
0.0283835	0.00178151	-0.11653	ENSG00000105202	FBL
0.0283835	0.00178367	-0.105672	ENSG00000198408	OGA
0.0283835	0.00178447	-0.172771	ENSG00000119669	IRF2BPL
0.0283835	0.00178825	-0.108501	ENSG00000115694	STK25
0.0283835	0.00178828	-0.148626	ENSG00000037757	MRI1
0.0286625	0.00180804	0.154418	ENSG00000268350	FAM156A
0.0286985	0.00181346	-0.103779	ENSG00000143641	GALNT2
0.0286985	0.00181468	0.239332	ENSG00000196517	SLC6A9
0.0287652	0.00182108	0.127173	ENSG00000172893	DHCR7
0.0289354	0.00183406	-0.245808	ENSG00000078053	AMPH
0.0290645	0.00184445	-0.0940582	ENSG00000110958	PTGES3
0.0291211	0.00185026	-0.128713	ENSG00000100364	KIAA0930
0.0291214	0.00185279	-0.118938	ENSG00000005339	CREBBP
0.0291214	0.00185664	-0.101201	ENSG00000054118	THRAP3
0.0291214	0.00185693	0.233245	ENSG00000133863	TEX15
0.0291677	0.0018621	0.142198	ENSG00000008311	AASS
0.0294216	0.00188055	-0.0938018	ENSG00000100353	EIF3D
0.0295125	0.0018886	-0.131196	ENSG00000179958	DCTPP1
0.0296192	0.00189769	-0.14966	ENSG00000165271	NOL6
0.0298083	0.00191207	-0.108469	ENSG00000163714	U2SURP
0.030029	0.00192851	0.171315	ENSG00000101144	BMP7
0.0300847	0.00193437	-0.120091	ENSG00000099331	MYO9B
0.0301119	0.00193842	-0.0802292	ENSG00000143761	ARF1
0.0303987	0.00195919	0.212406	ENSG00000260027	HOXB7
0.0304909	0.00196746	-0.120998	ENSG00000173905	GOLIM4
0.0305427	0.00197521	0.203099	ENSG00000167785	ZNF558
0.0305427	0.00197544	-0.120418	ENSG00000140479	PCSK6
0.0305619	0.00197901	0.22174	ENSG00000130707	ASS1
0.0305747	0.00198217	0.233652	ENSG00000197296	FITM2
0.030815	0.00200009	0.110829	ENSG00000134313	KIDINS220
0.0308837	0.0020069	-0.163414	ENSG00000132254	ARFIP2
0.031209	0.00203041	-0.122501	ENSG00000068654	POLR1A
0.0312683	0.00203837	-0.132414	ENSG00000147684	NDUFB9
0.0312683	0.00203903	-0.138914	ENSG00000102870	ZNF629
0.0314317	0.00205207	0.152831	ENSG00000135317	SNX14
0.0315527	0.00206238	-0.0820086	ENSG00000163468	CCT3
0.0317875	0.00208203	-0.166649	ENSG00000114270	COL7A1
0.0317875	0.00208256	-0.129862	ENSG00000095906	NUBP2
0.0319331	0.0020947	-0.229725	ENSG00000187720	THSD4
0.0319331	0.00209696	0.12987	ENSG00000198355	PIM3
0.0319383	0.00209973	-0.18206	ENSG00000213397	HAUS7
0.0321049	0.00211313	-0.112205	ENSG00000110651	CD81
0.0327753	0.00215975	0.233415	ENSG00000003137	CYP26B1
0.0329791	0.00217569	-0.146363	ENSG00000171004	HS6ST2
0.0329934	0.00217914	0.14306	ENSG00000166340	TPP1
0.0330472	0.00218521	-0.114184	ENSG00000110713	NUP98
0.0331988	0.00219776	0.186581	ENSG00000244274	DBNDD2
0.0332587	0.00220426	-0.121986	ENSG00000175792	RUVBL1
0.0332704	0.00220756	-0.151353	ENSG00000132017	DCAF15
0.0334938	0.0022254	0.146332	ENSG00000111412	SPRING1
0.0334938	0.00222748	-0.144876	ENSG00000110717	NDUFS8
0.0337291	0.0022457	0.147469	ENSG00000167716	WDR81
0.0338183	0.00225421	-0.0995628	ENSG00000160633	SAFB
0.0338694	0.00226019	-0.11165	ENSG00000141543	EIF4A3
0.0340134	0.00227244	-0.0881872	ENSG00000115758	ODC1
0.0340134	0.00227498	-0.128596	ENSG00000113657	DPYSL3
0.0340461	0.00227976	-0.151645	ENSG00000173039	RELA
0.0344026	0.00230767	-0.161427	ENSG00000133247	KMT5C
0.0344026	0.00230886	0.215848	ENSG00000124593	NA
0.0351846	0.00236603	0.192201	ENSG00000177576	C18orf32
0.0351846	0.0023677	0.14126	ENSG00000136827	TOR1A
0.0351846	0.00236938	-0.183081	ENSG00000126391	FRMD8
0.035249	0.0023764	-0.138344	ENSG00000006118	TMEM132A
0.0364291	0.0024599	-0.200842	ENSG00000136933	RABEPK
0.0364291	0.0024615	0.134023	ENSG00000065308	TRAM2
0.0365417	0.00247452	0.158818	ENSG00000157193	LRP8
0.0365417	0.00247467	0.12836	ENSG00000087586	AURKA
0.0369125	0.00250259	0.182188	ENSG00000170522	ELOVL6
0.037008	0.00251188	-0.0959696	ENSG00000073584	SMARCE1
0.0372214	0.0025292	-0.161924	ENSG00000124587	PEX6
0.0375093	0.00255162	-0.0827098	ENSG00000104852	SNRNP70
0.0376732	0.00256659	-0.160965	ENSG00000109917	ZPR1
0.0376732	0.0025685	0.120841	ENSG00000141424	SLC39A6
0.0376995	0.00257316	0.166065	ENSG00000143198	MGST3
0.0377617	0.00258028	-0.149833	ENSG00000136518	ACTL6A
0.0377642	0.00258332	0.243257	ENSG00000125355	TMEM255A
0.0378022	0.0025888	-0.185158	ENSG00000158301	GPRASP2
0.0378973	0.00259853	-0.100383	ENSG00000067057	PFKP
0.0378973	0.00260108	-0.0938879	ENSG00000135829	DHX9
0.0380819	0.00261665	0.237513	ENSG00000196476	C20orf96
0.0380995	0.00262075	-0.207225	ENSG00000121406	ZNF549
0.0381327	0.00262594	-0.104704	ENSG00000168268	NT5DC2
0.0382393	0.00263619	-0.13106	ENSG00000186660	ZFP91
0.0383404	0.00264608	0.127079	ENSG00000132471	WBP2
0.0383722	0.00265119	-0.212321	ENSG00000128714	HOXD13
0.0384512	0.0026623	0.176899	ENSG00000141232	TOB1
0.0384512	0.00266504	-0.222254	ENSG00000182318	ZSCAN22
0.0384512	0.00266543	-0.105655	ENSG00000136167	LCP1
0.0389061	0.00269992	-0.114219	ENSG00000100462	PRMT5
0.0389143	0.00270345	0.174942	ENSG00000242802	AP5Z1
0.0390823	0.00272072	-0.199124	ENSG00000197951	ZNF71
0.0390823	0.00272107	0.229402	ENSG00000187210	GCNT1
0.0391429	0.00272827	-0.0772182	ENSG00000124422	USP22
0.0392174	0.00273645	0.238449	ENSG00000164142	FAM160A1
0.0392212	0.00274124	0.239557	ENSG00000109819	PPARGC1A
0.0392212	0.00274268	0.209496	ENSG00000148175	STOM
0.0392542	0.00274807	-0.239082	ENSG00000056998	GYG2
0.0392542	0.00275096	-0.0922312	ENSG00000100280	AP1B1
0.0392567	0.00275412	0.208592	ENSG00000176171	BNIP3
0.0392736	0.0027583	0.0897718	ENSG00000065000	AP3D1
0.0393932	0.0027697	-0.211213	ENSG00000122870	BICC1
0.0395922	0.0027867	0.189751	ENSG00000260260	SNHG19
0.0397561	0.00280126	0.137763	ENSG00000060491	OGFR
0.0397796	0.00280594	-0.108213	ENSG00000100138	SNU13
0.0397806	0.0028102	0.163472	ENSG00000008735	MAPK8IP2
0.0397806	0.00281207	-0.103437	ENSG00000071655	MBD3
0.0397954	0.00281614	0.226846	ENSG00000101928	MOSPD1
0.0400638	0.00283847	0.165011	ENSG00000001561	ENPP4
0.0400638	0.00284123	-0.106895	ENSG00000159842	ABR
0.0403596	0.00286649	0.124131	ENSG00000130702	LAMA5
0.0403596	0.00286937	0.157565	ENSG00000123595	RAB9A
0.0403596	0.00287142	-0.127134	ENSG00000169855	ROBO1
0.0404233	0.00287903	0.241387	ENSG00000143341	HMCN1
0.0405789	0.0028932	0.104754	ENSG00000182670	TTC3
0.0405905	0.00289712	-0.236391	ENSG00000249592	LOC100129917
0.0411422	0.00293963	-0.0932987	ENSG00000100401	RANGAP1
0.0411846	0.00294578	0.0796137	ENSG00000265681	RPL17
0.0416321	0.00298096	0.211461	ENSG00000104267	CA2
0.0417363	0.0029916	-0.129806	ENSG00000110367	DDX6
0.0417423	0.00299521	-0.138095	ENSG00000218336	TENM3
0.0419368	0.00301235	0.112348	ENSG00000164111	ANXA5
0.0419633	0.00301745	0.177049	ENSG00000196743	GM2A
0.0419854	0.00302301	-0.110666	ENSG00000149532	CPSF7
0.0419854	0.00302543	-0.139208	ENSG00000120685	PROSER1
0.0419892	0.0030289	-0.137488	ENSG00000140406	TLNRD1
0.0420234	0.00303456	0.156399	ENSG00000105778	AVL9
0.0421395	0.00304771	0.127051	ENSG00000170471	RALGAPB
0.0421395	0.00304936	0.216534	ENSG00000130962	PRRG1
0.0426909	0.00309251	0.113815	ENSG00000152332	UHMK1
0.0428105	0.00310443	-0.123141	ENSG00000160803	UBQLN4
0.0428873	0.00311528	0.231429	ENSG00000282416	NA
0.0428873	0.00311704	-0.0801021	ENSG00000088247	KHSRP
0.0428873	0.00311979	0.120199	ENSG00000172037	LAMB2
0.04289	0.00312851	0.0767506	ENSG00000101361	NOP56
0.04289	0.00313087	0.179635	ENSG00000123643	SLC36A1
0.04289	0.00313245	0.157515	ENSG00000110811	P3H3
0.04289	0.00313304	-0.183698	ENSG00000159216	RUNX1
0.0430058	0.00314686	-0.112792	ENSG00000145555	MYO10
0.0430058	0.00314805	0.10095	ENSG00000167468	GPX4
0.0432566	0.00316969	-0.200738	ENSG00000152193	OBI1
0.0432683	0.00317385	0.200779	ENSG00000166347	CYB5A
0.0432683	0.00317713	0.190964	ENSG00000086289	EPDR1
0.0433208	0.0031866	-0.109773	ENSG00000141556	TBCD
0.0433208	0.00318758	-0.226493	ENSG00000174586	ZNF497
0.0435717	0.00321176	-0.176522	ENSG00000180035	ZNF48
0.0435717	0.00321268	-0.159545	ENSG00000101665	SMAD7
0.0437703	0.00323065	0.20221	ENSG00000081479	LRP2
0.0438114	0.00323701	0.148853	ENSG00000158769	F11R
0.0439107	0.00324769	0.149665	ENSG00000151694	ADAM17
0.0440523	0.00326152	0.239374	ENSG00000136383	ALPK3
0.0440991	0.00327131	-0.171618	ENSG00000173581	CCDC106
0.0440991	0.0032717	-0.0941688	ENSG00000133706	LARS1
0.0442274	0.00328458	-0.103821	ENSG00000170027	YWHAG
0.0443805	0.00329932	-0.235335	ENSG00000179304	FAM156B
0.0444399	0.00330713	0.173464	ENSG00000067992	PDK3
0.0445251	0.00331685	-0.19526	ENSG00000179886	TIGD5
0.0446954	0.00333294	0.107759	ENSG00000012660	ELOVL5
0.0448784	0.00335	-0.234691	ENSG00000206195	DUXAP8
0.0450481	0.0033661	-0.109079	ENSG00000140632	GLYR1
0.045101	0.00337348	-0.136424	ENSG00000120254	MTHFD1L
0.0451601	0.00338136	0.158169	ENSG00000146409	SLC18B1
0.0451601	0.00338477	-0.139035	ENSG00000149541	B3GAT3
0.0451672	0.00338874	0.235154	ENSG00000142235	LMTK3
0.0451907	0.00339395	0.145675	ENSG00000143375	CGN
0.0453935	0.00341263	-0.127339	ENSG00000086015	MAST2
0.0454912	0.0034252	-0.101339	ENSG00000100320	RBFOX2
0.0454912	0.00342782	-0.0870542	ENSG00000133112	TPT1
0.0454912	0.00343036	0.103701	ENSG00000122257	RBBP6
0.0456044	0.00344237	-0.107006	ENSG00000001497	LAS1L
0.0456058	0.00344594	0.175064	ENSG00000139370	SLC15A4
0.0456085	0.00344962	0.233016	ENSG00000131015	ULBP2
0.0456591	0.00345692	0.0818768	ENSG00000132646	PCNA
0.0457048	0.00346718	-0.228481	ENSG00000100181	TPTEP1
0.0457048	0.00346733	0.14877	ENSG00000196187	TMEM63A
0.0457702	0.00347577	0.143175	ENSG00000197586	ENTPD6
0.0460428	0.00349998	-0.103403	ENSG00000055070	SZRD1
0.0460889	0.00350699	-0.115838	ENSG00000134762	DSC3
0.0461641	0.00351653	-0.0997156	ENSG00000151503	NCAPD3
0.0461641	0.00351974	0.130045	ENSG00000147416	ATP6V1B2
0.0464546	0.00354543	-0.0946788	ENSG00000124702	KLHDC3
0.0467535	0.00357179	-0.0913887	ENSG00000171603	CLSTN1
0.047252	0.00361347	0.182299	ENSG00000147852	VLDLR
0.0474821	0.00363468	-0.067012	ENSG00000204628	RACK1
0.0476065	0.00364783	-0.151991	ENSG00000159840	ZYX
0.0480783	0.00368764	-0.0848282	ENSG00000205937	RNPS1
0.0481138	0.00369402	0.208393	ENSG00000164308	ERAP2
0.0481876	0.00370559	-0.157418	ENSG00000162772	ATF3
0.0481876	0.00370702	-0.125018	ENSG00000160007	ARHGAP35
0.0483218	0.00372102	-0.120014	ENSG00000107949	BCCIP
0.0488229	0.00376332	0.15	ENSG00000048740	CELF2
0.0488594	0.00377407	-0.086918	ENSG00000106263	EIF3B
0.0488594	0.00377563	-0.184378	ENSG00000156711	MAPK13
0.0488594	0.00377729	-0.0991907	ENSG00000152082	MZT2B
0.0489542	0.00378834	0.1807	ENSG00000173214	MFSD4B
0.0490985	0.00380387	-0.144242	ENSG00000110108	TMEM109
0.0490985	0.00380698	0.231327	ENSG00000123095	BHLHE41
0.0495706	0.00384736	-0.231913	ENSG00000008394	MGST1
0.0496727	0.00385907	0.186213	ENSG00000154358	OBSCN
0.0498143	0.00387385	0.137605	ENSG00000126001	CEP250
0.0499792	0.00389048	-0.167577	ENSG00000204576	PRR3
0.0500372	0.0038988	-0.183758	ENSG00000090530	P3H2
0.050404	0.00393122	0.203269	ENSG00000146411	SLC2A12
0.0505683	0.00394789	0.234313	ENSG00000005961	ITGA2B
0.0508375	0.00397277	0.165542	ENSG00000123240	OPTN
0.050881	0.00398004	0.169418	ENSG00000109654	TRIM2
0.0509136	0.00398646	-0.132406	ENSG00000114503	NCBP2
0.0512397	0.0040159	0.11006	ENSG00000196535	MYO18A
0.0514409	0.00403558	0.145247	ENSG00000072682	P4HA2
0.0514602	0.00404414	0.207566	ENSG00000173511	VEGFB
0.0514602	0.00404492	-0.0922793	ENSG00000008988	RPS20
0.0516349	0.00406258	-0.0802526	ENSG00000113648	MACROH2A1
0.0516945	0.00407121	0.185467	ENSG00000101236	RNF24
0.0518664	0.00408869	0.13411	ENSG00000147155	EBP
0.0519675	0.00410062	0.211203	ENSG00000180336	MEIOC
0.0523824	0.00414066	-0.103222	ENSG00000167325	RRM1
0.0523824	0.00414133	-0.162091	ENSG00000075234	TTC38
0.0525682	0.00416285	-0.118729	ENSG00000198466	ZNF587
0.0525682	0.00416614	-0.102831	ENSG00000184897	H1-10
0.0525682	0.0041688	-0.0997048	ENSG00000124571	XPO5
0.0525682	0.00417201	-0.103147	ENSG00000104960	PTOV1
0.0529805	0.0042089	0.16438	ENSG00000105518	TMEM205
0.0529805	0.00421457	-0.231821	ENSG00000214548	MEG3
0.0529805	0.00421684	-0.139311	ENSG00000145191	EIF2B5
0.0532233	0.00424021	0.210399	ENSG00000196126	HLA-DRB1
0.0532863	0.00424928	0.100626	ENSG00000071553	ATP6AP1
0.0535294	0.00427559	-0.227381	ENSG00000110492	MDK
0.0535294	0.00427681	0.195622	ENSG00000118276	B4GALT6
0.0536214	0.00428824	-0.158315	ENSG00000110536	PTPMT1
0.0536912	0.00429791	-0.128949	ENSG00000123933	MXD4
0.0537778	0.00430894	-0.134975	ENSG00000130749	ZC3H4
0.0538032	0.00431597	0.171926	ENSG00000134109	EDEM1
0.0538032	0.00431916	-0.0822916	ENSG00000127616	SMARCA4
0.0539047	0.00433141	-0.133474	ENSG00000161036	LRWD1
0.0541304	0.00435366	-0.187501	ENSG00000204922	UQCC3
0.0545117	0.00438848	0.217058	ENSG00000282508	NA
0.054631	0.00440224	-0.156155	ENSG00000126226	PCID2
0.0546986	0.00441338	-0.084486	ENSG00000167553	TUBA1C
0.0546986	0.00441601	-0.193325	ENSG00000167615	LENG8
0.0548739	0.00443434	-0.108627	ENSG00000183207	RUVBL2
0.0549969	0.00444846	0.23132	ENSG00000065609	SNAP91
0.0550039	0.00445321	-0.136518	ENSG00000140750	ARHGAP17
0.0551118	0.00446615	-0.0641459	ENSG00000144028	SNRNP200
0.0552276	0.00447973	0.163138	ENSG00000156671	SAMD8
0.0552492	0.00448654	0.153624	ENSG00000134755	DSC2
0.0552492	0.00448989	0.186446	ENSG00000123384	LRP1
0.0552848	0.00450006	0.140328	ENSG00000072849	DERL2
0.0552848	0.00450119	-0.138613	ENSG00000135503	ACVR1B
0.0555402	0.00452621	-0.0895378	ENSG00000138668	HNRNPD
0.0557875	0.00455062	0.111204	ENSG00000160789	LMNA
0.055877	0.00456217	-0.140393	ENSG00000177425	PAWR
0.0560743	0.00458254	-0.129826	ENSG00000102103	PQBP1
0.0561278	0.00459226	-0.110477	ENSG00000105373	NOP53
0.0561278	0.00459639	-0.0968671	ENSG00000120733	KDM3B
0.0561278	0.00459973	0.149644	ENSG00000107798	LIPA
0.0571248	0.00468578	-0.126165	ENSG00000137267	TUBB2A
0.0573499	0.00470861	-0.161729	ENSG00000107833	NPM3
0.0574363	0.00472196	-0.130147	ENSG00000261150	EPPK1
0.0574363	0.00472721	0.204626	ENSG00000198521	ZNF43
0.0574363	0.00472881	-0.198473	ENSG00000105617	LENG1
0.0574669	0.00473571	-0.144171	ENSG00000174953	DHX36
0.0577216	0.00476109	-0.0929827	ENSG00000130520	LSM4
0.0579783	0.00478668	-0.177015	ENSG00000153162	BMP6
0.058103	0.00480139	-0.159501	ENSG00000136280	CCM2
0.0583397	0.00482539	-0.131317	ENSG00000160959	LRRC14
0.0593765	0.00491566	-0.0949516	ENSG00000166197	NOLC1
0.0594205	0.00492383	-0.0803081	ENSG00000213923	CSNK1E
0.0597915	0.00495912	0.0921479	ENSG00000135476	ESPL1
0.0605001	0.00502249	0.225905	ENSG00000164124	TMEM144
0.060741	0.00504711	-0.0716529	ENSG00000221983	UBA52
0.0608856	0.00506376	-0.149668	ENSG00000143314	MRPL24
0.0614426	0.00511476	0.120703	ENSG00000173209	AHSA2P
0.0623924	0.00519858	-0.200507	ENSG00000196214	ZNF766
0.0627401	0.00523272	0.223283	ENSG00000108797	CNTNAP1
0.0627401	0.00523709	-0.102479	ENSG00000137710	RDX
0.0627678	0.00524527	0.196148	ENSG00000163082	SGPP2
0.0627678	0.00524895	-0.143648	ENSG00000161618	ALDH16A1
0.0629828	0.00527173	-0.119715	ENSG00000110075	PPP6R3
0.0633055	0.00530356	-0.0886817	ENSG00000141682	PMAIP1
0.0633068	0.00530859	-0.122717	ENSG00000159592	GPBP1L1
0.0633068	0.00531536	-0.161666	ENSG00000166902	MRPL16
0.0633068	0.00531811	-0.124564	ENSG00000005889	ZFX
0.0634308	0.00533336	-0.120767	ENSG00000137266	SLC22A23
0.0634735	0.00534178	0.201544	ENSG00000228696	ARL17A
0.0639691	0.00538835	-0.128687	ENSG00000150760	DOCK1
0.0640353	0.00539881	-0.12518	ENSG00000178802	MPI
0.0640769	0.00540719	-0.148043	ENSG00000019144	PHLDB1
0.0645866	0.00545625	0.133732	ENSG00000119888	EPCAM
0.0645866	0.00546003	0.134157	ENSG00000155368	DBI
0.0651643	0.00551382	-0.0716001	ENSG00000115677	HDLBP
0.0651732	0.00552542	0.217927	ENSG00000142910	TINAGL1
0.0651732	0.00552568	0.189506	ENSG00000152078	TLCD4
0.0651732	0.00552946	-0.149612	ENSG00000139044	B4GALNT3
0.0654305	0.00555626	0.20829	ENSG00000245680	ZNF585B
0.0656236	0.00558297	-0.182342	ENSG00000179431	FJX1
0.0656236	0.0055874	-0.131654	ENSG00000169398	PTK2
0.0656236	0.00559203	-0.201125	ENSG00000241015	TPM3P9
0.0656236	0.00559459	0.170299	ENSG00000144118	RALB
0.0656236	0.00559763	0.222335	ENSG00000185215	TNFAIP2
0.0658851	0.00562495	0.225405	ENSG00000251079	NA
0.0659942	0.00563929	0.149502	ENSG00000109436	TBC1D9
0.0663022	0.00567141	-0.112301	ENSG00000198055	GRK6
0.0663022	0.00567845	-0.134136	ENSG00000152104	PTPN14
0.0663022	0.00568436	0.207282	ENSG00000197779	ZNF81
0.0663022	0.00568579	0.22427	ENSG00000111846	GCNT2
0.066364	0.00569733	-0.113041	ENSG00000147548	NSD3
0.066364	0.00570118	-0.165526	ENSG00000168101	NUDT16L1
0.0665568	0.00572281	-0.12275	ENSG00000023191	RNH1
0.0665698	0.00572899	0.110549	ENSG00000160209	PDXK
0.0666884	0.00574427	0.103278	ENSG00000072274	TFRC
0.0668167	0.00576041	-0.123882	ENSG00000110987	BCL7A
0.0670007	0.00578137	-0.0953295	ENSG00000164402	SEPTIN8
0.0670505	0.00579077	-0.107393	ENSG00000273749	CYFIP1
0.0674235	0.00583544	-0.109099	ENSG00000100412	ACO2
0.0674235	0.00584005	0.192414	ENSG00000178573	MAF
0.0674235	0.00584758	-0.20064	ENSG00000159753	CARMIL2
0.0674235	0.00584769	0.144978	ENSG00000123975	CKS2
0.0674235	0.00584863	-0.103864	ENSG00000165733	BMS1
0.0674429	0.0058564	-0.18787	ENSG00000182208	MOB2
0.0674429	0.00586488	0.157836	ENSG00000040531	CTNS
0.0674429	0.00586572	0.109709	ENSG00000099797	TECR
0.0676025	0.00588474	-0.189793	ENSG00000176165	FOXG1
0.0676828	0.00590063	0.207949	ENSG00000153208	MERTK
0.0676828	0.00590546	0.219567	ENSG00000117707	PROX1
0.0676828	0.00590984	0.194806	ENSG00000232677	LINC00665
0.0676828	0.00591233	-0.147563	ENSG00000110429	FBXO3
0.0679292	0.00593902	0.117934	ENSG00000129315	CCNT1
0.0681452	0.00596309	-0.171127	ENSG00000160336	ZNF761
0.0681626	0.00597351	-0.0933314	ENSG00000145907	G3BP1
0.0681626	0.00597499	-0.153892	ENSG00000101945	SUV39H1
0.0683649	0.00599792	0.219749	ENSG00000169242	EFNA1
0.0690332	0.00607549	0.14055	ENSG00000103160	HSDL1
0.0690332	0.00607825	0.214892	ENSG00000185567	AHNAK2
0.0690332	0.00608434	-0.102976	ENSG00000197785	ATAD3A
0.0690332	0.00608691	0.191497	ENSG00000026036	RTEL1-TNFRSF6B
0.0690332	0.00609437	0.223126	ENSG00000249119	MTND6P4
0.0690332	0.00609469	0.1796	ENSG00000109099	PMP22
0.0690332	0.00609686	-0.149798	ENSG00000106829	TLE4
0.0690332	0.00609858	-0.146291	ENSG00000004399	PLXND1
0.0692213	0.00612046	-0.118914	ENSG00000271254	LOC102724250
0.0697404	0.00617167	-0.0895874	ENSG00000140983	RHOT2
0.0698843	0.00618972	0.119643	ENSG00000123159	GIPC1
0.0700942	0.00621365	-0.158183	ENSG00000090061	CCNK
0.0703405	0.00624478	-0.215756	ENSG00000236552	RPL13AP5
0.0703405	0.00624937	0.130216	ENSG00000035862	TIMP2
0.0703405	0.00625154	0.178873	ENSG00000274487	NPEPPSP1
0.0704416	0.00626588	-0.124355	ENSG00000117419	ERI3
0.0704709	0.00627385	0.217953	ENSG00000170537	TMC7
0.0707461	0.00630374	0.221003	ENSG00000185352	HS6ST3
0.0709106	0.00632379	-0.131889	ENSG00000149115	TNKS1BP1
0.0717229	0.00640168	-0.117999	ENSG00000170689	HOXB9
0.0721109	0.00644552	0.14521	ENSG00000107331	ABCA2
0.0721109	0.00644861	-0.146416	ENSG00000104388	RAB2A
0.0721109	0.00645278	-0.105938	ENSG00000187778	MCRS1
0.0721265	0.00646248	-0.206133	ENSG00000178568	ERBB4
0.0721265	0.0064653	-0.100726	ENSG00000182196	ARL6IP4
0.0721265	0.00647064	0.219322	ENSG00000128274	A4GALT
0.0722931	0.00649108	-0.129462	ENSG00000083520	DIS3
0.072405	0.00650664	-0.220469	ENSG00000243406	MRPS31P5
0.0727108	0.00653966	0.182628	ENSG00000103174	NAGPA
0.0727894	0.00655226	-0.10419	ENSG00000196498	NCOR2
0.0728696	0.00656503	-0.146968	ENSG00000184887	BTBD6
0.0729083	0.00657739	0.196853	ENSG00000120318	ARAP3
0.0729083	0.00657961	-0.211896	ENSG00000120708	TGFBI
0.0730113	0.00659546	0.209722	ENSG00000151552	QDPR
0.0730113	0.00660072	0.169428	ENSG00000023330	ALAS1
0.0730113	0.00660557	-0.218427	ENSG00000169129	AFAP1L2
0.0730899	0.00661825	-0.137349	ENSG00000163872	YEATS2
0.0731166	0.00662623	-0.102949	ENSG00000158545	ZC3H18
0.0734456	0.00666163	-0.213029	ENSG00000111331	OAS3
0.0738718	0.00670591	0.169485	ENSG00000160201	U2AF1
0.073895	0.00671364	0.213121	ENSG00000272734	ADIRF-AS1
0.0739196	0.0067215	-0.161622	ENSG00000139734	DIAPH3
0.0739605	0.00673217	0.206388	ENSG00000273117	NA
0.0739605	0.00673647	-0.0751251	ENSG00000089154	GCN1
0.0739636	0.00674238	0.124805	ENSG00000112245	PTP4A1
0.07409	0.00675955	0.183487	ENSG00000085831	TTC39A
0.0742005	0.00677527	-0.130656	ENSG00000152767	FARP1
0.0742361	0.00678565	-0.148448	ENSG00000130479	MAP1S
0.0742361	0.00678981	-0.0619678	ENSG00000204256	BRD2
0.0742737	0.00679891	-0.144592	ENSG00000120533	ENY2
0.0742913	0.00680617	-0.0743771	ENSG00000132475	H3-3B
0.0744741	0.00682859	-0.200109	ENSG00000174276	ZNHIT2
0.0745573	0.00684189	-0.123796	ENSG00000148468	FAM171A1
0.074606	0.00685203	-0.180365	ENSG00000134013	LOXL2
0.0747381	0.0068713	-0.21324	ENSG00000132911	NMUR2
0.0747381	0.00687554	-0.104748	ENSG00000175931	UBE2O
0.0750314	0.00690823	-0.0914398	ENSG00000100243	CYB5R3
0.0752327	0.00693249	-0.0885972	ENSG00000149480	MTA2
0.0753828	0.00695205	-0.0566002	ENSG00000170315	UBB
0.0754555	0.0069645	0.113514	ENSG00000167642	SPINT2
0.07567	0.00699006	0.162537	ENSG00000134108	ARL8B
0.0756733	0.00699613	0.150335	ENSG00000171928	TVP23B
0.0762768	0.00706179	0.185992	ENSG00000196975	ANXA4
0.0762768	0.00706353	-0.171385	ENSG00000138231	DBR1
0.0763756	0.00707849	0.127833	ENSG00000160213	CSTB
0.0767679	0.00712069	0.153333	ENSG00000244509	APOBEC3C
0.0768262	0.00713194	0.212722	ENSG00000188906	LRRK2
0.0776733	0.00721649	0.146544	ENSG00000197563	PIGN
0.0779759	0.00725053	0.143129	ENSG00000188130	MAPK12
0.078062	0.00726448	-0.0930701	ENSG00000086232	EIF2AK1
0.0782336	0.00728641	-0.159813	ENSG00000102780	DGKH
0.0783498	0.00730319	0.147269	ENSG00000166562	SEC11C
0.0784325	0.00731686	0.124083	ENSG00000184205	TSPYL2
0.0788987	0.00736636	0.124151	ENSG00000050405	LIMA1
0.0789217	0.00737451	0.132595	ENSG00000242125	SNHG3
0.0789685	0.00738489	0.21688	ENSG00000197587	DMBX1
0.0794728	0.0074381	-0.112583	ENSG00000158669	GPAT4
0.0799485	0.00749022	0.206302	ENSG00000185869	ZNF829
0.0799485	0.0074948	0.183178	ENSG00000164181	ELOVL7
0.0800157	0.00750718	0.178051	ENSG00000160326	SLC2A6
0.0800304	0.00751588	0.19865	ENSG00000130193	THEM6
0.0800304	0.00752467	0.210847	ENSG00000111321	LTBR
0.0800304	0.00752682	-0.120495	ENSG00000241360	PDXP
0.0802027	0.00755488	-0.128199	ENSG00000107672	NSMCE4A
0.0802027	0.00755524	0.0850498	ENSG00000074696	HACD3
0.0807602	0.00761794	0.12545	ENSG00000167695	TLCD3A
0.0807602	0.00762504	-0.0929084	ENSG00000100664	EIF5
0.0807602	0.00762619	-0.120108	ENSG00000100596	SPTLC2
0.0809975	0.00765476	0.215945	ENSG00000184635	ZNF93
0.0812191	0.00768668	-0.215278	ENSG00000260604	NA
0.0812191	0.00771068	0.207161	ENSG00000277701	NA
0.0812191	0.00771326	-0.0993882	ENSG00000100304	TTLL12
0.0812191	0.00771619	0.113501	ENSG00000128524	ATP6V1F
0.0812191	0.00771861	0.20478	ENSG00000198744	MTCO3P12
0.0812191	0.00771926	-0.0962314	ENSG00000104774	MAN2B1
0.0812191	0.00772365	0.0948921	ENSG00000125844	RRBP1
0.0812191	0.00772514	-0.0962014	ENSG00000178035	IMPDH2
0.0812258	0.00773197	-0.148745	ENSG00000150779	TIMM8B
0.0816239	0.00777607	-0.0730943	ENSG00000197694	SPTAN1
0.0816383	0.00778365	0.154832	ENSG00000095209	TMEM38B
0.0816597	0.00779486	-0.0905301	ENSG00000135862	LAMC1
0.0816597	0.00779813	0.150986	ENSG00000091490	SEL1L3
0.081891	0.00782644	0.216423	ENSG00000266714	MYO15B
0.0819482	0.00784077	0.149777	ENSG00000112394	SLC16A10
0.0819482	0.00784687	-0.107212	ENSG00000100726	TELO2
0.0819482	0.00785131	0.135541	ENSG00000198707	CEP290
0.0819482	0.00785685	0.102861	ENSG00000164292	RHOBTB3
0.0821629	0.00788369	-0.103862	ENSG00000103326	CAPN15
0.0823242	0.00790543	-0.0935744	ENSG00000132128	LRRC41
0.0823559	0.00791474	-0.143985	ENSG00000149782	PLCB3
0.0823977	0.00792503	0.155995	ENSG00000165240	ATP7A
0.0828588	0.00797568	0.203293	ENSG00000237438	NA
0.0831248	0.00800761	-0.139795	ENSG00000168282	MGAT2
0.0831252	0.00801398	-0.0834045	ENSG00000105221	AKT2
0.0832127	0.00802874	-0.156464	ENSG00000185085	INTS5
0.0832947	0.00804299	0.205088	ENSG00000205978	NYNRIN
0.0832953	0.00804939	0.133327	ENSG00000175387	SMAD2
0.0835163	0.0080771	-0.177586	ENSG00000187243	MAGED4B
0.0846083	0.00818915	-0.0761594	ENSG00000165119	HNRNPK
0.0846817	0.00820269	-0.0690604	ENSG00000130723	PRRC2B
0.0848646	0.00822686	-0.0940252	ENSG00000070413	DGCR2
0.084918	0.0082385	-0.0874805	ENSG00000099956	SMARCB1
0.085482	0.00830037	0.211138	ENSG00000153714	LURAP1L
0.085482	0.00830623	0.151807	ENSG00000121413	ZSCAN18
0.0859305	0.00835635	0.176673	ENSG00000101000	PROCR
0.0864393	0.00841241	-0.114503	ENSG00000239306	RBM14
0.0867428	0.00845656	-0.0857804	ENSG00000149923	PPP4C
0.0867428	0.00845766	-0.122219	ENSG00000176903	PNMA1
0.0867428	0.00846175	0.187362	ENSG00000137968	SLC44A5
0.0869019	0.00848388	0.116324	ENSG00000204592	HLA-E
0.0872191	0.00852148	-0.132043	ENSG00000139684	ESD
0.0875956	0.00856493	0.174791	ENSG00000111981	ULBP1
0.0876373	0.00857568	-0.213121	ENSG00000233558	LOC100287430
0.0884146	0.00865847	-0.208135	ENSG00000267858	MZF1-AS1
0.088622	0.00868575	0.104073	ENSG00000131100	ATP6V1E1
0.088622	0.00869227	-0.138875	ENSG00000082516	GEMIN5
0.0892369	0.00875937	0.175382	ENSG00000072422	RHOBTB1
0.0894131	0.00878347	0.124217	ENSG00000196422	PPP1R26
0.0898993	0.00883807	0.153887	ENSG00000135002	RFK
0.0900062	0.00885543	-0.155875	ENSG00000258465	NA
0.0901053	0.00887204	0.154211	ENSG00000198689	SLC9A6
0.0905298	0.00892072	0.178937	ENSG00000186814	ZSCAN30
0.0905492	0.00894145	0.142499	ENSG00000071189	SNX13
0.0905492	0.00894217	0.205868	ENSG00000277363	SRCIN1
0.0905492	0.0089433	-0.122715	ENSG00000100426	ZBED4
0.0908882	0.00898902	-0.140202	ENSG00000074319	TSG101
0.0908882	0.00899692	-0.0953992	ENSG00000123064	DDX54
0.0908882	0.00899753	-0.180089	ENSG00000129474	AJUBA
0.0910929	0.00902709	0.132066	ENSG00000101019	UQCC1
0.0910929	0.00903251	-0.124217	ENSG00000126746	ZNF384
0.0910929	0.00903859	-0.113096	ENSG00000142186	SCYL1
0.0916606	0.00910189	-0.141652	ENSG00000273899	NOL12
0.091665	0.00911074	-0.188433	ENSG00000105321	CCDC9
0.091665	0.00912	-0.110491	ENSG00000123374	CDK2
0.091665	0.00912325	0.212276	ENSG00000214575	CPEB1
0.0921273	0.00918179	-0.0988751	ENSG00000255717	SNHG1
0.0921273	0.00918328	-0.117151	ENSG00000139842	CUL4A
0.0921617	0.00919373	-0.20537	ENSG00000260804	LINC01963
0.092175	0.00920207	-0.201012	ENSG00000242173	ARHGDIG
0.0923556	0.00922713	-0.144145	ENSG00000137273	FOXF2
0.0923769	0.00923628	-0.205837	ENSG00000157399	ARSL
0.0924628	0.00925489	-0.143595	ENSG00000136143	SUCLA2
0.0924628	0.00925894	-0.0575996	ENSG00000169045	HNRNPH1
0.0931893	0.00933879	-0.0790067	ENSG00000106682	EIF4H
0.0934209	0.0093691	0.208986	ENSG00000196735	HLA-DQA1
0.0934396	0.00937809	0.211071	ENSG00000106772	PRUNE2
0.0934627	0.00938752	-0.200876	ENSG00000131848	ZSCAN5A
0.0937626	0.00942477	0.1378	ENSG00000102908	NFAT5
0.0938156	0.00943724	-0.13604	ENSG00000093010	COMT
0.0939816	0.0094619	0.0962751	ENSG00000115310	RTN4
0.0939816	0.00947148	-0.112963	ENSG00000101871	MID1
0.0939816	0.00948096	-0.0971821	ENSG00000105223	PLD3
0.0939816	0.00948254	0.207223	ENSG00000112782	CLIC5
0.094368	0.00952871	-0.147471	ENSG00000164741	DLC1
0.0951656	0.00961649	0.19452	ENSG00000175556	LONRF3
0.0952038	0.00962759	0.111853	ENSG00000132002	DNAJB1
0.0953013	0.00965346	0.173812	ENSG00000147251	DOCK11
0.0953013	0.00965713	-0.107868	ENSG00000142627	EPHA2
0.0953013	0.00965921	0.205877	ENSG00000206337	HCP5
0.09608	0.00974938	-0.0654121	ENSG00000111669	TPI1
0.09608	0.00975275	-0.101918	ENSG00000055163	CYFIP2
0.0963692	0.00979539	-0.139945	ENSG00000110274	CEP164
0.0963692	0.00980428	-0.135158	ENSG00000100445	SDR39U1
0.0963692	0.00980817	0.137707	ENSG00000167842	MIS12
0.0963692	0.00982543	0.155078	ENSG00000065665	SEC61A2
0.0963692	0.00982618	-0.131539	ENSG00000146083	RNF44
0.0963692	0.00982669	-0.110614	ENSG00000185504	FAAP100
0.0963692	0.00983774	-0.115338	ENSG00000161021	MAML1
0.0963692	0.00984078	-0.166095	ENSG00000155090	KLF10
0.0966874	0.00988063	-0.176337	ENSG00000197128	ZNF772
0.0970986	0.00993062	-0.106255	ENSG00000167900	TK1
0.0970986	0.00993742	-0.0894144	ENSG00000134333	LDHA
0.0972609	0.00996144	-0.0813605	ENSG00000188976	NOC2L
0.0973608	0.00997907	-0.115968	ENSG00000130810	PPAN
0.0974417	0.00999575	-0.150833	ENSG00000197702	PARVA
0.0974417	0.0100022	0.102985	ENSG00000158828	PINK1
0.0976553	0.0100316	-0.0898318	ENSG00000135316	SYNCRIP
0.0977471	0.0100484	-0.138395	ENSG00000158042	MRPL17
0.099585	0.0102449	-0.178884	ENSG00000148985	PGAP2
0.0999954	0.0102948	0.155395	ENSG00000134265	NAPG
0.100214	0.0103249	0.205856	ENSG00000144730	IL17RD
0.100344	0.010346	-0.201017	ENSG00000198346	ZNF813
0.100643	0.0103844	-0.139242	ENSG00000128918	ALDH1A2
0.1008	0.0104083	0.208454	ENSG00000132623	ANKEF1
0.100885	0.0104248	0.162064	ENSG00000184500	PROS1
0.101558	0.010502	0.117957	ENSG00000146112	PPP1R18
0.102038	0.0105595	-0.0992606	ENSG00000180957	PITPNB
0.102107	0.0105781	-0.0655435	ENSG00000079246	XRCC5
0.102107	0.0105895	-0.168467	ENSG00000064012	CASP8
0.102107	0.0105898	0.20298	ENSG00000181007	ZFP82
0.102284	0.010616	-0.111316	ENSG00000100503	NIN
0.102495	0.0106527	0.127973	ENSG00000168566	SNRNP48
0.102495	0.0106535	-0.0990278	ENSG00000143543	JTB
0.102846	0.0107072	-0.115903	ENSG00000149929	HIRIP3
0.102846	0.0107173	0.161665	ENSG00000273018	FAM106A
0.102846	0.0107247	0.140357	ENSG00000134049	IER3IP1
0.102846	0.0107282	0.192054	ENSG00000214029	ZNF891
0.102846	0.0107291	0.10716	ENSG00000072042	RDH11
0.1031	0.0107635	-0.0852166	ENSG00000106244	PDAP1
0.103101	0.0107714	-0.150297	ENSG00000147862	NFIB
0.103302	0.0108002	0.109058	ENSG00000214078	CPNE1
0.103453	0.0108239	-0.139761	ENSG00000147536	GINS4
0.103461	0.0108327	0.132271	ENSG00000170581	STAT2
0.104337	0.0109379	-0.0943549	ENSG00000116350	SRSF4
0.104337	0.0109403	-0.157983	ENSG00000136146	MED4
0.104557	0.0109734	0.0764597	ENSG00000101182	PSMA7
0.104557	0.0109792	0.112047	ENSG00000166479	TMX3
0.104619	0.0109937	-0.183052	ENSG00000178498	DTX3
0.104698	0.01101	-0.11651	ENSG00000168092	PAFAH1B2
0.104825	0.0110312	-0.0962925	ENSG00000100227	POLDIP3
0.105147	0.0110732	0.134036	ENSG00000110911	SLC11A2
0.105216	0.0110944	-0.134599	ENSG00000129680	MAP7D3
0.105216	0.0110964	-0.101009	ENSG00000197136	PCNX3
0.105371	0.0111208	0.175435	ENSG00000140832	MARVELD3
0.105564	0.0111492	-0.143593	ENSG00000188707	ZBED6CL
0.105644	0.0111657	0.150687	ENSG00000135924	DNAJB2
0.106054	0.0112171	0.109687	ENSG00000126088	UROD
0.106067	0.0112292	-0.120421	ENSG00000102181	CD99L2
0.106067	0.0112346	-0.100937	ENSG00000149503	INCENP
0.106144	0.0112508	-0.119986	ENSG00000214706	IFRD2
0.106214	0.0112686	0.147366	ENSG00000075336	TIMM21
0.106214	0.0112744	0.145774	ENSG00000157224	CLDN12
0.106319	0.0112936	-0.11179	ENSG00000163382	NAXE
0.10638	0.0113083	-0.170317	ENSG00000159556	ISL2
0.106653	0.0113454	-0.152968	ENSG00000278129	ZNF8
0.106692	0.0113576	-0.108384	ENSG00000099917	MED15
0.107069	0.0114059	-0.120785	ENSG00000126456	IRF3
0.107669	0.011478	-0.103977	ENSG00000117298	ECE1
0.107885	0.0115093	0.192173	ENSG00000133124	IRS4
0.107944	0.0115238	-0.0978993	ENSG00000066117	SMARCD1
0.107961	0.0115338	0.144753	ENSG00000141378	PTRH2
0.108084	0.0115589	-0.11998	ENSG00000112787	FBRSL1
0.108084	0.0115683	0.200614	ENSG00000119684	MLH3
0.108084	0.0115716	0.202928	ENSG00000088836	SLC4A11
0.108094	0.0115809	0.120816	ENSG00000135968	GCC2
0.108149	0.011595	-0.156727	ENSG00000179965	ZNF771
0.108875	0.0116812	-0.11793	ENSG00000137166	FOXP4
0.108956	0.0116982	-0.115189	ENSG00000165527	ARF6
0.108982	0.0117093	-0.201994	ENSG00000224186	C5orf66
0.108993	0.0117187	-0.179203	ENSG00000144355	DLX1
0.10948	0.0117794	0.106088	ENSG00000156535	CD109
0.109539	0.0117941	-0.159352	ENSG00000196663	TECPR2
0.10978	0.0118283	-0.183465	ENSG00000107796	ACTA2
0.110251	0.0118875	-0.126927	ENSG00000115970	THADA
0.110253	0.0119007	0.116456	ENSG00000171298	GAA
0.110253	0.0119045	-0.164929	ENSG00000149262	INTS4
0.110257	0.0119134	-0.101218	ENSG00000171720	HDAC3
0.110274	0.0119235	0.132482	ENSG00000115084	SLC35F5
0.110298	0.0119346	0.114432	ENSG00000022277	RTF2
0.110801	0.0119974	0.204547	ENSG00000169255	B3GALNT1
0.110848	0.0120109	0.120029	ENSG00000109929	SC5D
0.111081	0.0120446	-0.137895	ENSG00000067829	IDH3G
0.111202	0.0120662	-0.112231	ENSG00000033100	CHPF2
0.111266	0.012093	-0.0848202	ENSG00000065150	IPO5
0.111266	0.0120995	0.139265	ENSG00000204681	GABBR1
0.111266	0.012101	0.167959	ENSG00000118508	RAB32
0.111266	0.0121109	-0.119021	ENSG00000105447	GRWD1
0.111266	0.0121155	-0.107233	ENSG00000137203	TFAP2A
0.111296	0.012128	-0.0769492	ENSG00000100241	SBF1
0.111296	0.0121356	0.198579	ENSG00000283761	NA
0.111458	0.0121618	-0.136664	ENSG00000109881	CCDC34
0.111899	0.0122185	-0.112037	ENSG00000170242	USP47
0.112068	0.0122536	0.198207	ENSG00000069667	RORA
0.112068	0.012254	0.181538	ENSG00000183010	PYCR1
0.112171	0.0122738	0.18863	ENSG00000176049	JAKMIP2
0.112212	0.0122868	-0.123886	ENSG00000134900	TPP2
0.112461	0.0123234	0.137763	ENSG00000133597	ADCK2
0.112461	0.0123355	-0.132231	ENSG00000108100	CCNY
0.112461	0.0123429	-0.15059	ENSG00000074181	NOTCH3
0.112461	0.0123483	0.0953836	ENSG00000185883	ATP6V0C
0.112526	0.012364	0.145567	ENSG00000163291	PAQR3
0.112775	0.0123999	-0.0823869	ENSG00000182985	CADM1
0.113142	0.0124489	-0.090549	ENSG00000151208	DLG5
0.113461	0.0124927	-0.0944784	ENSG00000099381	SETD1A
0.113533	0.0125129	-0.111901	ENSG00000102119	EMD
0.113533	0.0125179	-0.200722	ENSG00000270580	PKD1P6-NPIPP1
0.113755	0.012551	-0.164427	ENSG00000110400	NECTIN1
0.114445	0.0126498	0.0943658	ENSG00000101367	MAPRE1
0.114445	0.0126498	-0.157206	ENSG00000136159	NUDT15
0.114445	0.0126532	0.0783294	ENSG00000135720	DYNC1LI2
0.114449	0.0126623	-0.118072	ENSG00000170604	IRF2BP1
0.114521	0.0126813	-0.094158	ENSG00000118058	KMT2A
0.114521	0.0126909	-0.0941287	ENSG00000071894	CPSF1
0.114521	0.0127031	-0.186498	ENSG00000169093	ASMTL
0.114521	0.0127052	0.130082	ENSG00000228315	GUSBP11
0.114529	0.0127148	-0.0789491	ENSG00000111786	SRSF9
0.114923	0.0127673	0.194929	ENSG00000273151	NA
0.114984	0.0127828	-0.128736	ENSG00000105552	BCAT2
0.115242	0.0128203	-0.129221	ENSG00000014138	POLA2
0.115282	0.0128335	-0.0885832	ENSG00000225151	GOLGA2P7
0.115311	0.0128454	-0.149225	ENSG00000130508	PXDN
0.115423	0.0128721	0.151759	ENSG00000007968	E2F2
0.115423	0.0128755	-0.0940285	ENSG00000111605	CPSF6
0.115714	0.0129183	-0.0886442	ENSG00000087191	PSMC5
0.115714	0.0129256	-0.123941	ENSG00000177030	DEAF1
0.11613	0.0129809	0.188174	ENSG00000184785	SMIM10
0.116234	0.0130083	0.146653	ENSG00000164187	LMBRD2
0.116234	0.0130102	0.154755	ENSG00000151806	GUF1
0.116272	0.0130234	-0.0827804	ENSG00000084652	TXLNA
0.116272	0.0130322	-0.156295	ENSG00000011114	BTBD7
0.116533	0.0130703	-0.111282	ENSG00000100418	DESI1
0.116927	0.0131234	0.144976	ENSG00000104081	BMF
0.117007	0.0131484	-0.11167	ENSG00000105676	ARMC6
0.117007	0.0131521	-0.189278	ENSG00000105088	OLFM2
0.117007	0.013159	0.198095	ENSG00000187266	EPOR
0.117075	0.0131756	-0.103649	ENSG00000049618	ARID1B
0.117148	0.0131928	-0.0632198	ENSG00000198755	RPL10A
0.117218	0.0132095	-0.186824	ENSG00000074047	GLI2
0.11748	0.013248	-0.100891	ENSG00000162783	IER5
0.117654	0.0132766	-0.0884499	ENSG00000156860	FBRS
0.117752	0.0132965	-0.100705	ENSG00000127445	PIN1
0.117849	0.0133165	0.169895	ENSG00000184402	SS18L1
0.118089	0.0133527	-0.0891924	ENSG00000086712	TXLNG
0.118808	0.013443	-0.179699	ENSG00000139800	ZIC5
0.119081	0.0134829	-0.17588	ENSG00000120738	EGR1
0.119113	0.0134965	-0.184361	ENSG00000126790	L3HYPDH
0.119113	0.0135046	0.121685	ENSG00000119906	SLF2
0.120013	0.0136159	0.105382	ENSG00000101150	TPD52L2
0.120567	0.0136879	0.199298	ENSG00000204103	MAFB
0.120709	0.0137131	0.19486	ENSG00000184206	GOLGA6L4
0.121074	0.0137773	-0.178533	ENSG00000256463	SALL3
0.121074	0.0137804	-0.0866124	ENSG00000262814	MRPL12
0.121074	0.0137822	0.158921	ENSG00000080200	CRYBG3
0.121163	0.0138081	-0.08705	ENSG00000111667	USP5
0.121163	0.0138108	0.191708	ENSG00000043143	JADE2
0.121232	0.013828	0.148775	ENSG00000159399	HK2
0.122584	0.0139915	-0.147623	ENSG00000137124	ALDH1B1
0.122907	0.0140377	-0.0978306	ENSG00000015676	NUDCD3
0.122999	0.0140576	-0.088745	ENSG00000128191	DGCR8
0.123262	0.014097	-0.179417	ENSG00000233966	NA
0.123327	0.0141138	0.198115	ENSG00000026559	KCNG1
0.123362	0.0141272	-0.127743	ENSG00000123080	CDKN2C
0.123415	0.0141427	0.11488	ENSG00000228253	ATP8
0.123661	0.0141803	0.147748	ENSG00000171492	LRRC8D
0.124221	0.0142539	-0.197637	ENSG00000132326	PER2
0.124487	0.014294	-0.0832901	ENSG00000011485	PPP5C
0.12485	0.0143535	0.164749	ENSG00000162929	KIAA1841
0.12485	0.0143599	-0.113433	ENSG00000149091	DGKZ
0.12485	0.0143641	0.134932	ENSG00000173482	PTPRM
0.124874	0.0143764	-0.155118	ENSG00000186871	ERCC6L
0.125094	0.0144113	-0.199103	ENSG00000104325	DECR1
0.125738	0.014495	-0.0947569	ENSG00000172239	PAIP1
0.126126	0.0145493	0.092476	ENSG00000173230	GOLGB1
0.126248	0.014573	-0.101665	ENSG00000257923	CUX1
0.126618	0.0146253	-0.0668894	ENSG00000196419	XRCC6
0.127237	0.0147065	-0.0767414	ENSG00000159377	PSMB4
0.127412	0.0147364	-0.150352	ENSG00000184428	TOP1MT
0.127634	0.0147719	0.124018	ENSG00000107731	UNC5B
0.127765	0.0148002	-0.107853	ENSG00000227057	WDR46
0.127765	0.0148083	0.19702	ENSG00000159640	ACE
0.127765	0.0148161	0.0949888	ENSG00000100038	TOP3B
0.127771	0.0148266	-0.157872	ENSG00000258947	TUBB3
0.128017	0.0148735	0.101358	ENSG00000101210	EEF1A2
0.128017	0.0148745	0.167544	ENSG00000125863	MKKS
0.128164	0.0149014	-0.0874163	ENSG00000148843	PDCD11
0.12854	0.014955	-0.0852142	ENSG00000136628	EPRS1
0.128901	0.0150068	0.159016	ENSG00000165868	HSPA12A
0.128976	0.0150256	-0.112141	ENSG00000106348	IMPDH1
0.128976	0.0150351	0.104052	ENSG00000134440	NARS1
0.129451	0.0151003	0.161761	ENSG00000102384	CENPI
0.129773	0.0151477	-0.142917	ENSG00000165801	ARHGEF40
0.129778	0.0151582	0.136248	ENSG00000168209	DDIT4
0.129818	0.0151728	0.139569	ENSG00000104164	BLOC1S6
0.13003	0.0152158	-0.130811	ENSG00000060749	QSER1
0.13003	0.0152259	-0.159078	ENSG00000198142	SOWAHC
0.13003	0.0152272	-0.159596	ENSG00000112320	SOBP
0.130203	0.0152574	-0.0817781	ENSG00000071626	DAZAP1
0.130248	0.0152726	-0.0965735	ENSG00000243156	MICAL3
0.130485	0.0153144	0.11742	ENSG00000114631	PODXL2
0.130485	0.0153202	0.113151	ENSG00000198000	NOL8
0.130506	0.0153369	0.141727	ENSG00000137364	TPMT
0.130506	0.0153425	-0.176811	ENSG00000167333	TRIM68
0.130813	0.0153886	-0.112887	ENSG00000116120	FARSB
0.131739	0.0155076	0.12921	ENSG00000188603	CLN3
0.131955	0.0155431	-0.118563	ENSG00000113048	MRPS27
0.132369	0.0156018	-0.114006	ENSG00000117395	EBNA1BP2
0.132485	0.0156256	-0.150436	ENSG00000160584	SIK3
0.132722	0.0156637	0.124462	ENSG00000132635	PCED1A
0.133319	0.0157443	-0.0971356	ENSG00000239900	ADSL
0.134315	0.0158759	0.119897	ENSG00000049759	NEDD4L
0.134315	0.0158824	0.179553	ENSG00000163975	MELTF
0.134662	0.0159336	0.122227	ENSG00000188522	FAM83G
0.134681	0.0159461	0.13307	ENSG00000188559	RALGAPA2
0.134915	0.0159841	0.114821	ENSG00000111670	GNPTAB
0.134966	0.0160043	-0.145626	ENSG00000235173	HGH1
0.134966	0.0160107	-0.118734	ENSG00000166483	WEE1
0.135561	0.0160916	0.181816	ENSG00000186577	SMIM29
0.135777	0.0161341	-0.117557	ENSG00000111678	C12orf57
0.135777	0.0161461	0.144086	ENSG00000040487	SLC66A1
0.135777	0.0161481	-0.106551	ENSG00000072958	AP1M1
0.13578	0.0161589	0.151154	ENSG00000235954	TTC28-AS1
0.136157	0.0162141	0.190573	ENSG00000161298	ZNF382
0.136164	0.0162312	0.090914	ENSG00000169919	GUSB
0.136164	0.016241	0.18893	ENSG00000186481	NA
0.136164	0.0162477	-0.147428	ENSG00000214021	TTLL3
0.136164	0.0162563	0.174543	ENSG00000139629	GALNT6
0.136189	0.0162697	-0.081143	ENSG00000233276	GPX1
0.136479	0.0163147	0.0857786	ENSG00000088325	TPX2
0.136544	0.016333	0.195116	ENSG00000138769	CDKL2
0.136549	0.0163439	-0.154187	ENSG00000125845	BMP2
0.13655	0.0163544	0.0761252	ENSG00000139644	TMBIM6
0.136573	0.0163676	-0.0920273	ENSG00000179134	SAMD4B
0.136974	0.0164261	-0.142029	ENSG00000175220	ARHGAP1
0.137357	0.0164824	-0.14931	ENSG00000169972	PUSL1
0.137424	0.016501	-0.0768168	ENSG00000177084	POLE
0.137611	0.0165339	0.190233	ENSG00000132481	TRIM47
0.137914	0.0165808	0.191129	ENSG00000250208	FZD10-AS1
0.138453	0.0166561	-0.0958957	ENSG00000145912	NHP2
0.138455	0.0166669	-0.133042	ENSG00000107625	DDX50
0.138682	0.0167047	-0.0834992	ENSG00000112159	MDN1
0.138913	0.0167466	-0.086387	ENSG00000136026	CKAP4
0.138913	0.0167537	-0.0724658	ENSG00000090273	NUDC
0.139166	0.0167948	-0.127757	ENSG00000136603	SKIL
0.139352	0.0168307	0.119871	ENSG00000125826	RBCK1
0.139352	0.0168477	0.162476	ENSG00000152527	PLEKHH2
0.139352	0.0168491	-0.0847886	ENSG00000100029	PES1
0.139706	0.0169025	-0.0895397	ENSG00000086475	SEPHS1
0.140332	0.0169889	-0.105129	ENSG00000051596	THOC3
0.140353	0.0170021	-0.117401	ENSG00000175550	DRAP1
0.141634	0.0171681	-0.118369	ENSG00000146072	TNFRSF21
0.141949	0.0172171	0.190998	ENSG00000180190	TDRP
0.142165	0.0172541	0.1814	ENSG00000159445	THEM4
0.142563	0.0173133	-0.0892124	ENSG00000116679	IVNS1ABP
0.142632	0.0173325	0.190098	ENSG00000257702	LBX2-AS1
0.143222	0.017415	0.129331	ENSG00000070214	SLC44A1
0.143706	0.0174849	-0.193364	ENSG00000170542	SERPINB9
0.144179	0.0175534	-0.0871142	ENSG00000184432	COPB2
0.1445	0.0176116	0.119621	ENSG00000129187	DCTD
0.1445	0.0176145	-0.0792623	ENSG00000128050	PAICS
0.144758	0.0176569	-0.192692	ENSG00000102349	KLF8
0.145061	0.0177049	0.191552	ENSG00000173281	PPP1R3B
0.145369	0.0177536	0.174472	ENSG00000047346	FAM214A
0.145773	0.017814	-0.140309	ENSG00000140396	NCOA2
0.146171	0.0178737	0.134215	ENSG00000284976	NA
0.146187	0.0178878	-0.14805	ENSG00000173486	FKBP2
0.146187	0.0178979	0.150609	ENSG00000122335	SERAC1
0.146292	0.017922	-0.113456	ENSG00000166228	PCBD1
0.146508	0.0179595	-0.191298	ENSG00000151575	TEX9
0.146897	0.0180184	-0.130616	ENSG00000198914	POU3F3
0.147026	0.0180502	0.136054	ENSG00000070444	MNT
0.147026	0.0180566	0.138211	ENSG00000112659	CUL9
0.147106	0.018088	0.192403	ENSG00000118804	STBD1
0.147106	0.0180888	-0.115624	ENSG00000132405	TBC1D14
0.147438	0.0181408	-0.0768621	ENSG00000128731	HERC2
0.147506	0.0181605	0.0983112	ENSG00000126432	PRDX5
0.148207	0.0182625	-0.0634401	ENSG00000149273	RPS3
0.148207	0.0182705	-0.0723542	ENSG00000060237	WNK1
0.148207	0.0182867	-0.1433	ENSG00000196428	TSC22D2
0.148207	0.0182919	0.0876575	ENSG00000108588	CCDC47
0.148462	0.0183346	-0.139272	ENSG00000150403	TMCO3
0.148758	0.0183826	0.0823504	ENSG00000101266	CSNK2A1
0.149132	0.01844	-0.114811	ENSG00000196205	NA
0.149341	0.0184779	0.130351	ENSG00000157538	VPS26C
0.149341	0.0184887	-0.133721	ENSG00000203485	INF2
0.149584	0.0185355	-0.0645881	ENSG00000100941	PNN
0.149584	0.0185414	0.109274	ENSG00000147526	TACC1
0.15033	0.0186454	0.140852	ENSG00000136943	CTSV
0.151477	0.0187991	-0.101853	ENSG00000096070	BRPF3
0.151998	0.0188755	0.139445	ENSG00000118971	CCND2
0.152189	0.0189164	-0.0861029	ENSG00000172201	ID4
0.152189	0.0189223	0.190023	ENSG00000110719	TCIRG1
0.152399	0.01896	-0.171301	ENSG00000070778	PTPN21
0.152484	0.0189926	-0.18918	ENSG00000152433	ZNF547
0.152484	0.0189938	-0.166654	ENSG00000147799	ARHGAP39
0.152645	0.0190318	-0.0804912	ENSG00000124733	MEA1
0.152645	0.019037	0.18589	ENSG00000103089	FA2H
0.152765	0.0190671	-0.152785	ENSG00000167797	CDK2AP2
0.152765	0.0190758	0.0958817	ENSG00000104635	SLC39A14
0.152765	0.0190868	-0.0956473	ENSG00000122786	CALD1
0.153011	0.0191293	0.133081	ENSG00000168394	TAP1
0.153635	0.0192291	0.123538	ENSG00000178719	GRINA
0.153635	0.0192307	-0.101669	ENSG00000170776	AKAP13
0.15383	0.0192668	0.176903	ENSG00000085871	MGST2
0.154375	0.0193467	0.190266	ENSG00000111432	FZD10
0.154612	0.0193882	-0.0803675	ENSG00000088986	DYNLL1
0.154697	0.0194107	-0.12192	ENSG00000132768	DPH2
0.15495	0.0194542	0.106916	ENSG00000101109	STK4
0.154969	0.0194684	-0.161596	ENSG00000188677	PARVB
0.155175	0.0195061	-0.0869118	ENSG00000136709	WDR33
0.155401	0.0195463	0.190057	ENSG00000181481	RNF135
0.155861	0.0196161	-0.111077	ENSG00000164163	ABCE1
0.156161	0.0196791	-0.071405	ENSG00000147604	RPL7
0.156161	0.0196818	0.144618	ENSG00000138821	SLC39A8
0.156161	0.0196894	0.138092	ENSG00000124151	NCOA3
0.156168	0.0197022	0.106742	ENSG00000166710	B2M
0.156573	0.0197652	0.141067	ENSG00000137193	PIM1
0.156751	0.019806	0.143321	ENSG00000154874	CCDC144B
0.156751	0.0198147	-0.0685521	ENSG00000155506	LARP1
0.156751	0.019826	-0.132114	ENSG00000174917	MICOS13
0.156751	0.0198354	0.105724	ENSG00000091409	ITGA6
0.157061	0.0198866	0.104252	ENSG00000017260	ATP2C1
0.157163	0.0199115	-0.183908	ENSG00000227036	LINC00511
0.157418	0.0199557	-0.0808691	ENSG00000140374	ETFA
0.15753	0.019982	-0.117285	ENSG00000198815	FOXJ3
0.157635	0.0200072	0.14968	ENSG00000240771	ARHGEF25
0.158407	0.0201173	0.157717	ENSG00000204642	HLA-F
0.158484	0.0201392	-0.0780097	ENSG00000166164	BRD7
0.158815	0.0201933	0.15214	ENSG00000130150	MOSPD2
0.15883	0.0202099	-0.155838	ENSG00000140455	USP3
0.15883	0.0202194	-0.135118	ENSG00000166189	HPS6
0.15902	0.0202757	-0.0951707	ENSG00000167969	ECI1
0.15902	0.0202768	0.143477	ENSG00000179344	HLA-DQB1
0.15902	0.0202799	0.168935	ENSG00000197283	SYNGAP1
0.159191	0.0203137	0.184788	ENSG00000132470	ITGB4
0.159618	0.0203804	-0.154095	ENSG00000011523	CEP68
0.159661	0.020398	-0.088304	ENSG00000175727	MLXIP
0.159988	0.0204626	-0.162473	ENSG00000131171	SH3BGRL
0.159988	0.0204641	-0.156867	ENSG00000174989	FBXW8
0.160652	0.0205792	0.123812	ENSG00000124299	PEPD
0.160652	0.0205948	-0.188452	ENSG00000149591	TAGLN
0.160652	0.0205954	0.188513	ENSG00000269834	ZNF528-AS1
0.160652	0.0205979	0.184248	ENSG00000124920	MYRF
0.160952	0.0206487	-0.0715596	ENSG00000112081	SRSF3
0.160993	0.020669	-0.161935	ENSG00000273706	LHX1
0.160993	0.0206882	0.182791	ENSG00000135502	SLC26A10
0.160993	0.0206968	-0.141975	ENSG00000106785	TRIM14
0.160993	0.020703	0.119515	ENSG00000075702	WDR62
0.161082	0.0207267	0.119369	ENSG00000125779	PANK2
0.161248	0.0207671	0.188241	ENSG00000118596	SLC16A7
0.161248	0.020802	-0.0914699	ENSG00000165732	DDX21
0.161248	0.0208039	-0.10293	ENSG00000104872	PIH1D1
0.161248	0.020806	0.121395	ENSG00000155850	SLC26A2
0.161248	0.0208094	0.135842	ENSG00000144867	SRPRB
0.161256	0.0208227	0.150077	ENSG00000087253	LPCAT2
0.161434	0.0208634	-0.179543	ENSG00000233532	LINC00460
0.161434	0.0208702	0.113382	ENSG00000072041	SLC6A15
0.161584	0.0209027	0.166735	ENSG00000132793	LPIN3
0.161584	0.0209211	-0.178734	ENSG00000083817	ZNF416
0.161584	0.0209364	0.185653	ENSG00000143416	SELENBP1
0.161584	0.0209388	0.126889	ENSG00000126351	THRA
0.161668	0.020962	-0.155441	ENSG00000128011	LRFN1
0.161735	0.020983	-0.106479	ENSG00000143179	UCK2
0.161871	0.0210129	-0.129741	ENSG00000152518	ZFP36L2
0.162258	0.0210755	0.13984	ENSG00000064687	ABCA7
0.162492	0.0211303	-0.142198	ENSG00000149089	APIP
0.162492	0.0211321	0.0947859	ENSG00000148358	GPR107
0.162492	0.021155	-0.182654	ENSG00000104976	SNAPC2
0.162492	0.0211554	-0.103963	ENSG00000185627	PSMD13
0.162995	0.0212492	-0.158425	ENSG00000182168	UNC5C
0.162995	0.0212499	-0.112932	ENSG00000140854	KATNB1
0.162995	0.021258	-0.131701	ENSG00000181924	COA4
0.163014	0.0212729	-0.0903473	ENSG00000198561	CTNND1
0.163212	0.0213144	-0.172682	ENSG00000069482	GAL
0.163212	0.0213312	0.172691	ENSG00000223802	CERS1
0.163212	0.0213416	0.145376	ENSG00000183513	COA5
0.163212	0.0213484	-0.08226	ENSG00000112531	QKI
0.163303	0.0213727	-0.119096	ENSG00000128591	FLNC
0.163442	0.0214034	-0.144572	ENSG00000198879	SFMBT2
0.164462	0.0215495	0.117238	ENSG00000196756	SNHG17
0.164758	0.0216009	-0.103192	ENSG00000149182	ARFGAP2
0.164992	0.0216514	0.126994	ENSG00000068903	SIRT2
0.164992	0.0216566	0.132938	ENSG00000151150	ANK3
0.165483	0.0217337	-0.108913	ENSG00000213619	NDUFS3
0.165821	0.0217907	0.166885	ENSG00000186951	PPARA
0.165906	0.0218185	-0.135371	ENSG00000002822	MAD1L1
0.165906	0.0218294	-0.138237	ENSG00000130734	ATG4D
0.165906	0.0218397	0.139849	ENSG00000170412	GPRC5C
0.166171	0.0218873	-0.145986	ENSG00000157911	PEX10
0.166248	0.02191	-0.0563057	ENSG00000086758	HUWE1
0.166452	0.0219495	0.104974	ENSG00000112031	MTRF1L
0.166791	0.0220222	-0.106911	ENSG00000117114	ADGRL2
0.166791	0.0220295	-0.17732	ENSG00000181284	TMEM102
0.166791	0.0220324	0.0909642	ENSG00000171467	ZNF318
0.166905	0.0220601	-0.078839	ENSG00000100393	EP300
0.167173	0.0221109	-0.107439	ENSG00000177613	CSTF2T
0.167173	0.022121	-0.0909485	ENSG00000095002	MSH2
0.167444	0.0221908	0.184903	ENSG00000188227	ZNF793
0.167444	0.0221942	-0.0830076	ENSG00000177600	RPLP2
0.167444	0.0221951	-0.109589	ENSG00000186432	KPNA4
0.168067	0.0223028	-0.172358	ENSG00000243989	ACY1
0.168067	0.0223032	-0.0627135	ENSG00000104824	HNRNPL
0.168085	0.0223184	-0.0954833	ENSG00000116455	WDR77
0.168089	0.0223317	0.133967	ENSG00000116191	RALGPS2
0.168275	0.0223733	0.119422	ENSG00000178904	DPY19L3
0.168275	0.022382	-0.157085	ENSG00000018699	TTC27
0.168391	0.0224103	-0.123055	ENSG00000063660	GPC1
0.169082	0.0225311	-0.11376	ENSG00000109736	MFSD10
0.169082	0.0225325	-0.0788129	ENSG00000176619	LMNB2
0.169082	0.0225409	-0.0962277	ENSG00000011451	WIZ
0.169239	0.0225746	0.184987	ENSG00000180818	HOXC10
0.169253	0.0225894	0.0988033	ENSG00000106771	TMEM245
0.169399	0.0226218	-0.0669198	ENSG00000159217	IGF2BP1
0.169409	0.0226485	-0.126016	ENSG00000141084	RANBP10
0.169409	0.0226489	0.104668	ENSG00000187772	LIN28B
0.169492	0.0226729	0.155638	ENSG00000138764	CCNG2
0.169601	0.0227109	-0.183082	ENSG00000085741	WNT11
0.169601	0.0227132	-0.16928	ENSG00000058085	LAMC2
0.169619	0.0227286	-0.0816294	ENSG00000143384	MCL1
0.169737	0.0227772	-0.115203	ENSG00000145901	TNIP1
0.169737	0.0227934	0.0777877	ENSG00000125991	ERGIC3
0.169737	0.0227935	0.130338	ENSG00000157796	WDR19
0.169737	0.022796	-0.088144	ENSG00000138829	FBN2
0.169764	0.0228255	0.102715	ENSG00000159658	EFCAB14
0.169764	0.0228256	-0.0785569	ENSG00000198952	SMG5
0.170935	0.0230068	-0.176039	ENSG00000128510	CPA4
0.170935	0.0230163	0.149501	ENSG00000125746	EML2
0.170935	0.023034	-0.0721678	ENSG00000146701	MDH2
0.170935	0.0230393	0.176201	ENSG00000259943	NA
0.170935	0.0230519	0.159934	ENSG00000163565	IFI16
0.170935	0.023061	-0.098941	ENSG00000010404	IDS
0.171	0.0230827	-0.122044	ENSG00000181396	OGFOD3
0.171119	0.0231118	-0.128216	ENSG00000101849	TBL1X
0.171239	0.0231533	-0.064748	ENSG00000143321	HDGF
0.171239	0.0231541	0.161098	ENSG00000198185	ZNF334
0.171286	0.0231735	-0.121474	ENSG00000156650	KAT6B
0.171429	0.0232059	0.177044	ENSG00000174365	SNHG11
0.171905	0.0232834	-0.0744005	ENSG00000159352	PSMD4
0.172266	0.0233454	-0.0993217	ENSG00000184164	CRELD2
0.172565	0.023399	-0.15013	ENSG00000142686	C1orf216
0.172718	0.0234329	0.151577	ENSG00000164976	MYORG
0.172764	0.0234524	-0.0525706	ENSG00000108518	PFN1
0.172798	0.0234702	-0.103957	ENSG00000135597	REPS1
0.172802	0.0234838	-0.159403	ENSG00000169258	GPRIN1
0.173433	0.0236025	0.128516	ENSG00000131067	GGT7
0.173433	0.0236183	-0.11411	ENSG00000183864	TOB2
0.173433	0.0236189	-0.068884	ENSG00000177731	FLII
0.173433	0.0236223	0.115892	ENSG00000182240	BACE2
0.173558	0.0236526	-0.134407	ENSG00000103966	EHD4
0.173919	0.023715	0.143005	ENSG00000159433	STARD9
0.17402	0.0237421	0.0881548	ENSG00000184575	XPOT
0.174029	0.0237565	-0.0905312	ENSG00000162191	UBXN1
0.174144	0.0237956	-0.0943246	ENSG00000140992	PDPK1
0.174144	0.0238118	-0.0588297	ENSG00000150991	UBC
0.174144	0.023812	0.168668	ENSG00000115461	IGFBP5
0.174308	0.0238476	0.183638	ENSG00000213214	ARHGEF35
0.174468	0.0238828	0.155436	ENSG00000157214	STEAP2
0.174649	0.0239209	-0.157659	ENSG00000230330	NA
0.174668	0.0239368	-0.0840334	ENSG00000002586	CD99
0.174718	0.0239569	-0.12477	ENSG00000109501	WFS1
0.175668	0.0241343	0.177773	ENSG00000074370	ATP2A3
0.175668	0.0241366	-0.09083	ENSG00000100461	RBM23
0.175668	0.0241447	-0.0930774	ENSG00000132024	CC2D1A
0.175668	0.0241524	0.182465	ENSG00000039068	CDH1
0.175668	0.0241572	-0.110818	ENSG00000183426	NPIPA1
0.175668	0.0241674	0.164126	ENSG00000088970	KIZ
0.17581	0.0242002	-0.121676	ENSG00000171148	TADA3
0.175847	0.0242188	0.17906	ENSG00000173805	HAP1
0.175962	0.0242481	-0.12555	ENSG00000157014	TATDN2
0.176176	0.0242908	0.154879	ENSG00000114796	KLHL24
0.176839	0.0243957	-0.0506056	ENSG00000198563	DDX39B
0.176872	0.0244138	0.156993	ENSG00000092978	GPATCH2
0.177489	0.0245125	0.15777	ENSG00000198960	ARMCX6
0.178139	0.0246157	0.138846	ENSG00000078699	CBFA2T2
0.178205	0.0246438	-0.0954251	ENSG00000068400	GRIPAP1
0.178205	0.0246519	-0.0810273	ENSG00000135390	ATP5MC2
0.178693	0.0247332	-0.0820675	ENSG00000125755	SYMPK
0.179845	0.0249063	-0.165021	ENSG00000173465	ZNRD2
0.180212	0.0249708	-0.0662766	ENSG00000010292	NCAPD2
0.180267	0.0249921	-0.0918374	ENSG00000064999	ANKS1A
0.180529	0.0250422	0.16318	ENSG00000176845	METRNL
0.1806	0.0250658	0.0961504	ENSG00000149658	YTHDF1
0.180637	0.0250847	0.0857215	ENSG00000089006	SNX5
0.181384	0.0252085	-0.161924	ENSG00000236609	ZNF853
0.181384	0.0252209	-0.128362	ENSG00000135972	MRPS9
0.181384	0.0252298	-0.132024	ENSG00000106268	NUDT1
0.1815	0.0252598	0.182159	ENSG00000125895	TMEM74B
0.181736	0.0253097	-0.110593	ENSG00000135334	AKIRIN2
0.181736	0.0253203	-0.129762	ENSG00000152443	ZNF776
0.181751	0.0253362	-0.166293	ENSG00000284707	NA
0.18212	0.0254015	-0.101587	ENSG00000116260	QSOX1
0.182214	0.0254284	-0.124888	ENSG00000272888	NA
0.182258	0.0254484	-0.0783134	ENSG00000105968	H2AZ2
0.183313	0.0256097	-0.0907429	ENSG00000163050	COQ8A
0.183326	0.0256318	0.178924	ENSG00000170439	METTL7B
0.183326	0.0256405	0.14146	ENSG00000112276	BVES
0.183326	0.0256534	-0.121609	ENSG00000118007	STAG1
0.183688	0.025718	-0.102103	ENSG00000104979	C19orf53
0.183704	0.0257461	0.17255	ENSG00000142227	EMP3
0.183704	0.0257482	-0.116833	ENSG00000130449	ZSWIM6
0.184026	0.0258073	0.0702868	ENSG00000135052	GOLM1
0.184516	0.0258901	0.154805	ENSG00000134595	SOX3
0.184785	0.0259419	-0.0786171	ENSG00000143401	ANP32E
0.184796	0.0259719	0.155033	ENSG00000135314	KHDC1
0.184796	0.0259759	0.126304	ENSG00000205269	TMEM170B
0.184796	0.0259856	-0.125676	ENSG00000154767	XPC
0.185086	0.0260405	0.157555	ENSG00000119862	LGALSL
0.185138	0.0260619	0.0766748	ENSG00000112514	CUTA
0.185688	0.0261534	0.0842981	ENSG00000023228	NDUFS1
0.185951	0.0262046	-0.172877	ENSG00000215784	FAM72D
0.186316	0.0262702	-0.108595	ENSG00000152601	MBNL1
0.187422	0.0264419	0.1053	ENSG00000178927	CYBC1
0.187422	0.0264689	0.175431	ENSG00000253304	TMEM200B
0.187422	0.026469	0.0787153	ENSG00000170421	KRT8
0.187632	0.0265129	-0.135327	ENSG00000012061	ERCC1
0.188099	0.0265932	-0.0674531	ENSG00000228716	DHFR
0.188296	0.0266397	-0.0952212	ENSG00000225663	MCRIP1
0.188296	0.0266498	0.180278	ENSG00000226742	HSBP1L1
0.18838	0.0266903	-0.0815817	ENSG00000166226	CCT2
0.18838	0.0266903	0.0700248	ENSG00000171858	RPS21
0.189603	0.026878	-0.0944001	ENSG00000084463	WBP11
0.189776	0.0269186	0.086552	ENSG00000113328	CCNG1
0.189776	0.0269314	0.102622	ENSG00000134970	TMED7
0.189875	0.0269706	-0.110837	ENSG00000135046	ANXA1
0.189875	0.0269743	-0.153706	ENSG00000158234	FAIM
0.190713	0.0271143	0.109016	ENSG00000139428	MMAB
0.190713	0.0271224	-0.10316	ENSG00000242485	MRPL20
0.190724	0.0271384	-0.0984112	ENSG00000114982	KANSL3
0.190788	0.0271807	-0.154926	ENSG00000090447	TFAP4
0.190788	0.0271833	-0.177235	ENSG00000107249	GLIS3
0.190788	0.0271912	-0.13662	ENSG00000089902	RCOR1
0.191032	0.0272405	0.179709	ENSG00000115604	IL18R1
0.191246	0.0272855	-0.103456	ENSG00000117411	B4GALT2
0.191329	0.0273119	-0.142427	ENSG00000269335	IKBKG
0.191838	0.0273992	-0.129654	ENSG00000102098	SCML2
0.192049	0.0274439	-0.175999	ENSG00000198075	SULT1C4
0.192436	0.0275379	-0.176905	ENSG00000285953	NA
0.192436	0.0275427	-0.136889	ENSG00000102409	BEX4
0.192436	0.0275431	0.146936	ENSG00000008283	CYB561
0.193344	0.0276971	0.178596	ENSG00000108515	ENO3
0.193344	0.0277081	-0.161283	ENSG00000181449	SOX2
0.193344	0.0277173	-0.093418	ENSG00000131876	SNRPA1
0.194157	0.0278485	0.124011	ENSG00000006282	SPATA20
0.195003	0.0279847	-0.122883	ENSG00000177646	ACAD9
0.195028	0.0280032	0.164983	ENSG00000149474	KAT14
0.195298	0.0280568	0.122469	ENSG00000103245	CIAO3
0.195347	0.0280788	-0.0874213	ENSG00000103194	USP10
0.195351	0.0280943	-0.0804833	ENSG00000100764	PSMC1
0.195351	0.0281091	0.173111	ENSG00000234771	NA
0.196064	0.0282265	-0.0869465	ENSG00000177169	ULK1
0.196163	0.0282557	0.123239	ENSG00000178567	EPM2AIP1
0.196842	0.0283686	0.172606	ENSG00000116678	LEPR
0.196945	0.0284085	0.125688	ENSG00000144746	ARL6IP5
0.196945	0.0284132	0.165084	ENSG00000159184	HOXB13
0.19698	0.0284334	-0.0868407	ENSG00000065427	KARS1
0.197134	0.0284821	-0.109031	ENSG00000111276	CDKN1B
0.197134	0.0285031	-0.0894265	ENSG00000130254	SAFB2
0.197134	0.0285096	-0.128581	ENSG00000110237	ARHGEF17
0.197134	0.0285155	-0.0572424	ENSG00000196262	PPIA
0.197135	0.0285337	-0.100954	ENSG00000133895	MEN1
0.197135	0.0285457	-0.0967034	ENSG00000173530	TNFRSF10D
0.197631	0.0286364	-0.062559	ENSG00000168036	CTNNB1
0.197631	0.0286477	0.0974067	ENSG00000104687	GSR
0.197961	0.0287189	-0.149127	ENSG00000104447	TRPS1
0.197961	0.0287452	0.163465	ENSG00000120334	CENPL
0.197961	0.0287555	0.141561	ENSG00000181666	ZNF875
0.197961	0.0287679	-0.131337	ENSG00000113761	ZNF346
0.197961	0.0287764	-0.0798624	ENSG00000077097	TOP2B
0.197961	0.0287858	-0.0715133	ENSG00000183684	ALYREF
0.198432	0.0288741	0.177522	ENSG00000173546	CSPG4
0.198432	0.0288845	0.127722	ENSG00000138604	GLCE
0.19854	0.0289154	0.150755	ENSG00000145439	CBR4
0.198672	0.0289498	-0.0538288	ENSG00000149925	ALDOA
0.198697	0.0289685	0.153713	ENSG00000148926	ADM
0.198844	0.029005	-0.146648	ENSG00000160469	BRSK1
0.199725	0.0291487	-0.126699	ENSG00000115963	RND3
0.200028	0.0292251	-0.119139	ENSG00000069011	PITX1
0.200028	0.0292363	0.0932451	ENSG00000130713	EXOSC2
0.200028	0.0292387	-0.0768408	ENSG00000179115	FARSA
0.200056	0.0292579	0.171641	ENSG00000099251	HSD17B7P2
0.200091	0.0292783	-0.130555	ENSG00000123124	WWP1
0.200221	0.0293125	-0.100726	ENSG00000283041	LOC729998
0.20071	0.029415	0.175207	ENSG00000120833	SOCS2
0.20071	0.0294264	-0.0648453	ENSG00000092199	HNRNPC
0.20071	0.0294691	-0.0450703	ENSG00000174231	PRPF8
0.20071	0.0294793	0.117586	ENSG00000185829	ARL17A
0.20071	0.0294795	-0.140278	ENSG00000107882	SUFU
0.20071	0.0294821	-0.139758	ENSG00000138795	LEF1
0.20071	0.0294911	-0.0825211	ENSG00000005100	DHX33
0.20083	0.0295574	0.110999	ENSG00000068366	ACSL4
0.20083	0.0295681	-0.111217	ENSG00000169228	RAB24
0.20083	0.0295779	-0.111581	ENSG00000185324	CDK10
0.20083	0.0295806	-0.136841	ENSG00000127418	FGFRL1
0.20083	0.0295922	0.100009	ENSG00000165997	ARL5B
0.20083	0.0296004	-0.0778351	ENSG00000182768	NGRN
0.201199	0.0296701	-0.145381	ENSG00000280893	NA
0.201457	0.0297235	-0.0705327	ENSG00000084623	EIF3I
0.201528	0.0297664	0.147402	ENSG00000139505	MTMR6
0.201528	0.0297689	-0.0629489	ENSG00000164880	INTS1
0.201528	0.0297799	-0.111502	ENSG00000151718	WWC2
0.2017	0.0298206	-0.133843	ENSG00000105136	ZNF419
0.202097	0.0299115	0.107232	ENSG00000113504	SLC12A7
0.202097	0.0299189	0.124014	ENSG00000203993	ARRDC1-AS1
0.202097	0.0299254	-0.130842	ENSG00000285292	ABCF2-H2BE1
0.202394	0.0299849	0.109943	ENSG00000184208	C22orf46
0.203241	0.0301258	0.0955365	ENSG00000198356	GET3
0.203972	0.0302498	-0.114178	ENSG00000075223	SEMA3C
0.204004	0.03027	0.118652	ENSG00000135414	GDF11
0.204102	0.0303	-0.155965	ENSG00000204524	ZNF805
0.204385	0.0303576	0.172273	ENSG00000141738	GRB7
0.204921	0.0304528	-0.146499	ENSG00000121864	ZNF639
0.205018	0.0304983	0.168168	ENSG00000257594	GALNT4
0.205018	0.0304996	0.143227	ENSG00000161647	MPP3
0.205018	0.0305229	-0.113739	ENSG00000151502	VPS26B
0.205018	0.0305296	0.156382	ENSG00000169213	RAB3B
0.205034	0.0305477	0.109443	ENSG00000153339	TRAPPC8
0.205201	0.0305907	0.163194	ENSG00000135454	B4GALNT1
0.205201	0.0306037	-0.174234	ENSG00000182057	NA
0.205303	0.0306487	0.158582	ENSG00000172828	CES3
0.205303	0.030655	0.107557	ENSG00000172888	ZNF621
0.205303	0.0306658	-0.0953241	ENSG00000247077	PGAM5
0.205561	0.03072	-0.101227	ENSG00000102572	STK24
0.205741	0.0307625	-0.0881656	ENSG00000177225	GATD1
0.206308	0.030863	-0.0717233	ENSG00000029363	BCLAF1
0.206559	0.0309256	0.1388	ENSG00000181291	TMEM132E
0.206559	0.030932	0.0916393	ENSG00000138018	SELENOI
0.206747	0.0309869	0.124335	ENSG00000122884	P4HA1
0.206747	0.0310024	-0.0799526	ENSG00000158941	CCAR2
0.206747	0.0310074	-0.132321	ENSG00000204856	FAM216A
0.206895	0.0310453	-0.0727321	ENSG00000197728	RPS26
0.207169	0.0311022	-0.0773478	ENSG00000035403	VCL
0.207337	0.0311432	-0.0605496	ENSG00000234851	RPL23AP42
0.207384	0.0311659	0.17303	ENSG00000267260	LOC728485
0.207838	0.03125	-0.113636	ENSG00000103356	EARS2
0.207871	0.0312708	0.113096	ENSG00000172301	COPRS
0.207898	0.0312907	-0.15226	ENSG00000022976	ZNF839
0.20793	0.0313113	-0.0712275	ENSG00000073111	MCM2
0.208053	0.0313457	-0.0980752	ENSG00000198752	CDC42BPB
0.208291	0.0313974	-0.0883654	ENSG00000186716	BCR
0.208449	0.0314506	-0.130464	ENSG00000198546	ZNF511
0.208449	0.031453	0.116724	ENSG00000244045	TMEM199
0.20847	0.031472	-0.0961199	ENSG00000151348	EXT2
0.208664	0.0315171	-0.095958	ENSG00000100028	SNRPD3
0.208793	0.0315599	-0.174178	ENSG00000103647	CORO2B
0.208793	0.0315684	-0.122137	ENSG00000136261	BZW2
0.208846	0.0315923	-0.15898	ENSG00000223459	TCAF1P1
0.208872	0.0316121	-0.104943	ENSG00000189266	PNRC2
0.209107	0.0316635	0.174089	ENSG00000261377	NA
0.209543	0.0317456	-0.174661	ENSG00000205220	PSMB10
0.209648	0.0317813	0.171134	ENSG00000261067	NA
0.209648	0.0317972	-0.100591	ENSG00000090565	RAB11FIP3
0.209648	0.0318094	0.1059	ENSG00000185088	RPS27L
0.209903	0.0318713	-0.085581	ENSG00000137831	UACA
0.209903	0.03188	-0.138586	ENSG00000169955	ZNF747
0.209958	0.0319043	0.159138	ENSG00000040608	RTN4R
0.211078	0.0320906	-0.146046	ENSG00000110315	RNF141
0.211102	0.0321102	-0.0869127	ENSG00000152558	TMEM123
[truncated: 11,143 more rows]
