# Supplementary material for: GCAF(TMEM251) regulates lysosome biogenesis by activating the mannose-6-phosphate pathway
Source: Nat Commun. 2022 Sep 12;13:5351. doi: 10.1038/s41467-022-33025-1 (PMC9468337; doi:10.1038/s41467-022-33025-1)
Supplement: Supplementary file 6 — Supplementary Data 3 [file 41467_2022_33025_MOESM6_ESM.xlsx]

## Sheet: Sheet1
C1(WT rep1)	reference	Gene Symbol	Unique	Total	Sum Intensity	Intensity%		C2(WT rep2)	reference	Gene Symbol	Unique	Total	Sum Intensity	Intensity%		C3（WT rep3)	reference	Gene Symbol	Unique	Total	Sum Intensity	Intensity%		T2(251KO Rep1)	reference	Gene Symbol	Unique	Total	Sum Intensity	Intensity%		T3(251KO Rep2	reference	Gene Symbol	Unique	Total	Sum Intensity	Intensity%		T22(251KO Rep3)	reference	Gene Symbol	Unique	Total	Sum Intensity	Intensity%		reference	Gene Symbol
	sp|P21333|FLNA_HUMAN	FLNA	79	122	160000000	0.51			sp|P21333|FLNA_HUMAN	FLNA	81	135	180000000	0.74			sp|Q99715|COCA1_HUMAN	COL12A1	87	110	110000000	0.41			sp|Q99715|COCA1_HUMAN	COL12A1	63	65	24000000	0.22			sp|P21333|FLNA_HUMAN	FLNA	57	82	28000000	0.29			sp|Q99715|COCA1_HUMAN	COL12A1	61	67	39000000	0.17		sp|Q99715|COCA1_HUMAN	COL12A1
	sp|P49327|FAS_HUMAN	FASN	76	102	140000000	0.46			sp|Q99715|COCA1_HUMAN	COL12A1	81	89	81000000	0.33			sp|P21333|FLNA_HUMAN	FLNA	66	116	130000000	0.46			sp|P21333|FLNA_HUMAN	FLNA	62	85	33000000	0.3			sp|P49327|FAS_HUMAN	FASN	50	61	24000000	0.25			sp|P21333|FLNA_HUMAN	FLNA	59	83	55000000	0.24		sp|P21333|FLNA_HUMAN	FLNA
	sp|P35579|MYH9_HUMAN	MYH9	68	94	55000000	0.18			sp|P49327|FAS_HUMAN	FASN	77	106	130000000	0.54			sp|P49327|FAS_HUMAN	FASN	62	99	110000000	0.41			sp|P02751|FINC_HUMAN	FN1	56	79	120000000	1.12			sp|P02751|FINC_HUMAN	FN1	49	61	77000000	0.8			sp|P49327|FAS_HUMAN	FASN	58	76	53000000	0.23		sp|P49327|FAS_HUMAN	FASN
	sp|Q13813|SPTN1_HUMAN	SPTAN1	61	63	23000000	0.0749			sp|Q13813|SPTN1_HUMAN	SPTAN1	67	70	28000000	0.11			sp|P02751|FINC_HUMAN	FN1	58	134	500000000	1.83			sp|P49327|FAS_HUMAN	FASN	52	58	28000000	0.26			sp|Q99715|COCA1_HUMAN	COL12A1	39	40	7900000	0.0822			sp|P02751|FINC_HUMAN	FN1	56	111	320000000	1.41		sp|Q13813|SPTN1_HUMAN	SPTAN1
	sp|P46940|IQGA1_HUMAN	IQGAP1	59	62	44000000	0.14			sp|Q14204|DYHC1_HUMAN	DYNC1H1	63	66	15000000	0.0604			sp|Q16363|LAMA4_HUMAN	LAMA4	50	107	120000000	0.44			sp|Q16363|LAMA4_HUMAN	LAMA4	47	60	25000000	0.23			sp|Q16363|LAMA4_HUMAN	LAMA4	35	43	13000000	0.13			sp|Q16363|LAMA4_HUMAN	LAMA4	43	88	56000000	0.25		sp|Q14204|DYHC1_HUMAN	DYNC1H1
	sp|Q00610|CLH1_HUMAN	CLTC	53	63	71000000	0.23			sp|P02751|FINC_HUMAN	FN1	60	86	330000000	1.35			sp|Q13813|SPTN1_HUMAN	SPTAN1	49	56	22000000	0.0811			sp|P14543|NID1_HUMAN	NID1	38	71	120000000	1.09			sp|P53396|ACLY_HUMAN	ACLY	32	37	20000000	0.21			sp|P25391|LAMA1_HUMAN	LAMA1	41	48	25000000	0.11		sp|P35579|MYH9_HUMAN	MYH9
	sp|Q16363|LAMA4_HUMAN	LAMA4	43	49	28000000	0.0896			sp|Q16363|LAMA4_HUMAN	LAMA4	51	71	90000000	0.37			sp|P25391|LAMA1_HUMAN	LAMA1	47	55	36000000	0.13			sp|P25391|LAMA1_HUMAN	LAMA1	37	38	7700000	0.0701			sp|P18206|VINC_HUMAN	VCL	32	37	23000000	0.24			sp|P07942|LAMB1_HUMAN	LAMB1	40	68	110000000	0.47		sp|P02751|FINC_HUMAN	FN1
	sp|P53396|ACLY_HUMAN	ACLY	42	61	95000000	0.31			sp|P35579|MYH9_HUMAN	MYH9	49	54	27000000	0.11			sp|Q00610|CLH1_HUMAN	CLTC	44	59	33000000	0.12			sp|P07942|LAMB1_HUMAN	LAMB1	36	44	38000000	0.35			sp|P14543|NID1_HUMAN	NID1	31	54	60000000	0.62			sp|P14543|NID1_HUMAN	NID1	36	89	260000000	1.15		sp|Q16363|LAMA4_HUMAN	LAMA4
	sp|P13639|EF2_HUMAN	EEF2	39	85	490000000	1.6			sp|P25391|LAMA1_HUMAN	LAMA1	47	47	19000000	0.079			sp|P24821|TENA_HUMAN	TNC	44	57	43000000	0.16			sp|Q14204|DYHC1_HUMAN	DYNC1H1	36	39	3500000	0.0321			sp|P35579|MYH9_HUMAN	MYH9	31	35	5400000	0.0565			sp|P11047|LAMC1_HUMAN	LAMC1	36	62	130000000	0.56		sp|P46940|IQGA1_HUMAN	IQGAP1
	sp|P18206|VINC_HUMAN	VCL	39	48	70000000	0.23			sp|Q00610|CLH1_HUMAN	CLTC	42	45	24000000	0.0998			sp|O15230|LAMA5_HUMAN	LAMA5	43	51	35000000	0.13			sp|P11047|LAMC1_HUMAN	LAMC1	35	45	39000000	0.36			sp|Q00610|CLH1_HUMAN	CLTC	31	31	7900000	0.0819			sp|P24821|TENA_HUMAN	TNC	36	41	23000000	0.1		sp|P25391|LAMA1_HUMAN	LAMA1
	sp|P19338|NUCL_HUMAN	NCL	38	97	310000000	0.99			sp|P07942|LAMB1_HUMAN	LAMB1	39	54	97000000	0.4			sp|P35579|MYH9_HUMAN	MYH9	43	50	21000000	0.0767			sp|Q00610|CLH1_HUMAN	CLTC	34	34	32000000	0.3			sp|P13639|EF2_HUMAN	EEF2	30	54	87000000	0.9			sp|Q5SZK8|FREM2_HUMAN	FREM2	34	39	9000000	0.0394		sp|Q00610|CLH1_HUMAN	CLTC
	sp|P14543|NID1_HUMAN	NID1	38	82	400000000	1.28			sp|P24821|TENA_HUMAN	TNC	38	41	33000000	0.13			sp|Q5SZK8|FREM2_HUMAN	FREM2	43	49	15000000	0.0537			sp|P06733|ENOA_HUMAN	ENO1	32	120	350000000	3.18			sp|P11047|LAMC1_HUMAN	LAMC1	29	36	26000000	0.27			sp|O15230|LAMA5_HUMAN	LAMA5	31	37	17000000	0.0756		sp|P24821|TENA_HUMAN	TNC
	sp|P11047|LAMC1_HUMAN	LAMC1	38	53	100000000	0.33			sp|Q9Y490|TLN1_HUMAN	TLN1	38	40	12000000	0.0482			sp|P07942|LAMB1_HUMAN	LAMB1	41	84	190000000	0.68			sp|P35579|MYH9_HUMAN	MYH9	32	37	6600000	0.0603			sp|P07942|LAMB1_HUMAN	LAMB1	29	34	15000000	0.16			sp|P13639|EF2_HUMAN	EEF2	30	62	100000000	0.45		sp|Q5SZK8|FREM2_HUMAN	FREM2
	sp|P27708|PYR1_HUMAN	CAD	38	42	18000000	0.0568			sp|P11047|LAMC1_HUMAN	LAMC1	36	51	120000000	0.49			sp|P14543|NID1_HUMAN	NID1	40	97	360000000	1.31			sp|P24821|TENA_HUMAN	TNC	31	32	16000000	0.15			sp|O43707|ACTN4_HUMAN	ACTN4	29	31	19000000	0.2			sp|O00754|MA2B1_HUMAN	MAN2B1	30	56	170000000	0.73		sp|P07942|LAMB1_HUMAN	LAMB1
	sp|P09874|PARP1_HUMAN	PARP1	37	60	54000000	0.17			sp|P53396|ACLY_HUMAN	ACLY	36	46	41000000	0.17			sp|P13639|EF2_HUMAN	EEF2	39	83	250000000	0.9			sp|P22314|UBA1_HUMAN	UBA1	30	37	22000000	0.2			sp|P08670|VIME_HUMAN	VIM	27	54	45000000	0.46			sp|P53396|ACLY_HUMAN	ACLY	29	38	26000000	0.12		sp|O15230|LAMA5_HUMAN	LAMA5
	sp|P07942|LAMB1_HUMAN	LAMB1	36	44	51000000	0.17			sp|O75369|FLNB_HUMAN	FLNB	36	37	20000000	0.0803			sp|P46940|IQGA1_HUMAN	IQGAP1	39	46	13000000	0.0467			sp|P13010|XRCC5_HUMAN	XRCC5	30	36	9500000	0.0868			sp|P00558|PGK1_HUMAN	PGK1	27	40	56000000	0.58			sp|P18206|VINC_HUMAN	VCL	29	35	21000000	0.0906		sp|O75369|FLNB_HUMAN	FLNB
	sp|O75643|U520_HUMAN	SNRNP200	36	40	11000000	0.0349			sp|P08670|VIME_HUMAN	VIM	35	86	210000000	0.87			sp|P11047|LAMC1_HUMAN	LAMC1	36	74	210000000	0.76			sp|P53396|ACLY_HUMAN	ACLY	30	33	14000000	0.13			sp|P22314|UBA1_HUMAN	UBA1	27	37	28000000	0.29			sp|Q16706|MA2A1_HUMAN	MAN2A1	28	37	18000000	0.0781		sp|Q01082|SPTB2_HUMAN	SPTBN1
	sp|P02751|FINC_HUMAN	FN1	36	36	28000000	0.0909			sp|P14618|KPYM_HUMAN	PKM	34	97	270000000	1.1			sp|O75369|FLNB_HUMAN	FLNB	35	40	78000000	0.29			sp|P13639|EF2_HUMAN	EEF2	29	56	53000000	0.48			sp|P06733|ENOA_HUMAN	ENO1	26	66	110000000	1.15			sp|Q00610|CLH1_HUMAN	CLTC	28	34	80000000	0.35		sp|P18206|VINC_HUMAN	VCL
	sp|O43707|ACTN4_HUMAN	ACTN4	35	45	83000000	0.27			sp|P14543|NID1_HUMAN	NID1	34	60	170000000	0.68			sp|Q9Y490|TLN1_HUMAN	TLN1	33	43	12000000	0.0446			sp|P00558|PGK1_HUMAN	PGK1	28	49	53000000	0.48			sp|P19338|NUCL_HUMAN	NCL	26	46	52000000	0.54			sp|P55786|PSA_HUMAN	NPEPPS	27	36	22000000	0.0978		sp|Q9Y490|TLN1_HUMAN	TLN1
	sp|P55786|PSA_HUMAN	NPEPPS	34	47	94000000	0.31			sp|P10809|CH60_HUMAN	HSPD1	34	58	90000000	0.37			sp|Q14204|DYHC1_HUMAN	DYNC1H1	33	39	8600000	0.0313			sp|P08670|VIME_HUMAN	VIM	27	65	57000000	0.52			sp|O00754|MA2B1_HUMAN	MAN2B1	25	38	47000000	0.49			sp|Q13813|SPTN1_HUMAN	SPTAN1	27	32	6800000	0.0298		sp|P27708|PYR1_HUMAN	CAD
	sp|Q9Y490|TLN1_HUMAN	TLN1	34	38	11000000	0.0343			sp|O43707|ACTN4_HUMAN	ACTN4	34	39	39000000	0.16			sp|P18206|VINC_HUMAN	VCL	32	42	40000000	0.15			sp|O15230|LAMA5_HUMAN	LAMA5	27	33	8500000	0.0775			sp|P13010|XRCC5_HUMAN	XRCC5	25	29	9900000	0.1			sp|P22314|UBA1_HUMAN	UBA1	26	33	32000000	0.14		sp|P53396|ACLY_HUMAN	ACLY
	sp|Q14152|EIF3A_HUMAN	EIF3A	34	37	23000000	0.0749			sp|P46940|IQGA1_HUMAN	IQGAP1	34	36	8200000	0.0336			sp|P11021|GRP78_HUMAN	HSPA5	31	74	100000000	0.38			sp|Q9Y490|TLN1_HUMAN	TLN1	27	27	2200000	0.0202			sp|P24821|TENA_HUMAN	TNC	25	26	6000000	0.062			sp|P55268|LAMB2_HUMAN	LAMB2	26	29	11000000	0.0466		sp|P13639|EF2_HUMAN	EEF2
	sp|Q01082|SPTB2_HUMAN	SPTBN1	34	35	10000000	0.0325			sp|P13639|EF2_HUMAN	EEF2	33	68	190000000	0.8			sp|Q14517|FAT1_HUMAN	FAT1	30	33	10000000	0.0379			sp|O43707|ACTN4_HUMAN	ACTN4	26	28	11000000	0.1			sp|Q16531|DDB1_HUMAN	DDB1	25	26	9900000	0.1			sp|P34932|HSP74_HUMAN	HSPA4	25	32	27000000	0.12		sp|P14543|NID1_HUMAN	NID1
	sp|P34932|HSP74_HUMAN	HSPA4	33	41	75000000	0.24			sp|P18206|VINC_HUMAN	VCL	33	37	25000000	0.1			sp|Q01082|SPTB2_HUMAN	SPTBN1	29	32	11000000	0.0395			sp|Q13813|SPTN1_HUMAN	SPTAN1	25	25	2600000	0.0237			sp|P09874|PARP1_HUMAN	PARP1	24	30	15000000	0.16			sp|P0DMV9|HS71B_HUMAN	HSPA1B	24	63	230000000	1.02		sp|Q14152|EIF3A_HUMAN	EIF3A
	sp|Q86VP6|CAND1_HUMAN	CAND1	33	38	47000000	0.15			sp|P78527|PRKDC_HUMAN	PRKDC	33	36	6200000	0.0255			sp|P13010|XRCC5_HUMAN	XRCC5	28	57	35000000	0.13			sp|P19338|NUCL_HUMAN	NCL	24	49	34000000	0.31			sp|P50990|TCPQ_HUMAN	CCT8	24	28	8300000	0.0862			sp|P19338|NUCL_HUMAN	NCL	24	62	91000000	0.4		sp|P11047|LAMC1_HUMAN	LAMC1
	sp|Q15393|SF3B3_HUMAN	SF3B3	33	35	28000000	0.0904			sp|P19338|NUCL_HUMAN	NCL	32	76	140000000	0.58			sp|P53396|ACLY_HUMAN	ACLY	28	38	39000000	0.14			sp|P10809|CH60_HUMAN	HSPD1	24	33	13000000	0.12			sp|P14618|KPYM_HUMAN	PKM	23	51	50000000	0.51			sp|P06733|ENOA_HUMAN	ENO1	24	55	210000000	0.94		sp|P78527|PRKDC_HUMAN	PRKDC
	sp|P22314|UBA1_HUMAN	UBA1	32	53	120000000	0.38			sp|P12956|XRCC6_HUMAN	XRCC6	32	38	48000000	0.2			sp|Q16531|DDB1_HUMAN	DDB1	28	33	32000000	0.12			sp|O00754|MA2B1_HUMAN	MAN2B1	24	32	49000000	0.45			sp|O00468|AGRIN_HUMAN	AGRN	23	29	51000000	0.53			sp|P10809|CH60_HUMAN	HSPD1	24	37	33000000	0.14		sp|P13010|XRCC5_HUMAN	XRCC5
	sp|Q6YHK3|CD109_HUMAN	CD109	32	44	43000000	0.14			sp|O15230|LAMA5_HUMAN	LAMA5	32	38	19000000	0.0778			sp|P22314|UBA1_HUMAN	UBA1	27	51	68000000	0.25			sp|Q6YHK3|CD109_HUMAN	CD109	24	30	10000000	0.094			sp|P55786|PSA_HUMAN	NPEPPS	23	24	12000000	0.12			sp|O00468|AGRIN_HUMAN	AGRN	24	37	93000000	0.41		sp|P09874|PARP1_HUMAN	PARP1
	sp|Q16531|DDB1_HUMAN	DDB1	32	37	40000000	0.13			sp|P27708|PYR1_HUMAN	CAD	32	35	20000000	0.0807			sp|P55786|PSA_HUMAN	NPEPPS	27	39	47000000	0.17			sp|P07686|HEXB_HUMAN	HEXB	24	28	110000000	0.98			sp|Q08380|LG3BP_HUMAN	LGALS3BP	22	75	360000000	3.74			sp|O00469|PLOD2_HUMAN	PLOD2	24	35	53000000	0.23		sp|O75643|U520_HUMAN	SNRNP200
	sp|P14625|ENPL_HUMAN	HSP90B1	31	46	130000000	0.41			sp|P13010|XRCC5_HUMAN	XRCC5	31	41	39000000	0.16			sp|P09874|PARP1_HUMAN	PARP1	27	38	25000000	0.0909			sp|O00468|AGRIN_HUMAN	AGRN	24	27	48000000	0.44			sp|P62258|1433E_HUMAN	YWHAE	22	66	100000000	1.05			sp|Q02809|PLOD1_HUMAN	PLOD1	24	34	50000000	0.22		sp|P19338|NUCL_HUMAN	NCL
	sp|P15311|EZRI_HUMAN	EZR	30	45	100000000	0.33			sp|P22314|UBA1_HUMAN	UBA1	31	40	60000000	0.25			sp|O43707|ACTN4_HUMAN	ACTN4	27	35	50000000	0.18			sp|P55786|PSA_HUMAN	NPEPPS	24	26	8200000	0.0747			sp|P0DMV9|HS71B_HUMAN	HSPA1B	22	46	140000000	1.47			sp|Q6YHK3|CD109_HUMAN	CD109	24	33	22000000	0.0954		sp|Q6YHK3|CD109_HUMAN	CD109
	sp|P13010|XRCC5_HUMAN	XRCC5	30	44	69000000	0.22			sp|P06733|ENOA_HUMAN	ENO1	30	109	900000000	3.71			sp|Q8TDW7|FAT3_HUMAN	FAT3	27	30	7600000	0.0276			sp|P18206|VINC_HUMAN	VCL	24	26	6700000	0.061			sp|P11021|GRP78_HUMAN	HSPA5	22	36	35000000	0.36			sp|P35579|MYH9_HUMAN	MYH9	24	31	5100000	0.0222		sp|P22314|UBA1_HUMAN	UBA1
	sp|Q9Y4L1|HYOU1_HUMAN	HYOU1	30	37	17000000	0.0549			sp|P09874|PARP1_HUMAN	PARP1	30	44	29000000	0.12			sp|Q6YHK3|CD109_HUMAN	CD109	26	42	37000000	0.13			sp|Q9Y266|NUDC_HUMAN	NUDC	23	26	11000000	0.0973			sp|Q6YHK3|CD109_HUMAN	CD109	22	25	7800000	0.0809			sp|Q9Y490|TLN1_HUMAN	TLN1	24	28	4000000	0.0176		sp|P10809|CH60_HUMAN	HSPD1
	sp|Q14203|DCTN1_HUMAN	DCTN1	30	32	8800000	0.0284			sp|P00558|PGK1_HUMAN	PGK1	29	56	170000000	0.72			sp|Q86VP6|CAND1_HUMAN	CAND1	26	37	34000000	0.12			sp|P34932|HSP74_HUMAN	HSPA4	23	24	19000000	0.17			sp|Q86VP6|CAND1_HUMAN	CAND1	22	24	13000000	0.13			sp|P08670|VIME_HUMAN	VIM	23	61	65000000	0.29		sp|O43707|ACTN4_HUMAN	ACTN4
	sp|P08670|VIME_HUMAN	VIM	29	77	320000000	1.02			sp|P11021|GRP78_HUMAN	HSPA5	29	48	140000000	0.57			sp|P34932|HSP74_HUMAN	HSPA4	26	34	64000000	0.23			sp|P14618|KPYM_HUMAN	PKM	22	46	40000000	0.37			sp|P34932|HSP74_HUMAN	HSPA4	22	23	20000000	0.21			sp|O43707|ACTN4_HUMAN	ACTN4	23	30	34000000	0.15		sp|P55786|PSA_HUMAN	NPEPPS
	sp|P14618|KPYM_HUMAN	PKM	29	66	280000000	0.91			sp|Q01082|SPTB2_HUMAN	SPTBN1	29	30	11000000	0.0443			sp|P55268|LAMB2_HUMAN	LAMB2	26	29	16000000	0.0568			sp|O00391|QSOX1_HUMAN	QSOX1	22	27	28000000	0.26			sp|P10809|CH60_HUMAN	HSPD1	21	31	18000000	0.18			sp|Q9Y4L1|HYOU1_HUMAN	HYOU1	23	30	10000000	0.0459		sp|P34932|HSP74_HUMAN	HSPA4
	sp|P11021|GRP78_HUMAN	HSPA5	29	49	78000000	0.25			sp|P78371|TCPB_HUMAN	CCT2	28	42	26000000	0.11			sp|Q16787|LAMA3_HUMAN	LAMA3	26	28	16000000	0.06			sp|P12956|XRCC6_HUMAN	XRCC6	22	26	11000000	0.1			sp|O00391|QSOX1_HUMAN	QSOX1	21	29	24000000	0.25			sp|P69849|NOMO3_HUMAN	NOMO3	23	27	10000000	0.0454		sp|Q86VP6|CAND1_HUMAN	CAND1
	sp|P55268|LAMB2_HUMAN	LAMB2	29	31	21000000	0.0681			sp|Q5SZK8|FREM2_HUMAN	FREM2	28	28	5400000	0.0221			sp|Q15393|SF3B3_HUMAN	SF3B3	26	28	14000000	0.0527			sp|P29401|TKT_HUMAN	TKT	22	26	22000000	0.2			sp|P29401|TKT_HUMAN	TKT	21	24	25000000	0.26			sp|Q08380|LG3BP_HUMAN	LGALS3BP	22	120	1100000000	4.65		sp|P14625|ENPL_HUMAN	HSP90B1
	sp|Q8WUM4|PDC6I_HUMAN	PDCD6IP	29	31	26000000	0.0831			sp|P13667|PDIA4_HUMAN	PDIA4	27	30	29000000	0.12			sp|P19338|NUCL_HUMAN	NCL	25	93	190000000	0.69			sp|P0DMV9|HS71B_HUMAN	HSPA1B	21	47	130000000	1.23			sp|P14625|ENPL_HUMAN	HSP90B1	21	23	21000000	0.22			sp|P11021|GRP78_HUMAN	HSPA5	22	49	99000000	0.43		sp|Q16531|DDB1_HUMAN	DDB1
	sp|P49588|SYAC_HUMAN	AARS	29	29	25000000	0.0793			sp|P50990|TCPQ_HUMAN	CCT8	26	45	48000000	0.2			sp|P08670|VIME_HUMAN	VIM	25	73	110000000	0.41			sp|O94985|CSTN1_HUMAN	CLSTN1	21	42	77000000	0.7			sp|O14980|XPO1_HUMAN	XPO1	21	23	3800000	0.0395			sp|P15311|EZRI_HUMAN	EZR	22	35	24000000	0.1		sp|P08670|VIME_HUMAN	VIM
	sp|P06733|ENOA_HUMAN	ENO1	28	127	1000000000	3.25			sp|P05455|LA_HUMAN	SSB	26	34	40000000	0.17			sp|P00558|PGK1_HUMAN	PGK1	25	59	160000000	0.59			sp|P11021|GRP78_HUMAN	HSPA5	21	40	69000000	0.63			sp|P78371|TCPB_HUMAN	CCT2	20	24	3200000	0.0331			sp|Q16531|DDB1_HUMAN	DDB1	22	26	14000000	0.0624		sp|P11021|GRP78_HUMAN	HSPA5
	sp|P12109|CO6A1_HUMAN	COL6A1	28	61	190000000	0.61			sp|P55786|PSA_HUMAN	NPEPPS	26	34	34000000	0.14			sp|O00468|AGRIN_HUMAN	AGRN	25	49	97000000	0.35			sp|P14625|ENPL_HUMAN	HSP90B1	21	22	19000000	0.17			sp|P15311|EZRI_HUMAN	EZR	20	24	19000000	0.2			sp|O75369|FLNB_HUMAN	FLNB	22	23	67000000	0.29		sp|Q9Y4L1|HYOU1_HUMAN	HYOU1
	sp|P10809|CH60_HUMAN	HSPD1	28	35	30000000	0.0956			sp|Q86VP6|CAND1_HUMAN	CAND1	26	28	25000000	0.1			sp|Q9Y4L1|HYOU1_HUMAN	HYOU1	25	34	15000000	0.0537			sp|O00231|PSD11_HUMAN	PSMD11	21	21	3700000	0.0339			sp|P26038|MOES_HUMAN	MSN	20	22	8200000	0.085			sp|O00391|QSOX1_HUMAN	QSOX1	21	46	68000000	0.3		sp|Q14517|FAT1_HUMAN	FAT1
	sp|O00468|AGRIN_HUMAN	AGRN	27	47	180000000	0.58			sp|Q16531|DDB1_HUMAN	DDB1	26	27	24000000	0.0976			sp|P69849|NOMO3_HUMAN	NOMO3	25	31	13000000	0.0476			sp|Q08380|LG3BP_HUMAN	LGALS3BP	20	79	360000000	3.27			sp|P12956|XRCC6_HUMAN	XRCC6	20	22	13000000	0.13			sp|P14618|KPYM_HUMAN	PKM	21	35	83000000	0.36		sp|P55268|LAMB2_HUMAN	LAMB2
	sp|P50990|TCPQ_HUMAN	CCT8	27	38	65000000	0.21			sp|P07237|PDIA1_HUMAN	P4HB	25	41	60000000	0.25			sp|P06733|ENOA_HUMAN	ENO1	24	79	580000000	2.09			sp|P62258|1433E_HUMAN	YWHAE	20	47	140000000	1.31			sp|Q14204|DYHC1_HUMAN	DYNC1H1	20	21	1300000	0.0133			sp|P13010|XRCC5_HUMAN	XRCC5	21	30	11000000	0.0486		sp|Q15393|SF3B3_HUMAN	SF3B3
	sp|Q14697|GANAB_HUMAN	GANAB	27	33	39000000	0.13			sp|Q99832|TCPH_HUMAN	CCT7	25	36	18000000	0.0737			sp|Q08380|LG3BP_HUMAN	LGALS3BP	23	134	1700000000	6.24			sp|P07093|GDN_HUMAN	SERPINE2	20	28	21000000	0.2			sp|O00469|PLOD2_HUMAN	PLOD2	20	20	16000000	0.17			sp|Q02818|NUCB1_HUMAN	NUCB1	21	30	66000000	0.29		sp|P15311|EZRI_HUMAN	EZR
	sp|P13667|PDIA4_HUMAN	PDIA4	27	31	19000000	0.0625			sp|O00468|AGRIN_HUMAN	AGRN	25	35	75000000	0.31			sp|P19022|CADH2_HUMAN	CDH2	23	63	180000000	0.66			sp|P50395|GDIB_HUMAN	GDI2	20	27	17000000	0.16			sp|Q92820|GGH_HUMAN	GGH	19	45	140000000	1.47			sp|P62258|1433E_HUMAN	YWHAE	20	71	310000000	1.37		sp|P13667|PDIA4_HUMAN	PDIA4
	sp|P69849|NOMO3_HUMAN	NOMO3	27	29	14000000	0.0465			sp|P15311|EZRI_HUMAN	EZR	25	35	67000000	0.27			sp|P12109|CO6A1_HUMAN	COL6A1	22	48	150000000	0.53			sp|P15311|EZRI_HUMAN	EZR	20	26	17000000	0.16			sp|O94985|CSTN1_HUMAN	CLSTN1	19	39	98000000	1.02			sp|P10909|CLUS_HUMAN	CLU	20	48	440000000	1.93		sp|P06733|ENOA_HUMAN	ENO1
	sp|P12270|TPR_HUMAN	TPR	27	28	7100000	0.0229			sp|P26038|MOES_HUMAN	MSN	25	31	38000000	0.16			sp|P15311|EZRI_HUMAN	EZR	22	43	41000000	0.15			sp|Q02809|PLOD1_HUMAN	PLOD1	20	23	16000000	0.15			sp|O43405|COCH_HUMAN	COCH	19	39	42000000	0.43			sp|P00558|PGK1_HUMAN	PGK1	20	35	43000000	0.19		sp|P14618|KPYM_HUMAN	PKM
	sp|P78527|PRKDC_HUMAN	PRKDC	27	28	6500000	0.0211			sp|Q6YHK3|CD109_HUMAN	CD109	25	28	18000000	0.0742			sp|Q8NBJ4|GOLM1_HUMAN	GOLM1	22	39	73000000	0.27			sp|P55268|LAMB2_HUMAN	LAMB2	20	20	5000000	0.046			sp|P68371|TBB4B_HUMAN	TUBB4B	19	38	27000000	0.28			sp|P14625|ENPL_HUMAN	HSP90B1	20	25	49000000	0.22		sp|P69849|NOMO3_HUMAN	NOMO3
	sp|P78371|TCPB_HUMAN	CCT2	26	51	37000000	0.12			sp|P0DMV9|HS71B_HUMAN	HSPA1B	24	61	440000000	1.79			sp|P14618|KPYM_HUMAN	PKM	22	35	48000000	0.18			sp|P46940|IQGA1_HUMAN	IQGAP1	20	20	1900000	0.0173			sp|Q9BQE3|TBA1C_HUMAN	TUBA1C	19	37	50000000	0.52			sp|Q14204|DYHC1_HUMAN	DYNC1H1	20	23	4100000	0.018		sp|Q8WUM4|PDC6I_HUMAN	PDCD6IP
	sp|P05455|LA_HUMAN	SSB	26	38	43000000	0.14			sp|O00391|QSOX1_HUMAN	QSOX1	24	36	65000000	0.27			sp|Q14974|IMB1_HUMAN	KPNB1	22	33	37000000	0.14			sp|O00469|PLOD2_HUMAN	PLOD2	20	20	13000000	0.12			sp|Q02818|NUCB1_HUMAN	NUCB1	19	36	19000000	0.19			sp|Q14517|FAT1_HUMAN	FAT1	20	21	11000000	0.0475		sp|P00558|PGK1_HUMAN	PGK1
	sp|P07237|PDIA1_HUMAN	P4HB	26	38	77000000	0.25			sp|P20700|LMNB1_HUMAN	LMNB1	24	34	11000000	0.0454			sp|P62258|1433E_HUMAN	YWHAE	21	96	440000000	1.61			sp|O43405|COCH_HUMAN	COCH	19	43	65000000	0.59			sp|P11142|HSP7C_HUMAN	HSPA8	19	35	24000000	0.24			sp|P19022|CADH2_HUMAN	CDH2	19	53	120000000	0.55		sp|P12956|XRCC6_HUMAN	XRCC6
	sp|P11586|C1TC_HUMAN	MTHFD1	26	31	15000000	0.0479			sp|P14625|ENPL_HUMAN	HSP90B1	24	30	70000000	0.29			sp|O00391|QSOX1_HUMAN	QSOX1	21	62	120000000	0.43			sp|P48723|HSP13_HUMAN	HSPA13	19	30	84000000	0.77			sp|Q14126|DSG2_HUMAN	DSG2	19	22	11000000	0.12			sp|P06865|HEXA_HUMAN	HEXA	19	42	140000000	0.63		sp|O00754|MA2B1_HUMAN	MAN2B1
	sp|Q9NYU2|UGGG1_HUMAN	UGGT1	26	27	5400000	0.0176			sp|P30101|PDIA3_HUMAN	PDIA3	24	29	35000000	0.14			sp|P06396|GELS_HUMAN	GSN	21	34	27000000	0.099			sp|Q9Y4L1|HYOU1_HUMAN	HYOU1	19	24	3000000	0.0271			sp|Q9Y266|NUDC_HUMAN	NUDC	19	21	9400000	0.0976			sp|Q16787|LAMA3_HUMAN	LAMA3	19	24	5300000	0.0232		sp|P49588|SYAC_HUMAN	AARS
	sp|Q13200|PSMD2_HUMAN	PSMD2	26	27	18000000	0.0581			sp|P55268|LAMB2_HUMAN	LAMB2	24	24	11000000	0.047			sp|P49588|SYAC_HUMAN	AARS	21	25	9000000	0.0329			sp|P35998|PRS7_HUMAN	PSMC2	19	20	2600000	0.0234			sp|Q13813|SPTN1_HUMAN	SPTAN1	19	20	1500000	0.0156			sp|Q8WUM4|PDC6I_HUMAN	PDCD6IP	19	22	9900000	0.0435		sp|P12109|CO6A1_HUMAN	COL6A1
	sp|P62258|1433E_HUMAN	YWHAE	25	95	820000000	2.67			sp|P11142|HSP7C_HUMAN	HSPA8	23	53	120000000	0.5			sp|P14625|ENPL_HUMAN	HSP90B1	20	34	100000000	0.37			sp|P10909|CLUS_HUMAN	CLU	18	62	210000000	1.88			sp|P07996|TSP1_HUMAN	THBS1	18	28	19000000	0.2			sp|P09874|PARP1_HUMAN	PARP1	19	21	8800000	0.0386		sp|Q02818|NUCB1_HUMAN	NUCB1
	sp|P07900|HS90A_HUMAN	HSP90AA1	25	70	360000000	1.18			sp|P13797|PLST_HUMAN	PLS3	23	29	42000000	0.17			sp|Q16706|MA2A1_HUMAN	MAN2A1	20	25	9100000	0.0331			sp|Q92820|GGH_HUMAN	GGH	18	60	170000000	1.55			sp|P07237|PDIA1_HUMAN	P4HB	18	24	6500000	0.0674			sp|Q86VP6|CAND1_HUMAN	CAND1	19	20	17000000	0.0728		sp|P07237|PDIA1_HUMAN	P4HB
	sp|P00558|PGK1_HUMAN	PGK1	25	47	150000000	0.48			sp|P34932|HSP74_HUMAN	HSPA4	23	27	43000000	0.18			sp|P27708|PYR1_HUMAN	CAD	20	23	5300000	0.0193			sp|P68104|EF1A1_HUMAN	EEF1A1	18	47	110000000	0.97			sp|P07093|GDN_HUMAN	SERPINE2	18	23	23000000	0.24			sp|O94985|CSTN1_HUMAN	CLSTN1	18	67	330000000	1.45		sp|Q16706|MA2A1_HUMAN	MAN2A1
	sp|P49736|MCM2_HUMAN	MCM2	25	37	24000000	0.0776			sp|Q15393|SF3B3_HUMAN	SF3B3	23	25	12000000	0.0494			sp|P04075|ALDOA_HUMAN	ALDOA	19	73	350000000	1.28			sp|P04075|ALDOA_HUMAN	ALDOA	18	42	88000000	0.8			sp|Q14974|IMB1_HUMAN	KPNB1	18	21	14000000	0.15			sp|P12109|CO6A1_HUMAN	COL6A1	18	37	91000000	0.4		sp|Q02809|PLOD1_HUMAN	PLOD1
	sp|Q99832|TCPH_HUMAN	CCT7	25	33	29000000	0.0937			sp|P09960|LKHA4_HUMAN	LTA4H	23	24	25000000	0.1			sp|O94985|CSTN1_HUMAN	CLSTN1	19	70	530000000	1.93			sp|P07900|HS90A_HUMAN	HSP90AA1	18	39	71000000	0.64			sp|Q15393|SF3B3_HUMAN	SF3B3	18	21	4200000	0.0436			sp|P48723|HSP13_HUMAN	HSPA13	18	37	120000000	0.52		sp|Q14697|GANAB_HUMAN	GANAB
	sp|Q7KZF4|SND1_HUMAN	SND1	25	26	17000000	0.0544			sp|O75643|U520_HUMAN	SNRNP200	23	23	4400000	0.0181			sp|P0DMV9|HS71B_HUMAN	HSPA1B	19	56	190000000	0.71			sp|Q02818|NUCB1_HUMAN	NUCB1	18	39	15000000	0.14			sp|Q02809|PLOD1_HUMAN	PLOD1	18	21	9900000	0.1			sp|Q8NBJ4|GOLM1_HUMAN	GOLM1	18	37	93000000	0.41		sp|P05455|LA_HUMAN	SSB
	sp|Q92598|HS105_HUMAN	HSPH1	25	25	20000000	0.0663			sp|P62258|1433E_HUMAN	YWHAE	22	84	390000000	1.61			sp|P07900|HS90A_HUMAN	HSP90AA1	19	52	300000000	1.09			sp|P11142|HSP7C_HUMAN	HSPA8	18	34	28000000	0.25			sp|P07686|HEXB_HUMAN	HEXB	18	21	49000000	0.51			sp|P07900|HS90A_HUMAN	HSP90AA1	18	30	120000000	0.54		sp|O75533|SF3B1_HUMAN	SF3B1
	sp|Q14126|DSG2_HUMAN	DSG2	24	36	60000000	0.19			sp|P68371|TBB4B_HUMAN	TUBB4B	22	45	120000000	0.48			sp|P07093|GDN_HUMAN	SERPINE2	19	45	81000000	0.3			sp|P12109|CO6A1_HUMAN	COL6A1	18	34	52000000	0.47			sp|P31150|GDIA_HUMAN	GDI1	18	19	4100000	0.0427			sp|P68371|TBB4B_HUMAN	TUBB4B	18	26	21000000	0.0941		sp|Q14203|DCTN1_HUMAN	DCTN1
	sp|P06744|G6PI_HUMAN	GPI	24	33	100000000	0.34			sp|P29401|TKT_HUMAN	TKT	22	39	110000000	0.45			sp|P19021|AMD_HUMAN	PAM	19	33	33000000	0.12			sp|P06865|HEXA_HUMAN	HEXA	18	29	83000000	0.76			sp|P69849|NOMO3_HUMAN	NOMO3	18	19	2900000	0.0296			sp|P54802|ANAG_HUMAN	NAGLU	18	23	37000000	0.16		sp|Q8TDW7|FAT3_HUMAN	FAT3
	sp|Q02790|FKBP4_HUMAN	FKBP4	24	32	34000000	0.11			sp|P02545|LMNA_HUMAN	LMNA	22	34	15000000	0.062			sp|P12956|XRCC6_HUMAN	XRCC6	19	32	27000000	0.0968			sp|P20700|LMNB1_HUMAN	LMNB1	18	24	3100000	0.0285			sp|P30101|PDIA3_HUMAN	PDIA3	18	19	5200000	0.0537			sp|O00410|IPO5_HUMAN	IPO5	18	23	6800000	0.0297		sp|P12270|TPR_HUMAN	TPR
	sp|Q9Y5B9|SP16H_HUMAN	SUPT16H	24	30	9500000	0.0308			sp|P31948|STIP1_HUMAN	STIP1	22	25	22000000	0.0895			sp|Q02818|NUCB1_HUMAN	NUCB1	19	30	31000000	0.11			sp|P17980|PRS6A_HUMAN	PSMC3	18	22	2800000	0.0253			sp|P54802|ANAG_HUMAN	NAGLU	18	19	7600000	0.079			sp|Q14697|GANAB_HUMAN	GANAB	18	21	15000000	0.0644		sp|P78371|TCPB_HUMAN	CCT2
	sp|O75533|SF3B1_HUMAN	SF3B1	24	26	21000000	0.0688			sp|Q02790|FKBP4_HUMAN	FKBP4	22	24	17000000	0.0711			sp|P10586|PTPRF_HUMAN	PTPRF	19	28	16000000	0.0588			sp|P09874|PARP1_HUMAN	PARP1	18	22	8900000	0.0811			sp|P13667|PDIA4_HUMAN	PDIA4	18	19	4500000	0.0471			sp|Q14974|IMB1_HUMAN	KPNB1	18	21	11000000	0.0499		sp|P20700|LMNB1_HUMAN	LMNB1
	sp|Q13616|CUL1_HUMAN	CUL1	24	26	7700000	0.0249			sp|Q02818|NUCB1_HUMAN	NUCB1	21	58	88000000	0.36			sp|Q14703|MBTP1_HUMAN	MBTPS1	19	27	20000000	0.0721			sp|Q16706|MA2A1_HUMAN	MAN2A1	18	21	2800000	0.0252			sp|P07900|HS90A_HUMAN	HSP90AA1	17	44	98000000	1.02			sp|P49588|SYAC_HUMAN	AARS	18	19	5500000	0.0243		sp|P55060|XPO2_HUMAN	CSE1L
	sp|Q05707|COEA1_HUMAN	COL14A1	24	25	5600000	0.018			sp|P12109|CO6A1_HUMAN	COL6A1	21	47	95000000	0.39			sp|Q8WUM4|PDC6I_HUMAN	PDCD6IP	19	23	16000000	0.0591			sp|P26038|MOES_HUMAN	MSN	18	19	9100000	0.083			sp|P48723|HSP13_HUMAN	HSPA13	17	32	36000000	0.37			IgG1_bovine		17	116	2300000000	9.97		sp|P11586|C1TC_HUMAN	MTHFD1
	sp|P19022|CADH2_HUMAN	CDH2	23	43	120000000	0.4			sp|P07093|GDN_HUMAN	SERPINE2	21	39	81000000	0.33			sp|Q05707|COEA1_HUMAN	COL14A1	19	22	4700000	0.0171			sp|Q16531|DDB1_HUMAN	DDB1	18	19	4400000	0.0405			sp|Q9H3G5|CPVL_HUMAN	CPVL	17	31	28000000	0.29			sp|O43405|COCH_HUMAN	COCH	17	41	110000000	0.47		sp|Q16787|LAMA3_HUMAN	LAMA3
	sp|O00391|QSOX1_HUMAN	QSOX1	23	38	100000000	0.34			sp|P06576|ATPB_HUMAN	ATP5B	21	24	10000000	0.0415			sp|P55060|XPO2_HUMAN	CSE1L	19	21	15000000	0.055			sp|P17174|AATC_HUMAN	GOT1	18	18	7300000	0.0664			sp|P06865|HEXA_HUMAN	HEXA	17	27	42000000	0.44			sp|P19021|AMD_HUMAN	PAM	17	27	19000000	0.0827		sp|P0DMV9|HS71B_HUMAN	HSPA1B
	sp|P55060|XPO2_HUMAN	CSE1L	23	28	31000000	0.1			sp|O14980|XPO1_HUMAN	XPO1	21	24	6500000	0.0268			sp|P11142|HSP7C_HUMAN	HSPA8	18	65	110000000	0.39			sp|P34931|HS71L_HUMAN	HSPA1L	17	83	160000000	1.45			sp|P55060|XPO2_HUMAN	CSE1L	17	19	7300000	0.0761			sp|Q15393|SF3B3_HUMAN	SF3B3	17	22	8100000	0.0355		sp|P19021|AMD_HUMAN	PAM
	sp|O14980|XPO1_HUMAN	XPO1	23	27	13000000	0.0424			sp|P49588|SYAC_HUMAN	AARS	21	22	8700000	0.0358			sp|P29401|TKT_HUMAN	TKT	18	36	37000000	0.13			sp|Q9BQE3|TBA1C_HUMAN	TUBA1C	17	34	23000000	0.21			sp|Q13263|TIF1B_HUMAN	TRIM28	17	19	11000000	0.11			sp|P11142|HSP7C_HUMAN	HSPA8	16	44	47000000	0.2		sp|P26038|MOES_HUMAN	MSN
	sp|P53621|COPA_HUMAN	COPA	23	27	11000000	0.0341			sp|Q14152|EIF3A_HUMAN	EIF3A	21	21	6200000	0.0256			sp|P26038|MOES_HUMAN	MSN	18	35	31000000	0.11			sp|P62195|PRS8_HUMAN	PSMC5	17	23	3500000	0.0322			sp|Q14697|GANAB_HUMAN	GANAB	17	17	7200000	0.0745			sp|P07996|TSP1_HUMAN	THBS1	16	40	89000000	0.39		sp|O00468|AGRIN_HUMAN	AGRN
	sp|P30101|PDIA3_HUMAN	PDIA3	23	27	45000000	0.14			sp|Q08380|LG3BP_HUMAN	LGALS3BP	20	86	660000000	2.7			sp|P68371|TBB4B_HUMAN	TUBB4B	18	29	29000000	0.11			sp|Q14974|IMB1_HUMAN	KPNB1	17	20	11000000	0.096			sp|P10909|CLUS_HUMAN	CLU	16	48	150000000	1.59			sp|P05067|A4_HUMAN	APP	16	33	62000000	0.27		sp|Q8NBJ4|GOLM1_HUMAN	GOLM1
	sp|P33991|MCM4_HUMAN	MCM4	23	26	11000000	0.0367			sp|P19022|CADH2_HUMAN	CDH2	20	36	51000000	0.21			sp|P13667|PDIA4_HUMAN	PDIA4	18	29	17000000	0.0606			sp|Q9NTK5|OLA1_HUMAN	OLA1	17	20	4700000	0.0431			sp|P04075|ALDOA_HUMAN	ALDOA	16	43	100000000	1.05			sp|P16870|CBPE_HUMAN	CPE	16	29	86000000	0.37		sp|P50990|TCPQ_HUMAN	CCT8
	sp|Q08380|LG3BP_HUMAN	LGALS3BP	22	125	1600000000	5.34			sp|P07996|TSP1_HUMAN	THBS1	20	33	54000000	0.22			sp|Q12906|ILF3_HUMAN	ILF3	18	27	11000000	0.0396			sp|P13796|PLSL_HUMAN	LCP1	17	18	5000000	0.0456			sp|P12109|CO6A1_HUMAN	COL6A1	16	31	35000000	0.36			sp|P07686|HEXB_HUMAN	HEXB	16	28	180000000	0.81		sp|Q7KZF4|SND1_HUMAN	SND1
	sp|O94985|CSTN1_HUMAN	CLSTN1	22	56	430000000	1.39			sp|Q14126|DSG2_HUMAN	DSG2	20	27	27000000	0.11			sp|O00410|IPO5_HUMAN	IPO5	18	24	10000000	0.0368			sp|P54802|ANAG_HUMAN	NAGLU	17	18	11000000	0.0992			sp|P19022|CADH2_HUMAN	CDH2	16	29	33000000	0.34			sp|Q14126|DSG2_HUMAN	DSG2	16	27	20000000	0.0895		sp|Q05707|COEA1_HUMAN	COL14A1
	sp|Q02818|NUCB1_HUMAN	NUCB1	22	35	80000000	0.26			sp|P48643|TCPE_HUMAN	CCT5	20	26	26000000	0.11			sp|Q02809|PLOD1_HUMAN	PLOD1	18	23	19000000	0.0684			sp|P13667|PDIA4_HUMAN	PDIA4	17	18	5700000	0.0523			sp|P16870|CBPE_HUMAN	CPE	16	25	21000000	0.22			sp|Q9BQE3|TBA1C_HUMAN	TUBA1C	16	27	33000000	0.14		sp|Q02790|FKBP4_HUMAN	FKBP4
	sp|Q12906|ILF3_HUMAN	ILF3	22	31	20000000	0.0632			sp|Q14974|IMB1_HUMAN	KPNB1	20	26	32000000	0.13			sp|Q9HCU4|CELR2_HUMAN	CELSR2	18	23	16000000	0.0581			sp|O75369|FLNB_HUMAN	FLNB	17	17	2800000	0.0258			sp|P19021|AMD_HUMAN	PAM	16	25	13000000	0.13			sp|P04075|ALDOA_HUMAN	ALDOA	16	24	99000000	0.43		sp|Q13200|PSMD2_HUMAN	PSMD2
	sp|P22102|PUR2_HUMAN	GART	22	29	17000000	0.0555			sp|P35998|PRS7_HUMAN	PSMC2	20	26	9400000	0.0388			sp|P10909|CLUS_HUMAN	CLU	17	48	400000000	1.45			sp|Q14697|GANAB_HUMAN	GANAB	17	17	4100000	0.0371			sp|P06744|G6PI_HUMAN	GPI	16	25	12000000	0.13			sp|O00462|MANBA_HUMAN	MANBA	16	21	24000000	0.1		sp|P07900|HS90A_HUMAN	HSP90AA1
	sp|P45974|UBP5_HUMAN	USP5	22	25	14000000	0.0438			sp|P41250|GARS_HUMAN	GARS	20	24	20000000	0.0803			sp|O43405|COCH_HUMAN	COCH	17	40	84000000	0.3			sp|Q8WVQ1|CANT1_HUMAN	CANT1	17	17	5300000	0.0482			sp|P45974|UBP5_HUMAN	USP5	16	19	3500000	0.036			sp|P55060|XPO2_HUMAN	CSE1L	16	20	7300000	0.032		sp|O00391|QSOX1_HUMAN	QSOX1
	sp|Q16706|MA2A1_HUMAN	MAN2A1	22	24	5800000	0.0187			sp|Q9Y266|NUDC_HUMAN	NUDC	20	22	26000000	0.11			sp|P07996|TSP1_HUMAN	THBS1	17	34	37000000	0.13			sp|Q8NBJ4|GOLM1_HUMAN	GOLM1	16	31	42000000	0.38			sp|Q9Y617|SERC_HUMAN	PSAT1	16	19	10000000	0.11			sp|Q01082|SPTB2_HUMAN	SPTBN1	16	17	5400000	0.0235		sp|Q14126|DSG2_HUMAN	DSG2
	sp|P26639|SYTC_HUMAN	TARS	22	23	34000000	0.11			sp|Q92598|HS105_HUMAN	HSPH1	20	22	11000000	0.0453			sp|Q14126|DSG2_HUMAN	DSG2	17	31	50000000	0.18			sp|P19022|CADH2_HUMAN	CDH2	16	30	39000000	0.35			sp|P13797|PLST_HUMAN	PLS3	16	18	8900000	0.0929			sp|P07237|PDIA1_HUMAN	P4HB	16	17	13000000	0.0552		sp|P29401|TKT_HUMAN	TKT
	sp|Q86UP2|KTN1_HUMAN	KTN1	22	22	5700000	0.0185			sp|Q7KZF4|SND1_HUMAN	SND1	20	21	7400000	0.0303			sp|P49321|NASP_HUMAN	NASP	17	29	23000000	0.0834			sp|P68371|TBB4B_HUMAN	TUBB4B	16	22	4400000	0.04			sp|P12814|ACTN1_HUMAN	ACTN1	16	16	8100000	0.084			sp|Q9H3G5|CPVL_HUMAN	CPVL	15	43	240000000	1.03		sp|P49736|MCM2_HUMAN	MCM2
	sp|Q15075|EEA1_HUMAN	EEA1	22	22	6100000	0.0198			sp|P12081|SYHC_HUMAN	HARS	20	20	17000000	0.0717			sp|P10809|CH60_HUMAN	HSPD1	17	26	11000000	0.0402			sp|P07996|TSP1_HUMAN	THBS1	16	22	5900000	0.0537			sp|P17174|AATC_HUMAN	GOT1	16	16	7600000	0.0792			sp|Q13510|ASAH1_HUMAN	ASAH1	15	31	56000000	0.24		sp|Q9Y266|NUDC_HUMAN	NUDC
	sp|Q9BQE3|TBA1C_HUMAN	TUBA1C	21	69	280000000	0.9			sp|P16870|CBPE_HUMAN	CPE	19	42	110000000	0.47			sp|P12814|ACTN1_HUMAN	ACTN1	17	24	15000000	0.0552			sp|Q9Y617|SERC_HUMAN	PSAT1	16	20	13000000	0.11			sp|Q8NBJ4|GOLM1_HUMAN	GOLM1	15	29	38000000	0.4			sp|P13667|PDIA4_HUMAN	PDIA4	15	25	9900000	0.0432		sp|O00410|IPO5_HUMAN	IPO5
	sp|Q14974|IMB1_HUMAN	KPNB1	21	39	59000000	0.19			sp|P22102|PUR2_HUMAN	GART	19	26	31000000	0.13			sp|Q9Y266|NUDC_HUMAN	NUDC	17	23	24000000	0.0884			sp|Q9UQ80|PA2G4_HUMAN	PA2G4	16	19	13000000	0.12			sp|Q9Y4L1|HYOU1_HUMAN	HYOU1	15	20	3100000	0.032			sp|P29401|TKT_HUMAN	TKT	15	23	30000000	0.13		sp|O14980|XPO1_HUMAN	XPO1
	sp|P50395|GDIB_HUMAN	GDI2	21	35	59000000	0.19			sp|P17987|TCPA_HUMAN	TCP1	19	24	26000000	0.11			sp|Q14112|NID2_HUMAN	NID2	17	22	7100000	0.0259			sp|P17987|TCPA_HUMAN	TCP1	16	18	6000000	0.0542			sp|Q13510|ASAH1_HUMAN	ASAH1	15	19	7400000	0.0771			sp|P12814|ACTN1_HUMAN	ACTN1	15	22	6400000	0.0282		sp|Q9Y5B9|SP16H_HUMAN	SUPT16H
	sp|P19021|AMD_HUMAN	PAM	21	34	27000000	0.0858			sp|P55060|XPO2_HUMAN	CSE1L	19	23	13000000	0.0554			sp|Q14697|GANAB_HUMAN	GANAB	17	22	16000000	0.0584			sp|P13797|PLST_HUMAN	PLS3	16	18	8200000	0.0744			sp|P50395|GDIB_HUMAN	GDI2	15	17	6300000	0.065			sp|P10253|LYAG_HUMAN	GAA	15	20	13000000	0.0552		sp|P07686|HEXB_HUMAN	HEXB
	sp|P07996|TSP1_HUMAN	THBS1	21	32	41000000	0.13			sp|Q9Y4L1|HYOU1_HUMAN	HYOU1	19	22	5400000	0.0221			sp|Q9Y5B9|SP16H_HUMAN	SUPT16H	17	22	8700000	0.0315			sp|P27708|PYR1_HUMAN	CAD	16	18	2000000	0.0181			sp|P49736|MCM2_HUMAN	MCM2	15	17	19000000	0.2			sp|Q13822|ENPP2_HUMAN	ENPP2	15	19	13000000	0.0551		sp|Q92598|HS105_HUMAN	HSPH1
	sp|P31150|GDIA_HUMAN	GDI1	21	25	31000000	0.0988			sp|P13796|PLSL_HUMAN	LCP1	19	20	13000000	0.0526			sp|P26639|SYTC_HUMAN	TARS	17	21	15000000	0.054			sp|P05455|LA_HUMAN	SSB	16	17	6400000	0.0586			sp|O00410|IPO5_HUMAN	IPO5	15	16	3700000	0.0384			sp|Q15262|PTPRK_HUMAN	PTPRK	15	19	29000000	0.13		sp|P62258|1433E_HUMAN	YWHAE
	sp|Q99460|PSMD1_HUMAN	PSMD1	21	24	11000000	0.0344			sp|Q93008|USP9X_HUMAN	USP9X	19	20	5100000	0.021			sp|Q96QK1|VPS35_HUMAN	VPS35	17	20	12000000	0.0426			sp|Q86VP6|CAND1_HUMAN	CAND1	16	16	4900000	0.0445			sp|Q14566|MCM6_HUMAN	MCM6	15	16	3800000	0.0394			sp|P45974|UBP5_HUMAN	USP5	15	18	3000000	0.0133		sp|P19022|CADH2_HUMAN	CDH2
	sp|P35573|GDE_HUMAN	AGL	21	24	5100000	0.0164			sp|Q9BQE3|TBA1C_HUMAN	TUBA1C	18	66	210000000	0.86			sp|P02545|LMNA_HUMAN	LMNA	17	20	6800000	0.0249			sp|Q5SZK8|FREM2_HUMAN	FREM2	16	16	1400000	0.0123			sp|Q7KZF4|SND1_HUMAN	SND1	15	16	2700000	0.0285			sp|P10586|PTPRF_HUMAN	PTPRF	15	18	5600000	0.0247		sp|P06396|GELS_HUMAN	GSN
	sp|P26038|MOES_HUMAN	MSN	21	24	29000000	0.0944			sp|P07900|HS90A_HUMAN	HSP90AA1	18	52	170000000	0.68			sp|O75533|SF3B1_HUMAN	SF3B1	17	19	18000000	0.0669			sp|P60174|TPIS_HUMAN	TPI1	15	24	73000000	0.67			sp|Q9UBE0|SAE1_HUMAN	SAE1	15	16	4000000	0.0411			sp|P07225|PROS_HUMAN	PROS1	15	18	31000000	0.14		sp|Q12906|ILF3_HUMAN	ILF3
	sp|P35998|PRS7_HUMAN	PSMC2	21	24	12000000	0.038			sp|O43405|COCH_HUMAN	COCH	18	47	130000000	0.55			sp|Q15029|U5S1_HUMAN	EFTUD2	17	19	5500000	0.0199			sp|Q14240|IF4A2_HUMAN	EIF4A2	15	23	34000000	0.31			sp|P02545|LMNA_HUMAN	LMNA	15	16	1600000	0.0171			sp|P11717|MPRI_HUMAN	IGF2R	15	17	10000000	0.0443		sp|P06744|G6PI_HUMAN	GPI
	sp|Q14566|MCM6_HUMAN	MCM6	21	23	19000000	0.0623			sp|P23396|RS3_HUMAN	RPS3	18	36	31000000	0.13			sp|Q9P2B2|FPRP_HUMAN	PTGFRN	17	19	15000000	0.0552			sp|P02545|LMNA_HUMAN	LMNA	15	21	4200000	0.0379			sp|P46940|IQGA1_HUMAN	IQGAP1	15	15	2800000	0.0288			sp|P07602|SAP_HUMAN	PSAP	14	60	170000000	0.75		sp|Q14112|NID2_HUMAN	NID2
	sp|Q9Y266|NUDC_HUMAN	NUDC	21	23	24000000	0.0765			sp|P50395|GDIB_HUMAN	GDI2	18	34	70000000	0.29			sp|P45974|UBP5_HUMAN	USP5	17	18	5100000	0.0185			sp|P23526|SAHH_HUMAN	AHCY	15	19	10000000	0.0926			sp|P34931|HS71L_HUMAN	HSPA1L	14	60	150000000	1.58			sp|P35556|FBN2_HUMAN	FBN2	14	38	100000000	0.44		sp|Q99832|TCPH_HUMAN	CCT7
	sp|Q10567|AP1B1_HUMAN	AP1B1	21	23	11000000	0.0366			sp|P49736|MCM2_HUMAN	MCM2	18	29	19000000	0.079			sp|Q13263|TIF1B_HUMAN	TRIM28	16	26	17000000	0.0614			sp|Q99574|NEUS_HUMAN	SERPINI1	15	19	6300000	0.0571			IgG1_bovine		14	49	340000000	3.49			sp|Q92820|GGH_HUMAN	GGH	14	36	160000000	0.7		sp|O00469|PLOD2_HUMAN	PLOD2
	sp|P47897|SYQ_HUMAN	QARS	21	22	9400000	0.0305			sp|P49321|NASP_HUMAN	NASP	18	28	30000000	0.12			sp|P20700|LMNB1_HUMAN	LMNB1	16	21	5400000	0.0198			sp|P08253|MMP2_HUMAN	MMP2	15	18	4700000	0.0433			sp|P68104|EF1A1_HUMAN	EEF1A1	14	37	53000000	0.56			sp|Q9UHI8|ATS1_HUMAN	ADAMTS1	14	25	14000000	0.0604		sp|Q9NYU2|UGGG1_HUMAN	UGGT1
	sp|Q15459|SF3A1_HUMAN	SF3A1	21	22	8500000	0.0277			sp|P06744|G6PI_HUMAN	GPI	18	28	53000000	0.22			sp|P49736|MCM2_HUMAN	MCM2	16	19	14000000	0.05			sp|P55060|XPO2_HUMAN	CSE1L	15	16	3100000	0.0281			sp|P07195|LDHB_HUMAN	LDHB	14	30	68000000	0.71			sp|P07195|LDHB_HUMAN	LDHB	14	25	110000000	0.5		sp|Q13616|CUL1_HUMAN	CUL1
	sp|O75369|FLNB_HUMAN	FLNB	21	21	16000000	0.0526			sp|Q9Y5B9|SP16H_HUMAN	SUPT16H	18	24	8100000	0.0334			sp|Q93008|USP9X_HUMAN	USP9X	16	17	4200000	0.0154			sp|P49736|MCM2_HUMAN	MCM2	15	16	7100000	0.0643			sp|P05067|A4_HUMAN	APP	14	18	27000000	0.28			sp|P06396|GELS_HUMAN	GSN	14	23	26000000	0.11		sp|Q08380|LG3BP_HUMAN	LGALS3BP
	sp|Q99715|COCA1_HUMAN	COL12A1	21	21	4300000	0.0139			sp|P46821|MAP1B_HUMAN	MAP1B	18	20	3300000	0.0134			sp|P50395|GDIB_HUMAN	GDI2	15	32	37000000	0.13			sp|O00462|MANBA_HUMAN	MANBA	15	16	5300000	0.0486			sp|Q99832|TCPH_HUMAN	CCT7	14	17	2100000	0.0223			sp|P12956|XRCC6_HUMAN	XRCC6	14	20	30000000	0.13		sp|O94985|CSTN1_HUMAN	CLSTN1
	sp|P20700|LMNB1_HUMAN	LMNB1	20	27	13000000	0.0419			sp|Q16787|LAMA3_HUMAN	LAMA3	18	18	2000000	0.00812			sp|Q9BQE3|TBA1C_HUMAN	TUBA1C	15	32	55000000	0.2			sp|P48643|TCPE_HUMAN	CCT5	15	15	3500000	0.0317			sp|Q9BTY2|FUCO2_HUMAN	FUCA2	14	17	11000000	0.12			sp|P46940|IQGA1_HUMAN	IQGAP1	14	19	2200000	0.00946		sp|P10909|CLUS_HUMAN	CLU
	sp|O00410|IPO5_HUMAN	IPO5	20	25	18000000	0.0591			sp|O43242|PSMD3_HUMAN	PSMD3	18	18	7000000	0.0289			sp|Q12905|ILF2_HUMAN	ILF2	15	30	34000000	0.12			sp|P09960|LKHA4_HUMAN	LTA4H	15	15	5700000	0.0517			sp|O15230|LAMA5_HUMAN	LAMA5	14	16	2800000	0.0291			sp|P41250|GARS_HUMAN	GARS	14	19	3500000	0.0155		sp|Q14974|IMB1_HUMAN	KPNB1
	sp|O43143|DHX15_HUMAN	DHX15	20	24	6400000	0.0209			sp|P34931|HS71L_HUMAN	HSPA1L	17	86	580000000	2.4			sp|P52209|6PGD_HUMAN	PGD	15	22	28000000	0.1			sp|P37837|TALDO_HUMAN	TALDO1	15	15	7900000	0.072			sp|Q16706|MA2A1_HUMAN	MAN2A1	14	16	1900000	0.0198			sp|P33908|MA1A1_HUMAN	MAN1A1	14	18	29000000	0.13		sp|P41250|GARS_HUMAN	GARS
	sp|P12814|ACTN1_HUMAN	ACTN1	20	23	28000000	0.092			sp|P04075|ALDOA_HUMAN	ALDOA	17	53	320000000	1.33			sp|Q15262|PTPRK_HUMAN	PTPRK	15	21	25000000	0.0922			sp|P07602|SAP_HUMAN	PSAP	14	29	70000000	0.64			sp|P49588|SYAC_HUMAN	AARS	14	15	4400000	0.0455			sp|Q9HCU4|CELR2_HUMAN	CELSR2	14	17	2700000	0.012		sp|P45974|UBP5_HUMAN	USP5
	sp|Q15029|U5S1_HUMAN	EFTUD2	20	23	7300000	0.0235			sp|P00338|LDHA_HUMAN	LDHA	17	38	200000000	0.82			sp|Q7KZF4|SND1_HUMAN	SND1	15	20	8700000	0.0317			sp|P06396|GELS_HUMAN	GSN	14	21	9500000	0.0865			sp|P35998|PRS7_HUMAN	PSMC2	14	15	1700000	0.0173			sp|P34931|HS71L_HUMAN	HSPA1L	13	76	240000000	1.04		sp|P10586|PTPRF_HUMAN	PTPRF
	sp|P26358|DNMT1_HUMAN	DNMT1	20	21	6800000	0.022			sp|P31150|GDIA_HUMAN	GDI1	17	29	25000000	0.1			sp|O14980|XPO1_HUMAN	XPO1	15	19	8400000	0.0306			sp|Q9UHI8|ATS1_HUMAN	ADAMTS1	14	21	5100000	0.0464			sp|O00231|PSD11_HUMAN	PSMD11	14	14	1900000	0.0193			sp|O75787|RENR_HUMAN	ATP6AP2	13	48	150000000	0.67		sp|P35998|PRS7_HUMAN	PSMC2
	sp|P12081|SYHC_HUMAN	HARS	20	20	22000000	0.0726			sp|P33908|MA1A1_HUMAN	MAN1A1	17	29	30000000	0.12			sp|Q92598|HS105_HUMAN	HSPH1	15	18	8700000	0.0316			sp|P26641|EF1G_HUMAN	EEF1G	14	21	12000000	0.11			sp|P55268|LAMB2_HUMAN	LAMB2	14	14	1500000	0.0158			sp|P12277|KCRB_HUMAN	CKB	13	37	51000000	0.22		sp|P13797|PLST_HUMAN	PLS3
	sp|P04075|ALDOA_HUMAN	ALDOA	19	52	230000000	0.73			sp|P45974|UBP5_HUMAN	USP5	17	21	7400000	0.0306			sp|P01137|TGFB1_HUMAN	TGFB1	15	18	21000000	0.0761			sp|Q9BRK5|CAB45_HUMAN	SDF4	14	20	25000000	0.23			sp|P06576|ATPB_HUMAN	ATP5B	14	14	1200000	0.0125			sp|P60174|TPIS_HUMAN	TPI1	13	33	84000000	0.37		sp|P30101|PDIA3_HUMAN	PDIA3
	sp|P68371|TBB4B_HUMAN	TUBB4B	19	48	160000000	0.5			sp|P69849|NOMO3_HUMAN	NOMO3	17	20	4800000	0.0198			sp|Q13200|PSMD2_HUMAN	PSMD2	15	16	5700000	0.0207			sp|P10586|PTPRF_HUMAN	PTPRF	14	19	2400000	0.0217			sp|P41250|GARS_HUMAN	GARS	14	14	9100000	0.0948			sp|O14773|TPP1_HUMAN	TPP1	13	26	47000000	0.2		sp|Q9P2B2|FPRP_HUMAN	PTGFRN
	sp|P16870|CBPE_HUMAN	CPE	19	38	130000000	0.42			sp|P31939|PUR9_HUMAN	ATIC	17	20	12000000	0.0474			sp|Q14152|EIF3A_HUMAN	EIF3A	15	16	6900000	0.0253			sp|P19021|AMD_HUMAN	PAM	14	18	5500000	0.0499			sp|Q02790|FKBP4_HUMAN	FKBP4	14	14	2700000	0.0278			sp|Q99538|LGMN_HUMAN	LGMN	13	26	35000000	0.15		sp|Q15029|U5S1_HUMAN	EFTUD2
	sp|P06396|GELS_HUMAN	GSN	19	24	25000000	0.0799			sp|P17980|PRS6A_HUMAN	PSMC3	17	20	7200000	0.0297			sp|P11586|C1TC_HUMAN	MTHFD1	15	16	5100000	0.0185			sp|P35237|SPB6_HUMAN	SERPINB6	14	16	2600000	0.0233			sp|Q13200|PSMD2_HUMAN	PSMD2	14	14	4600000	0.0474			sp|P26038|MOES_HUMAN	MSN	13	26	14000000	0.0619		sp|Q9UBT2|SAE2_HUMAN	UBA2
	sp|P06576|ATPB_HUMAN	ATP5B	19	23	14000000	0.0443			sp|O00231|PSD11_HUMAN	PSMD11	17	17	8400000	0.0344			sp|P11717|MPRI_HUMAN	IGF2R	15	16	6200000	0.0225			sp|P69849|NOMO3_HUMAN	NOMO3	14	16	2900000	0.0262			sp|P37837|TALDO_HUMAN	TALDO1	14	14	11000000	0.11			sp|P15586|GNS_HUMAN	GNS	13	25	160000000	0.69		sp|Q93008|USP9X_HUMAN	USP9X
	sp|O15067|PUR4_HUMAN	PFAS	19	21	30000000	0.0968			sp|P07195|LDHB_HUMAN	LDHB	16	51	500000000	2.06			sp|P12277|KCRB_HUMAN	CKB	14	56	220000000	0.78			sp|P30520|PURA2_HUMAN	ADSS	14	16	3300000	0.0303			sp|P01024|CO3_HUMAN	C3	13	42	110000000	1.14			sp|P02649|APOE_HUMAN	APOE	13	23	48000000	0.21		sp|P46821|MAP1B_HUMAN	MAP1B
	sp|P06737|PYGL_HUMAN	PYGL	19	21	8100000	0.0263			sp|P10909|CLUS_HUMAN	CLU	16	47	410000000	1.7			sp|P07195|LDHB_HUMAN	LDHB	14	32	110000000	0.39			sp|P10253|LYAG_HUMAN	GAA	14	15	4300000	0.0395			sp|P12277|KCRB_HUMAN	CKB	13	33	36000000	0.37			sp|P00338|LDHA_HUMAN	LDHA	13	23	32000000	0.14		sp|P11142|HSP7C_HUMAN	HSPA8
	sp|Q9P2B2|FPRP_HUMAN	PTGFRN	19	20	13000000	0.0436			sp|P12277|KCRB_HUMAN	CKB	16	44	180000000	0.74			sp|P08253|MMP2_HUMAN	MMP2	14	32	25000000	0.0916			sp|Q15393|SF3B3_HUMAN	SF3B3	14	15	2300000	0.0213			sp|P60174|TPIS_HUMAN	TPI1	13	24	41000000	0.43			sp|P16278|BGAL_HUMAN	GLB1	13	22	95000000	0.42		sp|P07093|GDN_HUMAN	SERPINE2
	sp|P35580|MYH10_HUMAN	MYH10	19	19	3400000	0.0109			sp|O94985|CSTN1_HUMAN	CLSTN1	16	44	190000000	0.8			sp|Q9UHI8|ATS1_HUMAN	ADAMTS1	14	28	13000000	0.0455			sp|P50454|SERPH_HUMAN	SERPINH1	14	15	2200000	0.0204			sp|P35556|FBN2_HUMAN	FBN2	13	18	16000000	0.17			sp|P07093|GDN_HUMAN	SERPINE2	13	20	27000000	0.12		sp|P16870|CBPE_HUMAN	CPE
	sp|Q9Y230|RUVB2_HUMAN	RUVBL2	19	19	12000000	0.0374			sp|P60174|TPIS_HUMAN	TPI1	16	30	140000000	0.56			sp|P07225|PROS_HUMAN	PROS1	14	23	43000000	0.15			sp|Q9UBE0|SAE1_HUMAN	SAE1	14	14	2700000	0.0249			sp|P20700|LMNB1_HUMAN	LMNB1	13	18	1300000	0.0131			sp|P00491|PNPH_HUMAN	PNP	13	19	6700000	0.0293		sp|P48723|HSP13_HUMAN	HSPA13
	sp|P10909|CLUS_HUMAN	CLU	18	54	330000000	1.07			sp|Q8NBJ4|GOLM1_HUMAN	GOLM1	16	29	71000000	0.29			sp|P55287|CAD11_HUMAN	CDH11	14	23	8600000	0.0313			sp|P28482|MK01_HUMAN	MAPK1	14	14	2000000	0.0183			sp|P02649|APOE_HUMAN	APOE	13	17	9800000	0.1			sp|P23396|RS3_HUMAN	RPS3	13	19	22000000	0.0966		sp|P22102|PUR2_HUMAN	GART
	sp|P11142|HSP7C_HUMAN	HSPA8	18	34	47000000	0.15			sp|Q14240|IF4A2_HUMAN	EIF4A2	16	26	130000000	0.55			sp|O75643|U520_HUMAN	SNRNP200	14	22	5500000	0.02			sp|P42765|THIM_HUMAN	ACAA2	14	14	1700000	0.0154			sp|Q12905|ILF2_HUMAN	ILF2	13	17	5400000	0.0565			sp|Q9BTY2|FUCO2_HUMAN	FUCA2	13	19	41000000	0.18		sp|P02545|LMNA_HUMAN	LMNA
	sp|O43405|COCH_HUMAN	COCH	18	33	46000000	0.15			sp|Q12905|ILF2_HUMAN	ILF2	16	26	20000000	0.0836			sp|Q92820|GGH_HUMAN	GGH	14	22	54000000	0.2			sp|Q15008|PSMD6_HUMAN	PSMD6	14	14	4800000	0.0437			sp|P22102|PUR2_HUMAN	GART	13	17	20000000	0.21			sp|Q9P2B2|FPRP_HUMAN	PTGFRN	13	18	10000000	0.0445		sp|P12814|ACTN1_HUMAN	ACTN1
	sp|P07093|GDN_HUMAN	SERPINE2	18	30	64000000	0.21			sp|P49368|TCPG_HUMAN	CCT3	16	24	23000000	0.0933			sp|Q13822|ENPP2_HUMAN	ENPP2	14	20	9400000	0.034			sp|P38919|IF4A3_HUMAN	EIF4A3	14	14	3900000	0.0355			sp|P09960|LKHA4_HUMAN	LTA4H	13	16	4900000	0.0507			sp|O60568|PLOD3_HUMAN	PLOD3	13	17	12000000	0.0547		sp|P09960|LKHA4_HUMAN	LTA4H
	sp|Q14703|MBTP1_HUMAN	MBTPS1	18	23	20000000	0.064			sp|O00148|DX39A_HUMAN	DDX39A	16	22	28000000	0.12			sp|Q92859|NEO1_HUMAN	NEO1	14	20	5100000	0.0184			sp|P12277|KCRB_HUMAN	CKB	13	33	36000000	0.33			sp|P10253|LYAG_HUMAN	GAA	13	15	3800000	0.039			sp|Q86XX4|FRAS1_HUMAN	FRAS1	13	15	2500000	0.0109		sp|O00231|PSD11_HUMAN	PSMD11
	sp|O94813|SLIT2_HUMAN	SLIT2	18	22	9600000	0.0311			sp|Q9Y617|SERC_HUMAN	PSAT1	16	22	25000000	0.1			sp|P13797|PLST_HUMAN	PLS3	14	18	12000000	0.0422			sp|Q99519|NEUR1_HUMAN	NEU1	13	24	180000000	1.63			sp|P13796|PLSL_HUMAN	LCP1	13	14	3700000	0.0383			sp|P50990|TCPQ_HUMAN	CCT8	13	15	12000000	0.0505		sp|P13796|PLSL_HUMAN	LCP1
	sp|Q15262|PTPRK_HUMAN	PTPRK	18	20	23000000	0.0732			sp|P12814|ACTN1_HUMAN	ACTN1	16	20	14000000	0.0561			sp|Q8WVQ1|CANT1_HUMAN	CANT1	14	18	22000000	0.0814			sp|P61978|HNRPK_HUMAN	HNRNPK	13	23	4600000	0.0421			sp|Q9NTK5|OLA1_HUMAN	OLA1	13	14	3000000	0.0308			sp|Q7KZF4|SND1_HUMAN	SND1	13	14	5000000	0.0219		sp|P33991|MCM4_HUMAN	MCM4
	sp|P42285|SK2L2_HUMAN	SKIV2L2	18	19	6200000	0.02			sp|Q14697|GANAB_HUMAN	GANAB	16	19	15000000	0.0601			sp|Q9UBT2|SAE2_HUMAN	UBA2	14	16	8700000	0.0318			sp|Q13510|ASAH1_HUMAN	ASAH1	13	21	3900000	0.0359			sp|Q9UQ80|PA2G4_HUMAN	PA2G4	13	14	6300000	0.0651			sp|Q8TDW7|FAT3_HUMAN	FAT3	13	14	3500000	0.0154		sp|P31948|STIP1_HUMAN	STIP1
	sp|Q96QK1|VPS35_HUMAN	VPS35	18	18	16000000	0.0508			sp|P23526|SAHH_HUMAN	AHCY	16	19	29000000	0.12			sp|P78527|PRKDC_HUMAN	PRKDC	14	14	2500000	0.00915			sp|P60842|IF4A1_HUMAN	EIF4A1	13	19	18000000	0.17			sp|P17987|TCPA_HUMAN	TCP1	13	14	5100000	0.0534			sp|Q05707|COEA1_HUMAN	COL14A1	13	13	3000000	0.0132		sp|P33176|KINH_HUMAN	KIF5B
	sp|Q13618|CUL3_HUMAN	CUL3	18	18	3800000	0.0124			sp|P30520|PURA2_HUMAN	ADSS	16	19	10000000	0.0422			sp|P60174|TPIS_HUMAN	TPI1	13	41	89000000	0.32			sp|P22102|PUR2_HUMAN	GART	13	19	1600000	0.0146			sp|Q96KP4|CNDP2_HUMAN	CNDP2	13	14	1300000	0.0136			sp|P01024|CO3_HUMAN	C3	12	40	210000000	0.92		sp|Q86UP2|KTN1_HUMAN	KTN1
	sp|P49321|NASP_HUMAN	NASP	17	27	21000000	0.0676			sp|Q16881|TRXR1_HUMAN	TXNRD1	16	18	4700000	0.0194			sp|P35556|FBN2_HUMAN	FBN2	13	35	110000000	0.4			sp|Q12905|ILF2_HUMAN	ILF2	13	19	4500000	0.0414			sp|P00505|AATM_HUMAN	GOT2	13	14	6100000	0.0633			sp|P23284|PPIB_HUMAN	PPIB	12	35	270000000	1.17		sp|P68371|TBB4B_HUMAN	TUBB4B
	sp|P25205|MCM3_HUMAN	MCM3	17	21	13000000	0.0415			sp|P38646|GRP75_HUMAN	HSPA9	16	18	7700000	0.0317			sp|P05067|A4_HUMAN	APP	13	30	63000000	0.23			sp|Q99985|SEM3C_HUMAN	SEMA3C	13	19	5600000	0.0511			sp|Q92598|HS105_HUMAN	HSPH1	13	14	5800000	0.0607			sp|Q8NHP8|PLBL2_HUMAN	PLBD2	12	30	31000000	0.14		sp|P50395|GDIB_HUMAN	GDI2
	sp|P55072|TERA_HUMAN	VCP	17	21	12000000	0.0378			sp|P38919|IF4A3_HUMAN	EIF4A3	16	17	10000000	0.0411			sp|Q9BRK5|CAB45_HUMAN	SDF4	13	28	33000000	0.12			sp|Q14126|DSG2_HUMAN	DSG2	13	18	9600000	0.0874			sp|P50991|TCPD_HUMAN	CCT4	13	13	2700000	0.0279			sp|Q92520|FAM3C_HUMAN	FAM3C	12	25	63000000	0.27		sp|P31150|GDIA_HUMAN	GDI1
	sp|P21399|ACOC_HUMAN	ACO1	17	21	7400000	0.0238			sp|P50454|SERPH_HUMAN	SERPINH1	16	17	8900000	0.0368			sp|Q99574|NEUS_HUMAN	SERPINI1	13	22	19000000	0.069			sp|O60568|PLOD3_HUMAN	PLOD3	13	17	4500000	0.0409			sp|P55072|TERA_HUMAN	VCP	13	13	2400000	0.0251			sp|P08253|MMP2_HUMAN	MMP2	12	25	13000000	0.0575		sp|Q13822|ENPP2_HUMAN	ENPP2
	sp|P11216|PYGB_HUMAN	PYGB	17	20	10000000	0.0328			sp|P11586|C1TC_HUMAN	MTHFD1	16	17	5400000	0.0222			sp|P22102|PUR2_HUMAN	GART	13	21	18000000	0.0661			sp|P42785|PCP_HUMAN	PRCP	13	17	20000000	0.19			sp|P48643|TCPE_HUMAN	CCT5	13	13	3700000	0.0387			sp|P68104|EF1A1_HUMAN	EEF1A1	12	23	51000000	0.23		sp|P48643|TCPE_HUMAN	CCT5
	sp|Q02809|PLOD1_HUMAN	PLOD1	17	20	10000000	0.034			sp|Q9Y230|RUVB2_HUMAN	RUVBL2	16	16	8400000	0.0345			sp|P17174|AATC_HUMAN	GOT1	13	20	17000000	0.0612			sp|O15372|EIF3H_HUMAN	EIF3H	13	15	2200000	0.0201			sp|P42765|THIM_HUMAN	ACAA2	13	13	3300000	0.0343			sp|P06744|G6PI_HUMAN	GPI	12	21	22000000	0.0982		sp|Q15459|SF3A1_HUMAN	SF3A1
	sp|Q9UBT2|SAE2_HUMAN	UBA2	17	20	17000000	0.0555			sp|Q16706|MA2A1_HUMAN	MAN2A1	16	16	2800000	0.0116			sp|Q99460|PSMD1_HUMAN	PSMD1	13	19	4900000	0.0179			sp|P00505|AATM_HUMAN	GOT2	13	15	6000000	0.0549			sp|O00462|MANBA_HUMAN	MANBA	13	13	3700000	0.0386			sp|P22061|PIMT_HUMAN	PCMT1	12	21	19000000	0.0849		sp|Q99460|PSMD1_HUMAN	PSMD1
	sp|P10586|PTPRF_HUMAN	PTPRF	17	19	13000000	0.0419			sp|P68104|EF1A1_HUMAN	EEF1A1	15	48	260000000	1.06			sp|P06576|ATPB_HUMAN	ATP5B	13	17	3200000	0.0118			sp|Q13263|TIF1B_HUMAN	TRIM28	13	14	4300000	0.0393			sp|Q8WVQ1|CANT1_HUMAN	CANT1	13	13	3800000	0.0391			sp|Q99497|PARK7_HUMAN	PARK7	12	21	40000000	0.17		sp|Q10567|AP1B1_HUMAN	AP1B1
	sp|Q16658|FSCN1_HUMAN	FSCN1	17	19	30000000	0.0984			sp|P62736|ACTA_HUMAN	ACTA2	15	40	550000000	2.24			sp|P09960|LKHA4_HUMAN	LTA4H	13	17	8300000	0.0301			sp|P41250|GARS_HUMAN	GARS	13	14	8600000	0.0783			sp|P07602|SAP_HUMAN	PSAP	12	26	34000000	0.36			sp|Q9BRK5|CAB45_HUMAN	SDF4	12	19	21000000	0.0929		sp|P53621|COPA_HUMAN	COPA
	sp|P33176|KINH_HUMAN	KIF5B	17	18	6600000	0.0215			sp|P40227|TCPZ_HUMAN	CCT6A	15	24	25000000	0.1			sp|Q9UQ80|PA2G4_HUMAN	PA2G4	13	17	21000000	0.0775			sp|O00410|IPO5_HUMAN	IPO5	13	14	2200000	0.0199			sp|P00491|PNPH_HUMAN	PNP	12	23	2400000	0.0245			sp|P49321|NASP_HUMAN	NASP	12	19	8000000	0.0352		sp|Q15075|EEA1_HUMAN	EEA1
	sp|P07814|SYEP_HUMAN	EPRS	17	18	7100000	0.023			sp|Q9UHI8|ATS1_HUMAN	ADAMTS1	15	23	8300000	0.0343			sp|Q9NYU2|UGGG1_HUMAN	UGGT1	13	16	2900000	0.0105			sp|O76003|GLRX3_HUMAN	GLRX3	13	14	4200000	0.038			sp|O75787|RENR_HUMAN	ATP6AP2	12	20	24000000	0.25			sp|P55287|CAD11_HUMAN	CDH11	12	18	7200000	0.0315		sp|Q9BQE3|TBA1C_HUMAN	TUBA1C
	sp|P53618|COPB_HUMAN	COPB1	17	18	9000000	0.0291			sp|P25787|PSA2_HUMAN	PSMA2	15	23	18000000	0.0745			sp|Q6V0I7|FAT4_HUMAN	FAT4	13	16	3200000	0.0116			sp|P60228|EIF3E_HUMAN	EIF3E	13	14	2800000	0.0254			sp|Q06830|PRDX1_HUMAN	PRDX1	12	20	90000000	0.93			sp|Q13263|TIF1B_HUMAN	TRIM28	12	17	13000000	0.055		sp|Q92820|GGH_HUMAN	GGH
	sp|P55884|EIF3B_HUMAN	EIF3B	17	18	12000000	0.0382			sp|Q92820|GGH_HUMAN	GGH	15	22	44000000	0.18			sp|P33176|KINH_HUMAN	KIF5B	13	15	3200000	0.0117			sp|Q96QK1|VPS35_HUMAN	VPS35	13	13	2300000	0.0211			sp|P00338|LDHA_HUMAN	LDHA	12	18	22000000	0.23			sp|Q9ULB5|CADH7_HUMAN	CDH7	12	15	6200000	0.027		sp|P07996|TSP1_HUMAN	THBS1
	sp|Q92859|NEO1_HUMAN	NEO1	17	18	7800000	0.0253			sp|P25786|PSA1_HUMAN	PSMA1	15	22	17000000	0.0688			sp|P53621|COPA_HUMAN	COPA	13	15	5400000	0.0198			sp|P26639|SYTC_HUMAN	TARS	13	13	11000000	0.1			sp|P06396|GELS_HUMAN	GSN	12	18	17000000	0.17			sp|Q9Y5B9|SP16H_HUMAN	SUPT16H	12	14	3800000	0.0165		sp|P08253|MMP2_HUMAN	MMP2
	sp|P43246|MSH2_HUMAN	MSH2	17	17	3400000	0.0111			sp|P08253|MMP2_HUMAN	MMP2	15	21	16000000	0.0658			sp|Q08211|DHX9_HUMAN	DHX9	13	14	3600000	0.013			sp|P62736|ACTA_HUMAN	ACTA2	12	40	280000000	2.57			sp|Q92520|FAM3C_HUMAN	FAM3C	12	17	31000000	0.33			sp|P60842|IF4A1_HUMAN	EIF4A1	12	13	11000000	0.0469		sp|P17980|PRS6A_HUMAN	PSMC3
	sp|Q7L576|CYFP1_HUMAN	CYFIP1	17	17	2300000	0.00754			sp|Q96KP4|CNDP2_HUMAN	CNDP2	15	21	10000000	0.0411			sp|P34931|HS71L_HUMAN	HSPA1L	12	111	300000000	1.09			sp|P18669|PGAM1_HUMAN	PGAM1	12	32	22000000	0.2			sp|P33908|MA1A1_HUMAN	MAN1A1	12	16	7700000	0.0805			sp|Q14703|MBTP1_HUMAN	MBTPS1	12	13	6000000	0.0264		sp|P26639|SYTC_HUMAN	TARS
	sp|Q5VYK3|ECM29_HUMAN	ECM29	17	17	3800000	0.0123			sp|P62195|PRS8_HUMAN	PSMC5	15	19	5600000	0.023			sp|P23284|PPIB_HUMAN	PPIB	12	40	250000000	0.92			sp|P01024|CO3_HUMAN	C3	12	29	81000000	0.74			sp|Q9UHI8|ATS1_HUMAN	ADAMTS1	12	16	3700000	0.0389			sp|P08236|BGLR_HUMAN	GUSB	12	13	14000000	0.0629		sp|P06576|ATPB_HUMAN	ATP5B
	sp|P68104|EF1A1_HUMAN	EEF1A1	16	48	260000000	0.83			sp|Q9UBE0|SAE1_HUMAN	SAE1	15	19	7900000	0.0326			sp|O75787|RENR_HUMAN	ATP6AP2	12	37	74000000	0.27			sp|O75787|RENR_HUMAN	ATP6AP2	12	25	65000000	0.59			sp|P49368|TCPG_HUMAN	CCT3	12	16	5100000	0.053			sp|Q12906|ILF3_HUMAN	ILF3	12	13	4700000	0.0207		sp|Q14566|MCM6_HUMAN	MCM6
	sp|Q13263|TIF1B_HUMAN	TRIM28	16	25	29000000	0.0926			sp|Q9UQ80|PA2G4_HUMAN	PA2G4	15	18	35000000	0.14			sp|P41250|GARS_HUMAN	GARS	12	27	9800000	0.0356			sp|P49368|TCPG_HUMAN	CCT3	12	20	13000000	0.11			sp|P49321|NASP_HUMAN	NASP	12	15	9300000	0.0968			sp|P62736|ACTA_HUMAN	ACTA2	11	52	310000000	1.37		sp|Q92859|NEO1_HUMAN	NEO1
	sp|P05067|A4_HUMAN	APP	16	25	65000000	0.21			sp|Q16658|FSCN1_HUMAN	FSCN1	15	17	30000000	0.13			sp|P00338|LDHA_HUMAN	LDHA	12	24	41000000	0.15			sp|P52209|6PGD_HUMAN	PGD	12	17	12000000	0.11			sp|P23526|SAHH_HUMAN	AHCY	12	15	8900000	0.0925			IgG2a_bovine		11	44	560000000	2.46		sp|P06737|PYGL_HUMAN	PYGL
	sp|Q96KP4|CNDP2_HUMAN	CNDP2	16	23	13000000	0.0427			sp|Q8WUM4|PDC6I_HUMAN	PDCD6IP	15	17	9400000	0.0385			sp|P23396|RS3_HUMAN	RPS3	12	23	28000000	0.1			sp|Q8NHP8|PLBL2_HUMAN	PLBD2	12	17	14000000	0.13			sp|P01137|TGFB1_HUMAN	TGFB1	12	15	11000000	0.12			sp|P0DP24|CALM2_HUMAN	CALM2	11	28	43000000	0.19		sp|O15067|PUR4_HUMAN	PFAS
	sp|Q14112|NID2_HUMAN	NID2	16	22	5700000	0.0184			sp|P01137|TGFB1_HUMAN	TGFB1	15	17	29000000	0.12			sp|P60842|IF4A1_HUMAN	EIF4A1	12	21	39000000	0.14			sp|P02649|APOE_HUMAN	APOE	12	16	8500000	0.077			sp|Q13822|ENPP2_HUMAN	ENPP2	12	14	4700000	0.0491			sp|Q99519|NEUR1_HUMAN	NEU1	11	24	170000000	0.74		sp|P12081|SYHC_HUMAN	HARS
	sp|P50991|TCPD_HUMAN	CCT4	16	21	21000000	0.0687			sp|Q9NY33|DPP3_HUMAN	DPP3	15	16	4800000	0.0196			sp|P11940|PABP1_HUMAN	PABPC1	12	20	6600000	0.0239			sp|P49321|NASP_HUMAN	NASP	12	16	7600000	0.0693			sp|P62195|PRS8_HUMAN	PSMC5	12	13	1000000	0.0109			sp|P42785|PCP_HUMAN	PRCP	11	20	36000000	0.16		sp|Q9HCU4|CELR2_HUMAN	CELSR2
	sp|P02458|CO2A1_HUMAN	COL2A1	16	21	19000000	0.0614			sp|Q15181|IPYR_HUMAN	PPA1	15	16	12000000	0.048			sp|O14786|NRP1_HUMAN	NRP1	12	20	15000000	0.0562			sp|Q7KZF4|SND1_HUMAN	SND1	12	16	2000000	0.0179			sp|P08253|MMP2_HUMAN	MMP2	12	13	3700000	0.038			sp|Q10471|GALT2_HUMAN	GALNT2	11	17	14000000	0.0612		sp|P47897|SYQ_HUMAN	QARS
	sp|P33908|MA1A1_HUMAN	MAN1A1	16	21	32000000	0.1			sp|O75533|SF3B1_HUMAN	SF3B1	15	16	13000000	0.0546			sp|Q93063|EXT2_HUMAN	EXT2	12	20	8600000	0.0311			sp|Q92520|FAM3C_HUMAN	FAM3C	12	15	35000000	0.32			sp|Q8WUM4|PDC6I_HUMAN	PDCD6IP	12	13	2800000	0.0295			sp|Q14112|NID2_HUMAN	NID2	11	16	6700000	0.0295		sp|P35580|MYH10_HUMAN	MYH10
	sp|Q12905|ILF2_HUMAN	ILF2	16	20	14000000	0.0465			sp|P00505|AATM_HUMAN	GOT2	15	16	23000000	0.0955			sp|P00491|PNPH_HUMAN	PNP	12	19	6700000	0.0243			sp|P36955|PEDF_HUMAN	SERPINF1	12	14	8100000	0.0741			sp|P05455|LA_HUMAN	SSB	12	13	4400000	0.0462			sp|O14786|NRP1_HUMAN	NRP1	11	15	7900000	0.0346		sp|P35573|GDE_HUMAN	AGL
	sp|Q16851|UGPA_HUMAN	UGP2	16	19	6300000	0.0204			sp|Q01581|HMCS1_HUMAN	HMGCS1	15	15	12000000	0.0511			sp|P20908|CO5A1_HUMAN	COL5A1	12	19	4800000	0.0174			sp|Q9UNZ2|NSF1C_HUMAN	NSFL1C	12	13	3200000	0.0288			sp|P50454|SERPH_HUMAN	SERPINH1	12	13	1500000	0.0158			sp|P13797|PLST_HUMAN	PLS3	11	14	11000000	0.0474		sp|P04075|ALDOA_HUMAN	ALDOA
	sp|Q92626|PXDN_HUMAN	PXDN	16	18	5700000	0.0184			sp|Q96QK1|VPS35_HUMAN	VPS35	15	15	6300000	0.0258			sp|Q16610|ECM1_HUMAN	ECM1	12	19	33000000	0.12			sp|O75874|IDHC_HUMAN	IDH1	12	13	2300000	0.0211			sp|P52209|6PGD_HUMAN	PGD	12	12	4600000	0.0482			sp|P26639|SYTC_HUMAN	TARS	11	14	6200000	0.0271		sp|P49321|NASP_HUMAN	NASP
	sp|P48643|TCPE_HUMAN	CCT5	16	18	7100000	0.023			sp|P54136|SYRC_HUMAN	RARS	15	15	6900000	0.0284			sp|Q13332|PTPRS_HUMAN	PTPRS	12	18	4000000	0.0146			sp|P31939|PUR9_HUMAN	ATIC	12	13	2900000	0.0262			sp|Q9Y265|RUVB1_HUMAN	RUVBL1	12	12	1200000	0.0129			sp|O75347|TBCA_HUMAN	TBCA	11	14	12000000	0.0542		sp|P06865|HEXA_HUMAN	HEXA
	sp|P41252|SYIC_HUMAN	IARS	16	17	7100000	0.0231			sp|Q15459|SF3A1_HUMAN	SF3A1	15	15	5300000	0.0216			sp|Q15459|SF3A1_HUMAN	SF3A1	12	18	4600000	0.0167			sp|P23396|RS3_HUMAN	RPS3	12	13	5900000	0.054			sp|Q96QK1|VPS35_HUMAN	VPS35	12	12	1400000	0.015			sp|O14980|XPO1_HUMAN	XPO1	11	13	5200000	0.0227		sp|Q12905|ILF2_HUMAN	ILF2
	sp|Q9P2J5|SYLC_HUMAN	LARS	16	17	3700000	0.0119			sp|Q9Y262|EIF3L_HUMAN	EIF3L	15	15	7500000	0.0308			sp|Q10567|AP1B1_HUMAN	AP1B1	12	17	6700000	0.0242			sp|Q9UBB4|ATX10_HUMAN	ATXN10	12	13	1000000	0.00948			sp|P25391|LAMA1_HUMAN	LAMA1	12	12	1800000	0.0189			sp|P27708|PYR1_HUMAN	CAD	11	13	1800000	0.00782		sp|Q14703|MBTP1_HUMAN	MBTPS1
	sp|P02545|LMNA_HUMAN	LMNA	16	17	9400000	0.0305			sp|P55884|EIF3B_HUMAN	EIF3B	15	15	6100000	0.025			sp|O76003|GLRX3_HUMAN	GLRX3	12	17	10000000	0.0364			sp|P01137|TGFB1_HUMAN	TGFB1	12	13	17000000	0.15			sp|O75533|SF3B1_HUMAN	SF3B1	12	12	7900000	0.082			sp|P23142|FBLN1_HUMAN	FBLN1	11	13	14000000	0.0604		sp|P33908|MA1A1_HUMAN	MAN1A1
	sp|P14868|SYDC_HUMAN	DARS	16	17	8400000	0.027			sp|Q14517|FAT1_HUMAN	FAT1	15	15	1500000	0.00599			sp|P12270|TPR_HUMAN	TPR	12	15	2500000	0.00925			sp|Q8WUM4|PDC6I_HUMAN	PDCD6IP	12	13	2100000	0.0195			sp|Q15008|PSMD6_HUMAN	PSMD6	12	12	2300000	0.0242			sp|Q15459|SF3A1_HUMAN	SF3A1	11	13	3300000	0.0147		sp|P17987|TCPA_HUMAN	TCP1
	sp|P08253|MMP2_HUMAN	MMP2	16	17	7800000	0.0253			sp|P04406|G3P_HUMAN	GAPDH	14	51	100000000	0.41			sp|O43852|CALU_HUMAN	CALU	12	15	5200000	0.0189			sp|P15586|GNS_HUMAN	GNS	12	13	38000000	0.35			sp|Q9UBT2|SAE2_HUMAN	UBA2	12	12	3900000	0.0407			sp|P48643|TCPE_HUMAN	CCT5	11	13	3100000	0.0135		sp|P54802|ANAG_HUMAN	NAGLU
	sp|Q99613|EIF3C_HUMAN	EIF3C	16	17	11000000	0.0363			sp|P11940|PABP1_HUMAN	PABPC1	14	27	11000000	0.0464			sp|O94813|SLIT2_HUMAN	SLIT2	12	14	4200000	0.0153			sp|P22061|PIMT_HUMAN	PCMT1	12	13	12000000	0.11			sp|P62736|ACTA_HUMAN	ACTA2	11	43	320000000	3.31			sp|P98160|PGBM_HUMAN	HSPG2	11	12	18000000	0.0789		sp|P25205|MCM3_HUMAN	MCM3
	sp|Q9H3U1|UN45A_HUMAN	UNC45A	16	16	5500000	0.0177			sp|P19021|AMD_HUMAN	PAM	14	24	13000000	0.0533			sp|Q86XX4|FRAS1_HUMAN	FRAS1	12	14	2600000	0.00943			sp|P31948|STIP1_HUMAN	STIP1	12	13	3800000	0.0348			IgG2a_bovine		11	38	260000000	2.68			sp|P08581|MET_HUMAN	MET	11	12	3300000	0.0146		sp|Q9Y230|RUVB2_HUMAN	RUVBL2
	sp|Q99798|ACON_HUMAN	ACO2	16	16	4100000	0.0134			sp|O43776|SYNC_HUMAN	NARS	14	23	14000000	0.0569			sp|P13796|PLSL_HUMAN	LCP1	12	14	3800000	0.0138			sp|O14980|XPO1_HUMAN	XPO1	12	12	1100000	0.0105			sp|P18669|PGAM1_HUMAN	PGAM1	11	31	11000000	0.12			sp|P13796|PLSL_HUMAN	LCP1	11	11	6800000	0.0299		sp|Q13618|CUL3_HUMAN	CUL3
	sp|O75534|CSDE1_HUMAN	CSDE1	16	16	6600000	0.0213			sp|P50991|TCPD_HUMAN	CCT4	14	23	16000000	0.0667			sp|P55072|TERA_HUMAN	VCP	12	14	3000000	0.0108			sp|Q16787|LAMA3_HUMAN	LAMA3	12	12	740000	0.00675			sp|P23284|PPIB_HUMAN	PPIB	11	29	120000000	1.3			sp|P20700|LMNB1_HUMAN	LMNB1	11	11	2600000	0.0114		sp|P05067|A4_HUMAN	APP
	sp|P07195|LDHB_HUMAN	LDHB	15	40	390000000	1.28			sp|Q06830|PRDX1_HUMAN	PRDX1	14	22	170000000	0.71			sp|P55884|EIF3B_HUMAN	EIF3B	12	14	8900000	0.0324			sp|P30740|ILEU_HUMAN	SERPINB1	12	12	1100000	0.00969			sp|P61978|HNRPK_HUMAN	HNRNPK	11	22	3800000	0.0399			sp|P00450|CERU_HUMAN	CP	10	32	25000000	0.11		sp|P23396|RS3_HUMAN	RPS3
	sp|P62736|ACTA_HUMAN	ACTA2	15	36	560000000	1.82			sp|P52209|6PGD_HUMAN	PGD	14	21	44000000	0.18			sp|P06737|PYGL_HUMAN	PYGL	12	13	4300000	0.0156			sp|O43242|PSMD3_HUMAN	PSMD3	12	12	1600000	0.015			sp|Q14240|IF4A2_HUMAN	EIF4A2	11	18	20000000	0.2			sp|P08238|HS90B_HUMAN	HSP90AB1	10	25	62000000	0.27		sp|Q13263|TIF1B_HUMAN	TRIM28
	sp|P00338|LDHA_HUMAN	LDHA	15	34	170000000	0.55			sp|P25788|PSA3_HUMAN	PSMA3	14	21	19000000	0.0797			sp|Q9P2J5|SYLC_HUMAN	LARS	12	12	6300000	0.0229			sp|Q9Y5B9|SP16H_HUMAN	SUPT16H	12	12	980000	0.00889			sp|P23396|RS3_HUMAN	RPS3	11	18	4900000	0.0509			sp|P20908|CO5A1_HUMAN	COL5A1	10	19	2900000	0.0127		sp|O60568|PLOD3_HUMAN	PLOD3
	sp|Q14240|IF4A2_HUMAN	EIF4A2	15	24	110000000	0.36			sp|O43390|HNRPR_HUMAN	HNRNPR	14	20	45000000	0.19			sp|Q86UP2|KTN1_HUMAN	KTN1	12	12	2300000	0.0083			sp|P23284|PPIB_HUMAN	PPIB	11	27	160000000	1.44			sp|P63104|1433Z_HUMAN	YWHAZ	11	17	27000000	0.29			sp|P06280|AGAL_HUMAN	GLA	10	19	31000000	0.14		sp|P07225|PROS_HUMAN	PROS1
	sp|O60568|PLOD3_HUMAN	PLOD3	15	22	18000000	0.0587			sp|P06396|GELS_HUMAN	GSN	14	20	9900000	0.0407			IgG1_bovine		11	81	1200000000	4.46			sp|Q06830|PRDX1_HUMAN	PRDX1	11	20	90000000	0.82			sp|P40926|MDHM_HUMAN	MDH2	11	17	5900000	0.061			sp|P39687|AN32A_HUMAN	ANP32A	10	18	14000000	0.0631		sp|Q96QK1|VPS35_HUMAN	VPS35
	sp|Q9UHI8|ATS1_HUMAN	ADAMTS1	15	22	12000000	0.039			sp|Q12906|ILF3_HUMAN	ILF3	14	19	6800000	0.0281			sp|P62736|ACTA_HUMAN	ACTA2	11	69	830000000	3.03			sp|P0DP24|CALM2_HUMAN	CALM2	11	20	50000000	0.45			sp|Q07955|SRSF1_HUMAN	SRSF1	11	17	2000000	0.0205			sp|Q06830|PRDX1_HUMAN	PRDX1	10	18	73000000	0.32		sp|P62195|PRS8_HUMAN	PSMC5
	sp|O43390|HNRPR_HUMAN	HNRNPR	15	22	7400000	0.024			sp|P27797|CALR_HUMAN	CALR	14	19	21000000	0.0846			sp|P0DP24|CALM2_HUMAN	CALM2	11	50	92000000	0.33			sp|P35556|FBN2_HUMAN	FBN2	11	19	23000000	0.21			sp|P16278|BGAL_HUMAN	GLB1	11	16	27000000	0.28			sp|Q16610|ECM1_HUMAN	ECM1	10	17	33000000	0.15		sp|O94813|SLIT2_HUMAN	SLIT2
	sp|P27816|MAP4_HUMAN	MAP4	15	21	4000000	0.0129			sp|O00410|IPO5_HUMAN	IPO5	14	18	8200000	0.0339			sp|P01024|CO3_HUMAN	C3	11	43	150000000	0.54			sp|O43776|SYNC_HUMAN	NARS	11	19	3100000	0.0286			sp|P37802|TAGL2_HUMAN	TAGLN2	11	15	39000000	0.41			sp|P32119|PRDX2_HUMAN	PRDX2	10	17	64000000	0.28		sp|P10253|LYAG_HUMAN	GAA
	sp|Q9Y617|SERC_HUMAN	PSAT1	15	21	29000000	0.0944			sp|Q05707|COEA1_HUMAN	COL14A1	14	17	2800000	0.0116			sp|P08238|HS90B_HUMAN	HSP90AB1	11	35	180000000	0.66			sp|P05067|A4_HUMAN	APP	11	19	20000000	0.18			sp|P06280|AGAL_HUMAN	GLA	11	14	5200000	0.0544			sp|P61978|HNRPK_HUMAN	HNRNPK	10	15	9100000	0.0398		sp|P11717|MPRI_HUMAN	IGF2R
	sp|P62195|PRS8_HUMAN	PSMC5	15	20	6500000	0.0211			sp|Q14703|MBTP1_HUMAN	MBTPS1	14	16	6400000	0.0263			sp|P68104|EF1A1_HUMAN	EEF1A1	11	32	110000000	0.41			sp|P40227|TCPZ_HUMAN	CCT6A	11	17	4100000	0.0375			sp|Q99985|SEM3C_HUMAN	SEMA3C	11	14	4300000	0.0444			sp|P30101|PDIA3_HUMAN	PDIA3	10	15	13000000	0.0557		sp|O43143|DHX15_HUMAN	DHX15
	sp|P52209|6PGD_HUMAN	PGD	15	20	34000000	0.11			sp|Q15084|PDIA6_HUMAN	PDIA6	14	16	9800000	0.0402			sp|Q02487|DSC2_HUMAN	DSC2	11	28	23000000	0.0834			sp|P11940|PABP1_HUMAN	PABPC1	11	17	2700000	0.0249			sp|P15586|GNS_HUMAN	GNS	11	14	38000000	0.4			sp|P30041|PRDX6_HUMAN	PRDX6	10	14	10000000	0.0453		sp|P53618|COPB_HUMAN	COPB1
	sp|P41250|GARS_HUMAN	GARS	15	17	5800000	0.0186			sp|Q9NYU2|UGGG1_HUMAN	UGGT1	14	15	1100000	0.00458			sp|Q14240|IF4A2_HUMAN	EIF4A2	11	24	83000000	0.3			sp|P16278|BGAL_HUMAN	GLB1	11	16	35000000	0.32			sp|P17980|PRS6A_HUMAN	PSMC3	11	13	1700000	0.0177			sp|Q12905|ILF2_HUMAN	ILF2	10	13	5500000	0.024		sp|P37837|TALDO_HUMAN	TALDO1
	sp|P49368|TCPG_HUMAN	CCT3	15	17	5900000	0.0191			sp|P55072|TERA_HUMAN	VCP	14	15	5800000	0.0238			sp|P07602|SAP_HUMAN	PSAP	11	24	13000000	0.0486			sp|Q13822|ENPP2_HUMAN	ENPP2	11	15	3100000	0.0284			sp|Q9BWD1|THIC_HUMAN	ACAT2	11	13	7600000	0.0793			sp|P28066|PSA5_HUMAN	PSMA5	10	13	7300000	0.032		sp|O00462|MANBA_HUMAN	MANBA
	sp|Q16881|TRXR1_HUMAN	TXNRD1	15	16	7300000	0.0235			sp|P58107|EPIPL_HUMAN	EPPK1	14	15	3300000	0.0136			sp|P61978|HNRPK_HUMAN	HNRNPK	11	20	8100000	0.0295			sp|P00491|PNPH_HUMAN	PNP	11	14	2700000	0.0249			sp|P31948|STIP1_HUMAN	STIP1	11	13	4200000	0.0438			sp|P28074|PSB5_HUMAN	PSMB5	10	12	9600000	0.0422		sp|O43242|PSMD3_HUMAN	PSMD3
	sp|P23381|SYWC_HUMAN	WARS	15	16	5100000	0.0165			sp|Q99460|PSMD1_HUMAN	PSMD1	14	15	4600000	0.0187			sp|P23526|SAHH_HUMAN	AHCY	11	19	27000000	0.0977			sp|P25787|PSA2_HUMAN	PSMA2	11	14	5400000	0.0496			sp|O00154|BACH_HUMAN	ACOT7	11	12	2800000	0.0293			sp|Q9Y2E5|MA2B2_HUMAN	MAN2B2	10	12	4900000	0.0214		sp|P07814|SYEP_HUMAN	EPRS
	sp|P35241|RADI_HUMAN	RDX	15	16	8900000	0.0287			sp|P54577|SYYC_HUMAN	YARS	14	15	5700000	0.0236			sp|Q14118|DAG1_HUMAN	DAG1	11	19	79000000	0.29			sp|P31150|GDIA_HUMAN	GDI1	11	14	5300000	0.0484			sp|Q9BT78|CSN4_HUMAN	COPS4	11	12	1300000	0.014			sp|O75533|SF3B1_HUMAN	SF3B1	10	12	14000000	0.0601		sp|P42285|SK2L2_HUMAN	SKIV2L2
	sp|Q14008|CKAP5_HUMAN	CKAP5	15	16	2800000	0.00917			sp|P17174|AATC_HUMAN	GOT1	14	14	18000000	0.0758			sp|P26641|EF1G_HUMAN	EEF1G	11	19	15000000	0.0534			sp|Q9GZP0|PDGFD_HUMAN	PDGFD	11	14	2300000	0.0207			sp|P07225|PROS_HUMAN	PROS1	11	12	11000000	0.11			sp|P22102|PUR2_HUMAN	GART	10	12	3000000	0.013		sp|Q86XX4|FRAS1_HUMAN	FRAS1
	sp|P35606|COPB2_HUMAN	COPB2	15	16	8000000	0.0259			sp|P27694|RFA1_HUMAN	RPA1	14	14	7900000	0.0323			sp|Q13308|PTK7_HUMAN	PTK7	11	18	17000000	0.062			sp|Q99497|PARK7_HUMAN	PARK7	11	14	28000000	0.25			sp|P28482|MK01_HUMAN	MAPK1	11	12	2100000	0.0218			sp|P14314|GLU2B_HUMAN	PRKCSH	10	12	8100000	0.0356		sp|P26358|DNMT1_HUMAN	DNMT1
	sp|P48637|GSHB_HUMAN	GSS	15	16	9700000	0.0315			sp|O15144|ARPC2_HUMAN	ARPC2	14	14	6200000	0.0256			sp|P17987|TCPA_HUMAN	TCP1	11	17	4600000	0.0168			sp|Q13162|PRDX4_HUMAN	PRDX4	11	13	27000000	0.25			sp|P27797|CALR_HUMAN	CALR	11	12	2900000	0.0302			sp|Q92859|NEO1_HUMAN	NEO1	10	12	2900000	0.0127		sp|P12277|KCRB_HUMAN	CKB
	sp|Q9UQ80|PA2G4_HUMAN	PA2G4	15	16	30000000	0.0958			sp|Q8NC51|PAIRB_HUMAN	SERBP1	13	32	7600000	0.0313			sp|Q14393|GAS6_HUMAN	GAS6	11	16	11000000	0.0403			sp|O00154|BACH_HUMAN	ACOT7	11	12	2300000	0.0207			sp|O00148|DX39A_HUMAN	DDX39A	11	12	4000000	0.0415			sp|Q15029|U5S1_HUMAN	EFTUD2	10	11	2200000	0.00979		sp|O43405|COCH_HUMAN	COCH
	sp|Q14683|SMC1A_HUMAN	SMC1A	15	16	3600000	0.0116			sp|P61978|HNRPK_HUMAN	HNRNPK	13	31	17000000	0.0689			sp|P02458|CO2A1_HUMAN	COL2A1	11	16	9600000	0.0349			sp|Q15084|PDIA6_HUMAN	PDIA6	11	11	2500000	0.0224			sp|Q99574|NEUS_HUMAN	SERPINI1	11	12	3000000	0.031			sp|Q93008|USP9X_HUMAN	USP9X	10	11	2300000	0.0101		sp|P68104|EF1A1_HUMAN	EEF1A1
	sp|P14735|IDE_HUMAN	IDE	15	16	9000000	0.0292			sp|P08238|HS90B_HUMAN	HSP90AB1	13	31	140000000	0.56			sp|P23142|FBLN1_HUMAN	FBLN1	11	16	19000000	0.0708			sp|Q9ULB5|CADH7_HUMAN	CDH7	11	11	2400000	0.0215			sp|Q9Y230|RUVB2_HUMAN	RUVBL2	11	11	1000000	0.0108			sp|P13497|BMP1_HUMAN	BMP1	10	11	6200000	0.0271		sp|P00338|LDHA_HUMAN	LDHA
	sp|O00231|PSD11_HUMAN	PSMD11	15	15	25000000	0.0795			sp|P32119|PRDX2_HUMAN	PRDX2	13	26	150000000	0.6			sp|P02649|APOE_HUMAN	APOE	11	15	9800000	0.0357			sp|Q14152|EIF3A_HUMAN	EIF3A	11	11	1300000	0.0114			sp|P53004|BIEA_HUMAN	BLVRA	11	11	1900000	0.0201			sp|Q8WVQ1|CANT1_HUMAN	CANT1	10	10	9700000	0.0425		sp|Q9UHI8|ATS1_HUMAN	ADAMTS1
	sp|O43592|XPOT_HUMAN	XPOT	15	15	24000000	0.0777			sp|P40926|MDHM_HUMAN	MDH2	13	24	54000000	0.22			sp|P13798|ACPH_HUMAN	APEH	11	15	6200000	0.0225			sp|Q01082|SPTB2_HUMAN	SPTBN1	11	11	1100000	0.0102			sp|P55884|EIF3B_HUMAN	EIF3B	11	11	2500000	0.0256			sp|Q02487|DSC2_HUMAN	DSC2	9	27	12000000	0.0545		sp|Q9BRK5|CAB45_HUMAN	SDF4
	sp|Q08211|DHX9_HUMAN	DHX9	15	15	5600000	0.0182			sp|Q9BRK5|CAB45_HUMAN	SDF4	13	20	28000000	0.12			sp|Q14566|MCM6_HUMAN	MCM6	11	14	4100000	0.0148			sp|O43852|CALU_HUMAN	CALU	11	11	2600000	0.024			sp|P12081|SYHC_HUMAN	HARS	11	11	1800000	0.0189			sp|P28799|GRN_HUMAN	GRN	9	25	88000000	0.38		sp|Q9H3G5|CPVL_HUMAN	CPVL
	sp|Q58FF7|H90B3_HUMAN	HSP90AB3P	14	47	250000000	0.79			sp|P05067|A4_HUMAN	APP	13	19	30000000	0.13			sp|Q06323|PSME1_HUMAN	PSME1	11	14	8600000	0.0312			sp|P07225|PROS_HUMAN	PROS1	11	11	20000000	0.18			sp|P31939|PUR9_HUMAN	ATIC	11	11	1900000	0.0196			sp|P18669|PGAM1_HUMAN	PGAM1	9	22	20000000	0.0887		sp|P52209|6PGD_HUMAN	PGD
	sp|P12277|KCRB_HUMAN	CKB	14	45	130000000	0.42			sp|Q9HBR0|S38AA_HUMAN	SLC38A10	13	17	6300000	0.0258			sp|O60568|PLOD3_HUMAN	PLOD3	11	14	16000000	0.0594			sp|Q13347|EIF3I_HUMAN	EIF3I	11	11	2800000	0.0256			sp|P78527|PRKDC_HUMAN	PRKDC	11	11	580000	0.00604			sp|P00492|HPRT_HUMAN	HPRT1	9	18	16000000	0.0685		sp|P23526|SAHH_HUMAN	AHCY
	sp|P23396|RS3_HUMAN	RPS3	14	28	44000000	0.14			sp|Q9NTK5|OLA1_HUMAN	OLA1	13	17	12000000	0.0481			sp|P35998|PRS7_HUMAN	PSMC2	11	14	3400000	0.0125			sp|Q15435|PP1R7_HUMAN	PPP1R7	11	11	1200000	0.0109			sp|P16949|STMN1_HUMAN	STMN1	10	42	13000000	0.13			sp|P50395|GDIB_HUMAN	GDI2	9	16	5700000	0.0251		sp|Q15262|PTPRK_HUMAN	PTPRK
	sp|P80723|BASP1_HUMAN	BASP1	14	24	22000000	0.0724			sp|Q10471|GALT2_HUMAN	GALNT2	13	17	11000000	0.0454			sp|O95490|AGRL2_HUMAN	ADGRL2	11	13	4200000	0.0152			sp|P61201|CSN2_HUMAN	COPS2	11	11	740000	0.00678			sp|Q58FF7|H90B3_HUMAN	HSP90AB3P	10	29	75000000	0.78			sp|Q9BQT9|CSTN3_HUMAN	CLSTN3	9	15	20000000	0.0894		sp|P17174|AATC_HUMAN	GOT1
	sp|Q13435|SF3B2_HUMAN	SF3B2	14	21	14000000	0.0441			sp|Q14566|MCM6_HUMAN	MCM6	13	15	7900000	0.0324			sp|Q9UNZ2|NSF1C_HUMAN	NSFL1C	11	12	6800000	0.0248			IgG1_bovine		10	32	140000000	1.31			sp|P0DP24|CALM2_HUMAN	CALM2	10	27	38000000	0.4			sp|Q58FF8|H90B2_HUMAN	HSP90AB2P	9	15	85000000	0.37		sp|Q8WVQ1|CANT1_HUMAN	CANT1
	sp|Q9HBR0|S38AA_HUMAN	SLC38A10	14	19	7600000	0.0245			sp|P52292|IMA1_HUMAN	KPNA2	13	15	5600000	0.0228			sp|O00231|PSD11_HUMAN	PSMD11	11	12	5200000	0.0188			sp|P80723|BASP1_HUMAN	BASP1	10	21	5500000	0.0503			sp|P04406|G3P_HUMAN	GAPDH	10	21	16000000	0.16			sp|P05387|RLA2_HUMAN	RPLP2	9	14	36000000	0.16		sp|Q13510|ASAH1_HUMAN	ASAH1
	sp|Q9BRK5|CAB45_HUMAN	SDF4	14	19	36000000	0.12			sp|Q9UNZ2|NSF1C_HUMAN	NSFL1C	13	14	7400000	0.0306			sp|Q9NTK5|OLA1_HUMAN	OLA1	11	12	6900000	0.0251			sp|Q14118|DAG1_HUMAN	DAG1	10	18	13000000	0.12			sp|P08238|HS90B_HUMAN	HSP90AB1	10	20	66000000	0.69			sp|Q93063|EXT2_HUMAN	EXT2	9	14	6000000	0.0264		sp|P55072|TERA_HUMAN	VCP
	sp|P17980|PRS6A_HUMAN	PSMC3	14	18	9200000	0.0297			sp|Q9Y265|RUVB1_HUMAN	RUVBL1	13	14	7200000	0.0294			sp|Q15008|PSMD6_HUMAN	PSMD6	11	12	3500000	0.0126			sp|Q9BWD1|THIC_HUMAN	ACAT2	10	18	6300000	0.0573			sp|Q99538|LGMN_HUMAN	LGMN	10	19	8800000	0.0915			sp|P09960|LKHA4_HUMAN	LTA4H	9	14	8200000	0.0361		sp|P02458|CO2A1_HUMAN	COL2A1
	sp|Q9NTK5|OLA1_HUMAN	OLA1	14	17	12000000	0.0395			sp|P10586|PTPRF_HUMAN	PTPRF	13	14	5600000	0.0228			sp|Q7Z7M0|MEGF8_HUMAN	MEGF8	11	12	3800000	0.0138			sp|P32119|PRDX2_HUMAN	PRDX2	10	18	53000000	0.49			sp|P32119|PRDX2_HUMAN	PRDX2	10	19	68000000	0.71			sp|P26641|EF1G_HUMAN	EEF1G	9	14	8600000	0.0378		sp|Q10471|GALT2_HUMAN	GALNT2
	sp|P07225|PROS_HUMAN	PROS1	14	17	44000000	0.14			sp|Q8WVQ1|CANT1_HUMAN	CANT1	13	14	11000000	0.0454			sp|P38646|GRP75_HUMAN	HSPA9	11	11	3800000	0.0138			sp|Q01105|SET_HUMAN	SET	10	17	25000000	0.23			sp|P22392|NDKB_HUMAN	NME2	10	19	160000000	1.63			sp|P27348|1433T_HUMAN	YWHAQ	9	13	13000000	0.0575		sp|P38919|IF4A3_HUMAN	EIF4A3
	sp|O00148|DX39A_HUMAN	DDX39A	14	17	33000000	0.11			sp|O15067|PUR4_HUMAN	PFAS	13	14	16000000	0.0646			sp|P63104|1433Z_HUMAN	YWHAZ	10	26	95000000	0.35			sp|P08238|HS90B_HUMAN	HSP90AB1	10	17	37000000	0.34			sp|Q04760|LGUL_HUMAN	GLO1	10	17	30000000	0.31			sp|P37802|TAGL2_HUMAN	TAGLN2	9	13	54000000	0.24		sp|P50454|SERPH_HUMAN	SERPINH1
	sp|Q13308|PTK7_HUMAN	PTK7	14	17	13000000	0.0416			sp|Q15029|U5S1_HUMAN	EFTUD2	13	14	3000000	0.0125			sp|Q06830|PRDX1_HUMAN	PRDX1	10	26	81000000	0.29			sp|Q58FF7|H90B3_HUMAN	HSP90AB3P	10	17	32000000	0.29			sp|Q9BRK5|CAB45_HUMAN	SDF4	10	14	11000000	0.12			sp|Q13162|PRDX4_HUMAN	PRDX4	9	13	31000000	0.14		sp|P30520|PURA2_HUMAN	ADSS
	sp|P52292|IMA1_HUMAN	KPNA2	14	17	11000000	0.0346			sp|Q13308|PTK7_HUMAN	PTK7	13	14	9300000	0.0382			sp|P05387|RLA2_HUMAN	RPLP2	10	25	85000000	0.31			sp|Q9H3G5|CPVL_HUMAN	CPVL	10	16	15000000	0.13			sp|P40227|TCPZ_HUMAN	CCT6A	10	13	4200000	0.0432			sp|P16152|CBR1_HUMAN	CBR1	9	12	5300000	0.0235		sp|P27797|CALR_HUMAN	CALR
	sp|Q13822|ENPP2_HUMAN	ENPP2	14	17	11000000	0.0358			sp|P46060|RAGP1_HUMAN	RANGAP1	13	13	4100000	0.0169			sp|Q92520|FAM3C_HUMAN	FAM3C	10	23	49000000	0.18			sp|Q99538|LGMN_HUMAN	LGMN	10	15	7800000	0.0711			sp|O60568|PLOD3_HUMAN	PLOD3	10	13	3100000	0.0325			sp|O94813|SLIT2_HUMAN	SLIT2	9	12	2900000	0.0128		sp|P50991|TCPD_HUMAN	CCT4
	sp|Q06210|GFPT1_HUMAN	GFPT1	14	16	4400000	0.0142			sp|P36871|PGM1_HUMAN	PGM1	13	13	9500000	0.0392			sp|P09211|GSTP1_HUMAN	GSTP1	10	23	25000000	0.0914			sp|P14324|FPPS_HUMAN	FDPS	10	15	4900000	0.0447			sp|Q12906|ILF3_HUMAN	ILF3	10	13	3100000	0.032			sp|O95490|AGRL2_HUMAN	ADGRL2	9	11	4900000	0.0215		sp|P31939|PUR9_HUMAN	ATIC
	sp|Q9P265|DIP2B_HUMAN	DIP2B	14	15	1900000	0.0061			sp|P28838|AMPL_HUMAN	LAP3	13	13	4900000	0.0201			sp|Q9UBE0|SAE1_HUMAN	SAE1	10	21	6800000	0.0248			sp|P63104|1433Z_HUMAN	YWHAZ	10	14	37000000	0.33			sp|P54819|KAD2_HUMAN	AK2	10	13	1100000	0.0119			sp|P31150|GDIA_HUMAN	GDI1	9	11	8100000	0.0355		sp|Q16881|TRXR1_HUMAN	TXNRD1
	sp|P38919|IF4A3_HUMAN	EIF4A3	14	15	10000000	0.0335			sp|P26639|SYTC_HUMAN	TARS	13	13	17000000	0.0684			sp|P16870|CBPE_HUMAN	CPE	10	19	13000000	0.0475			sp|P05387|RLA2_HUMAN	RPLP2	10	14	27000000	0.25			sp|P62333|PRS10_HUMAN	PSMC6	10	13	1800000	0.0182			sp|P40227|TCPZ_HUMAN	CCT6A	9	11	4800000	0.0208		sp|P41252|SYIC_HUMAN	IARS
	sp|P12110|CO6A2_HUMAN	COL6A2	14	15	11000000	0.0346			IgG1_bovine		12	46	340000000	1.41			sp|P78371|TCPB_HUMAN	CCT2	10	18	2100000	0.00759			sp|Q08431|MFGM_HUMAN	MFGE8	10	14	15000000	0.13			sp|P35237|SPB6_HUMAN	SERPINB6	10	12	2200000	0.0227			sp|P13591|NCAM1_HUMAN	NCAM1	9	11	4500000	0.0198		sp|P04406|G3P_HUMAN	GAPDH
	sp|P11413|G6PD_HUMAN	G6PD	14	15	7800000	0.0254			sp|P00491|PNPH_HUMAN	PNP	12	27	10000000	0.042			sp|O75347|TBCA_HUMAN	TBCA	10	18	26000000	0.0948			sp|P62993|GRB2_HUMAN	GRB2	10	14	3500000	0.0322			sp|P11586|C1TC_HUMAN	MTHFD1	10	12	1800000	0.0183			sp|Q13308|PTK7_HUMAN	PTK7	9	11	9800000	0.0431		sp|P35556|FBN2_HUMAN	FBN2
	sp|P12956|XRCC6_HUMAN	XRCC6	14	15	2500000	0.00806			sp|P16152|CBR1_HUMAN	CBR1	12	24	24000000	0.0982			sp|P39687|AN32A_HUMAN	ANP32A	10	18	20000000	0.0739			sp|O14773|TPP1_HUMAN	TPP1	10	13	17000000	0.16			sp|P49903|SPS1_HUMAN	SEPHS1	10	12	1200000	0.013			sp|O75882|ATRN_HUMAN	ATRN	9	11	6800000	0.0299		sp|Q14240|IF4A2_HUMAN	EIF4A2
	sp|O75882|ATRN_HUMAN	ATRN	14	15	21000000	0.0664			sp|P40925|MDHC_HUMAN	MDH1	12	24	43000000	0.18			sp|Q9ULB5|CADH7_HUMAN	CDH7	10	17	5400000	0.0197			sp|P28074|PSB5_HUMAN	PSMB5	10	13	10000000	0.0951			sp|Q16881|TRXR1_HUMAN	TXNRD1	10	12	7100000	0.0733			sp|P52209|6PGD_HUMAN	PGD	9	10	8200000	0.036		sp|P26641|EF1G_HUMAN	EEF1G
	sp|P29144|TPP2_HUMAN	TPP2	14	14	2800000	0.00914			sp|P0DP24|CALM2_HUMAN	CALM2	12	21	75000000	0.31			sp|P35237|SPB6_HUMAN	SERPINB6	10	16	15000000	0.0562			sp|P43686|PRS6B_HUMAN	PSMC4	10	13	1100000	0.0102			sp|Q8NHP8|PLBL2_HUMAN	PLBD2	10	12	7200000	0.0751			sp|Q92598|HS105_HUMAN	HSPH1	9	10	5900000	0.0259		sp|P49368|TCPG_HUMAN	CCT3
	sp|O43852|CALU_HUMAN	CALU	14	14	7400000	0.0238			sp|P54578|UBP14_HUMAN	USP14	12	20	5800000	0.024			sp|P25787|PSA2_HUMAN	PSMA2	10	16	5500000	0.0201			sp|Q14103|HNRPD_HUMAN	HNRNPD	10	13	4200000	0.0381			sp|O95373|IPO7_HUMAN	IPO7	10	12	2200000	0.0231			sp|Q9Y266|NUDC_HUMAN	NUDC	9	10	8400000	0.0367		sp|Q9Y617|SERC_HUMAN	PSAT1
	sp|Q9Y678|COPG1_HUMAN	COPG1	14	14	5000000	0.016			sp|P26641|EF1G_HUMAN	EEF1G	12	20	35000000	0.14			sp|P16152|CBR1_HUMAN	CBR1	10	16	6100000	0.0224			sp|P39687|AN32A_HUMAN	ANP32A	10	13	13000000	0.12			sp|P30740|ILEU_HUMAN	SERPINB1	10	11	1100000	0.0112			sp|Q96QK1|VPS35_HUMAN	VPS35	9	9	2900000	0.0125		sp|Q99574|NEUS_HUMAN	SERPINI1
	sp|P17174|AATC_HUMAN	GOT1	14	14	16000000	0.0533			sp|Q99497|PARK7_HUMAN	PARK7	12	20	79000000	0.32			sp|O00754|MA2B1_HUMAN	MAN2B1	10	15	3200000	0.0118			sp|P62333|PRS10_HUMAN	PSMC6	10	12	1500000	0.0134			sp|O75347|TBCA_HUMAN	TBCA	10	11	11000000	0.12			sp|P55884|EIF3B_HUMAN	EIF3B	9	9	2800000	0.0121		sp|P40227|TCPZ_HUMAN	CCT6A
	sp|P54886|P5CS_HUMAN	ALDH18A1	14	14	2700000	0.0086			sp|Q99985|SEM3C_HUMAN	SEMA3C	12	19	12000000	0.0485			sp|P40227|TCPZ_HUMAN	CCT6A	10	15	3900000	0.0141			sp|P30153|2AAA_HUMAN	PPP2R1A	10	12	13000000	0.11			sp|P22061|PIMT_HUMAN	PCMT1	10	11	6800000	0.0704			sp|P49736|MCM2_HUMAN	MCM2	9	9	16000000	0.0712		sp|Q9UQ80|PA2G4_HUMAN	PA2G4
	sp|O75787|RENR_HUMAN	ATP6AP2	13	25	89000000	0.29			sp|P35556|FBN2_HUMAN	FBN2	12	18	24000000	0.0982			sp|P00505|AATM_HUMAN	GOT2	10	15	22000000	0.0816			sp|P30041|PRDX6_HUMAN	PRDX6	10	12	11000000	0.1			sp|O75874|IDHC_HUMAN	IDH1	10	11	2100000	0.022			sp|Q93009|UBP7_HUMAN	USP7	9	9	780000	0.00342		sp|Q9NTK5|OLA1_HUMAN	OLA1
	sp|P60174|TPIS_HUMAN	TPI1	13	24	200000000	0.65			sp|P61981|1433G_HUMAN	YWHAG	12	17	57000000	0.24			sp|P17980|PRS6A_HUMAN	PSMC3	10	14	6100000	0.0222			sp|Q9UNM6|PSD13_HUMAN	PSMD13	10	12	2500000	0.0226			sp|P53618|COPB_HUMAN	COPB1	10	11	1800000	0.0182			sp|Q08211|DHX9_HUMAN	DHX9	9	9	1600000	0.0071		sp|O00148|DX39A_HUMAN	DDX39A
	sp|P61978|HNRPK_HUMAN	HNRNPK	13	22	15000000	0.0471			sp|Q9BWD1|THIC_HUMAN	ACAT2	12	17	13000000	0.0545			sp|Q14766|LTBP1_HUMAN	LTBP1	10	14	9700000	0.0355			sp|P39748|FEN1_HUMAN	FEN1	10	12	4200000	0.038			sp|Q9UNZ2|NSF1C_HUMAN	NSFL1C	10	10	1400000	0.0145			sp|Q7Z7M0|MEGF8_HUMAN	MEGF8	9	9	3200000	0.0139		sp|P55884|EIF3B_HUMAN	EIF3B
	sp|Q9UBE0|SAE1_HUMAN	SAE1	13	20	9300000	0.0301			sp|Q08945|SSRP1_HUMAN	SSRP1	12	17	3600000	0.0149			sp|O15031|PLXB2_HUMAN	PLXNB2	10	14	5500000	0.0202			sp|P05198|IF2A_HUMAN	EIF2S1	10	11	1300000	0.0121			sp|Q01581|HMCS1_HUMAN	HMGCS1	10	10	1300000	0.0133			sp|Q96JP9|CDHR1_HUMAN	CDHR1	9	9	2300000	0.0103		sp|Q13308|PTK7_HUMAN	PTK7
	sp|P40926|MDHM_HUMAN	MDH2	13	20	42000000	0.13			sp|P02649|APOE_HUMAN	APOE	12	16	15000000	0.0615			sp|P08581|MET_HUMAN	MET	10	14	4400000	0.0158			sp|Q96MM7|H6ST2_HUMAN	HS6ST2	10	11	1100000	0.00979			sp|P43490|NAMPT_HUMAN	NAMPT	10	10	740000	0.00769			sp|P27797|CALR_HUMAN	CALR	9	9	8100000	0.0354		sp|Q93063|EXT2_HUMAN	EXT2
	sp|Q92820|GGH_HUMAN	GGH	13	19	43000000	0.14			sp|Q14112|NID2_HUMAN	NID2	12	16	3200000	0.013			sp|P33991|MCM4_HUMAN	MCM4	10	13	2600000	0.0094			sp|P61158|ARP3_HUMAN	ACTR3	10	11	2000000	0.0181			sp|P46060|RAGP1_HUMAN	RANGAP1	10	10	1300000	0.0133			sp|P16035|TIMP2_HUMAN	TIMP2	8	20	110000000	0.48		sp|P33993|MCM7_HUMAN	MCM7
	sp|Q99574|NEUS_HUMAN	SERPINI1	13	18	9600000	0.031			sp|P60842|IF4A1_HUMAN	EIF4A1	12	16	53000000	0.22			sp|O75874|IDHC_HUMAN	IDH1	10	13	8600000	0.0313			sp|Q16610|ECM1_HUMAN	ECM1	10	11	17000000	0.15			sp|Q15084|PDIA6_HUMAN	PDIA6	10	10	1500000	0.0153			sp|P22392|NDKB_HUMAN	NME2	8	18	110000000	0.5		sp|Q13435|SF3B2_HUMAN	SF3B2
	sp|Q15084|PDIA6_HUMAN	PDIA6	13	17	12000000	0.0397			sp|Q9BQT9|CSTN3_HUMAN	CLSTN3	12	15	14000000	0.0557			sp|Q13616|CUL1_HUMAN	CUL1	10	13	3200000	0.0115			sp|P45974|UBP5_HUMAN	USP5	10	11	920000	0.00842			sp|Q9BWS9|CHID1_HUMAN	CHID1	10	10	2300000	0.0242			sp|P12004|PCNA_HUMAN	PCNA	8	16	11000000	0.0462		sp|Q16658|FSCN1_HUMAN	FSCN1
	sp|O95757|HS74L_HUMAN	HSPA4L	13	17	4300000	0.0139			sp|P62333|PRS10_HUMAN	PSMC6	12	15	5000000	0.0205			sp|P54802|ANAG_HUMAN	NAGLU	10	13	7100000	0.0259			sp|Q7L1Q6|BZW1_HUMAN	BZW1	10	11	1600000	0.0143			sp|P38919|IF4A3_HUMAN	EIF4A3	10	10	1800000	0.0186			sp|P09211|GSTP1_HUMAN	GSTP1	8	16	20000000	0.0877		sp|P35606|COPB2_HUMAN	COPB2
	sp|P33993|MCM7_HUMAN	MCM7	13	17	4800000	0.0155			sp|O60568|PLOD3_HUMAN	PLOD3	12	15	6000000	0.0246			sp|P35606|COPB2_HUMAN	COPB2	10	13	4200000	0.0151			sp|Q92598|HS105_HUMAN	HSPH1	10	11	1900000	0.0171			sp|O15372|EIF3H_HUMAN	EIF3H	10	10	4500000	0.0469			sp|P63104|1433Z_HUMAN	YWHAZ	8	16	68000000	0.3		sp|Q9P2J5|SYLC_HUMAN	LARS
	sp|O43747|AP1G1_HUMAN	AP1G1	13	17	3000000	0.00977			sp|O94813|SLIT2_HUMAN	SLIT2	12	14	6200000	0.0256			sp|P22061|PIMT_HUMAN	PCMT1	10	13	8400000	0.0306			sp|Q9Y230|RUVB2_HUMAN	RUVBL2	10	10	740000	0.00671			sp|P46777|RL5_HUMAN	RPL5	10	10	4600000	0.0481			sp|Q9HB40|RISC_HUMAN	SCPEP1	8	15	29000000	0.13		sp|Q93009|UBP7_HUMAN	USP7
	sp|P01137|TGFB1_HUMAN	TGFB1	13	17	29000000	0.0923			sp|Q16851|UGPA_HUMAN	UGP2	12	14	4500000	0.0186			sp|P07237|PDIA1_HUMAN	P4HB	10	12	3400000	0.0125			sp|P12814|ACTN1_HUMAN	ACTN1	10	10	1700000	0.0153			sp|Q99519|NEUR1_HUMAN	NEU1	9	17	77000000	0.8			sp|P07858|CATB_HUMAN	CTSB	8	15	31000000	0.14		sp|P27816|MAP4_HUMAN	MAP4
	sp|Q99497|PARK7_HUMAN	PARK7	13	17	98000000	0.32			sp|Q9P258|RCC2_HUMAN	RCC2	12	14	9600000	0.0393			sp|Q32P28|P3H1_HUMAN	P3H1	10	12	7900000	0.0286			sp|P46060|RAGP1_HUMAN	RANGAP1	10	10	1100000	0.0104			sp|P28799|GRN_HUMAN	GRN	9	16	28000000	0.29			sp|P11940|PABP1_HUMAN	PABPC1	8	15	3700000	0.016		sp|P58107|EPIPL_HUMAN	EPPK1
	sp|O75347|TBCA_HUMAN	TBCA	13	16	83000000	0.27			sp|O00232|PSD12_HUMAN	PSMD12	12	13	4900000	0.02			sp|P22234|PUR6_HUMAN	PAICS	10	12	6200000	0.0227			sp|Q9Y696|CLIC4_HUMAN	CLIC4	10	10	2000000	0.0185			sp|P14324|FPPS_HUMAN	FDPS	9	15	3500000	0.0361			sp|P09936|UCHL1_HUMAN	UCHL1	8	15	31000000	0.14		sp|P43246|MSH2_HUMAN	MSH2
	sp|Q92945|FUBP2_HUMAN	KHSRP	13	16	8100000	0.0262			sp|O00154|BACH_HUMAN	ACOT7	12	13	6200000	0.0256			sp|Q14203|DCTN1_HUMAN	DCTN1	10	11	2200000	0.00805			sp|P78527|PRKDC_HUMAN	PRKDC	10	10	380000	0.00351			sp|Q14118|DAG1_HUMAN	DAG1	9	15	15000000	0.16			sp|Q04760|LGUL_HUMAN	GLO1	8	15	33000000	0.14		sp|Q92626|PXDN_HUMAN	PXDN
	sp|P14314|GLU2B_HUMAN	PRKCSH	13	16	23000000	0.0736			sp|Q02809|PLOD1_HUMAN	PLOD1	12	13	8700000	0.0359			sp|P36955|PEDF_HUMAN	SERPINF1	10	11	15000000	0.0553			sp|P23142|FBLN1_HUMAN	FBLN1	10	10	6000000	0.055			sp|P16152|CBR1_HUMAN	CBR1	9	14	1900000	0.0202			sp|P49368|TCPG_HUMAN	CCT3	8	13	4400000	0.0194		sp|Q99798|ACON_HUMAN	ACO2
	sp|P27797|CALR_HUMAN	CALR	13	16	25000000	0.0813			sp|P48637|GSHB_HUMAN	GSS	12	13	4600000	0.0191			sp|O95373|IPO7_HUMAN	IPO7	10	11	4700000	0.0172			sp|P28066|PSA5_HUMAN	PSMA5	10	10	7200000	0.0654			sp|P80723|BASP1_HUMAN	BASP1	9	14	3300000	0.0343			sp|Q14240|IF4A2_HUMAN	EIF4A2	8	12	24000000	0.11		sp|P34931|HS71L_HUMAN	HSPA1L
	sp|O95373|IPO7_HUMAN	IPO7	13	15	7700000	0.0249			sp|Q04917|1433F_HUMAN	YWHAH	12	13	11000000	0.0449			sp|P13497|BMP1_HUMAN	BMP1	10	11	7400000	0.0268			sp|Q99873|ANM1_HUMAN	PRMT1	10	10	4000000	0.0363			sp|P09936|UCHL1_HUMAN	UCHL1	9	14	23000000	0.24			sp|Q99574|NEUS_HUMAN	SERPINI1	8	12	5700000	0.0251		IgG1_bovine
	sp|P30520|PURA2_HUMAN	ADSS	13	15	11000000	0.034			sp|P11413|G6PD_HUMAN	G6PD	12	13	4100000	0.0168			sp|P98160|PGBM_HUMAN	HSPG2	10	11	3500000	0.0128			sp|P43034|LIS1_HUMAN	PAFAH1B1	10	10	1900000	0.0173			sp|P05387|RLA2_HUMAN	RPLP2	9	13	15000000	0.15			sp|P38159|RBMX_HUMAN	RBMX	8	12	6200000	0.027		sp|P62736|ACTA_HUMAN	ACTA2
	sp|P33992|MCM5_HUMAN	MCM5	13	15	5600000	0.0181			sp|P60228|EIF3E_HUMAN	EIF3E	12	13	7800000	0.0322			sp|P38919|IF4A3_HUMAN	EIF4A3	10	11	5700000	0.0207			sp|P50453|SPB9_HUMAN	SERPINB9	10	10	630000	0.00571			sp|P25787|PSA2_HUMAN	PSMA2	9	12	3500000	0.0359			sp|Q58FF7|H90B3_HUMAN	HSP90AB3P	8	12	42000000	0.19		sp|P07195|LDHB_HUMAN	LDHB
	sp|P50570|DYN2_HUMAN	DNM2	13	15	1800000	0.00577			sp|O15372|EIF3H_HUMAN	EIF3H	12	13	5100000	0.021			sp|P48643|TCPE_HUMAN	CCT5	10	11	2200000	0.00803			sp|P49588|SYAC_HUMAN	AARS	10	10	2100000	0.0196			sp|O43776|SYNC_HUMAN	NARS	9	12	1300000	0.0134			sp|P40926|MDHM_HUMAN	MDH2	8	11	11000000	0.0493		sp|P60174|TPIS_HUMAN	TPI1
	sp|P62191|PRS4_HUMAN	PSMC1	13	14	7100000	0.0229			sp|Q86SF2|GALT7_HUMAN	GALNT7	12	13	6900000	0.0284			sp|P50990|TCPQ_HUMAN	CCT8	10	11	3500000	0.0129			sp|P14550|AK1A1_HUMAN	AKR1A1	10	10	1200000	0.011			sp|Q15293|RCN1_HUMAN	RCN1	9	12	2000000	0.021			sp|P52292|IMA1_HUMAN	KPNA2	8	10	3600000	0.016		sp|P02649|APOE_HUMAN	APOE
	sp|O95347|SMC2_HUMAN	SMC2	13	14	3800000	0.0123			sp|P35580|MYH10_HUMAN	MYH10	12	12	3000000	0.0123			sp|O15067|PUR4_HUMAN	PFAS	10	11	8000000	0.0291			sp|P11717|MPRI_HUMAN	IGF2R	10	10	2000000	0.0184			sp|P30040|ERP29_HUMAN	ERP29	9	12	1700000	0.0175			sp|Q99460|PSMD1_HUMAN	PSMD1	8	10	1800000	0.00799		sp|Q14118|DAG1_HUMAN	DAG1
	sp|Q93009|UBP7_HUMAN	USP7	13	14	4200000	0.0136			sp|P23381|SYWC_HUMAN	WARS	12	12	3600000	0.0149			sp|Q99873|ANM1_HUMAN	PRMT1	10	10	8800000	0.0319			sp|O00148|DX39A_HUMAN	DDX39A	10	10	4100000	0.0375			sp|P39687|AN32A_HUMAN	ANP32A	9	12	7800000	0.0815			sp|P23526|SAHH_HUMAN	AHCY	8	10	4700000	0.0208		sp|P55287|CAD11_HUMAN	CDH11
	sp|Q9UQE7|SMC3_HUMAN	SMC3	13	14	2400000	0.00767			sp|P30740|ILEU_HUMAN	SERPINB1	12	12	4300000	0.0178			sp|P11216|PYGB_HUMAN	PYGB	10	10	3800000	0.014			sp|P27695|APEX1_HUMAN	APEX1	10	10	4600000	0.042			sp|P78417|GSTO1_HUMAN	GSTO1	9	12	6200000	0.0642			sp|Q6V0I7|FAT4_HUMAN	FAT4	8	10	1300000	0.00583		sp|O14786|NRP1_HUMAN	NRP1
	sp|P00505|AATM_HUMAN	GOT2	13	13	21000000	0.0679			sp|P42765|THIM_HUMAN	ACAA2	12	12	4800000	0.0196			sp|P22392|NDKB_HUMAN	NME2	9	29	320000000	1.16			sp|O75533|SF3B1_HUMAN	SF3B1	10	10	7400000	0.0676			sp|Q9HB40|RISC_HUMAN	SCPEP1	9	11	10000000	0.11			sp|P08195|4F2_HUMAN	SLC3A2	8	10	3100000	0.0138		sp|Q9HBR0|S38AA_HUMAN	SLC38A10
	sp|P42765|THIM_HUMAN	ACAA2	13	13	5200000	0.0169			sp|P43490|NAMPT_HUMAN	NAMPT	12	12	3400000	0.0139			sp|P18669|PGAM1_HUMAN	PGAM1	9	23	23000000	0.082			sp|O95861|BPNT1_HUMAN	BPNT1	10	10	1700000	0.0156			sp|P28074|PSB5_HUMAN	PSMB5	9	11	8800000	0.0918			sp|Q02790|FKBP4_HUMAN	FKBP4	8	10	6300000	0.0275		sp|Q96KP4|CNDP2_HUMAN	CNDP2
	sp|P13497|BMP1_HUMAN	BMP1	13	13	11000000	0.0342			sp|P13497|BMP1_HUMAN	BMP1	12	12	5600000	0.0231			sp|P00492|HPRT_HUMAN	HPRT1	9	19	13000000	0.0485			sp|Q9Y3A5|SBDS_HUMAN	SBDS	10	10	1800000	0.0161			sp|P52292|IMA1_HUMAN	KPNA2	9	11	1700000	0.0179			sp|P61604|CH10_HUMAN	HSPE1	8	10	8500000	0.0375		sp|P35241|RADI_HUMAN	RDX
	sp|Q00341|VIGLN_HUMAN	HDLBP	13	13	1600000	0.0053			sp|Q8TDW7|FAT3_HUMAN	FAT3	12	12	1800000	0.00743			sp|Q58FF7|H90B3_HUMAN	HSP90AB3P	9	19	120000000	0.45			sp|P16949|STMN1_HUMAN	STMN1	9	35	10000000	0.0955			sp|P25788|PSA3_HUMAN	PSMA3	9	11	4900000	0.0514			sp|O95373|IPO7_HUMAN	IPO7	8	9	3500000	0.0152		sp|P21399|ACOC_HUMAN	ACO1
	IgG1_bovine		12	51	450000000	1.46			sp|Q10567|AP1B1_HUMAN	AP1B1	12	12	7700000	0.0319			sp|Q01105|SET_HUMAN	SET	9	16	55000000	0.2			sp|P01023|A2MG_HUMAN	A2M	9	29	200000000	1.83			sp|Q14703|MBTP1_HUMAN	MBTPS1	9	10	3000000	0.0309			sp|Q06323|PSME1_HUMAN	PSME1	8	9	1600000	0.00711		sp|Q08211|DHX9_HUMAN	DHX9
	sp|P0DP24|CALM2_HUMAN	CALM2	12	33	150000000	0.5			sp|O43852|CALU_HUMAN	CALU	12	12	8300000	0.0342			sp|P26368|U2AF2_HUMAN	U2AF2	9	16	6700000	0.0243			sp|P04406|G3P_HUMAN	GAPDH	9	24	25000000	0.22			sp|P04181|OAT_HUMAN	OAT	9	10	610000	0.00633			sp|P35241|RADI_HUMAN	RDX	8	9	2600000	0.0113		sp|Q9NY33|DPP3_HUMAN	DPP3
	sp|P08238|HS90B_HUMAN	HSP90AB1	12	26	240000000	0.79			sp|Q15008|PSMD6_HUMAN	PSMD6	12	12	6300000	0.0257			sp|P37802|TAGL2_HUMAN	TAGLN2	9	16	35000000	0.13			sp|P62805|H4_HUMAN	HIST1H4A	9	23	180000000	1.68			sp|P05198|IF2A_HUMAN	EIF2S1	9	10	4900000	0.0512			sp|P34059|GALNS_HUMAN	GALNS	8	9	4300000	0.019		sp|Q99613|EIF3C_HUMAN	EIF3C
	sp|Q07955|SRSF1_HUMAN	SRSF1	12	26	14000000	0.0442			sp|P16949|STMN1_HUMAN	STMN1	11	38	27000000	0.11			sp|Q99497|PARK7_HUMAN	PARK7	9	16	29000000	0.1			sp|P23528|COF1_HUMAN	CFL1	9	18	21000000	0.19			sp|O15144|ARPC2_HUMAN	ARPC2	9	10	3900000	0.041			sp|Q9HBR0|S38AA_HUMAN	SLC38A10	8	9	2200000	0.00967		sp|Q15008|PSMD6_HUMAN	PSMD6
	sp|P16152|CBR1_HUMAN	CBR1	12	24	22000000	0.0699			sp|P18669|PGAM1_HUMAN	PGAM1	11	36	36000000	0.15			sp|P32119|PRDX2_HUMAN	PRDX2	9	16	44000000	0.16			sp|P28799|GRN_HUMAN	GRN	9	18	29000000	0.27			sp|P30153|2AAA_HUMAN	PPP2R1A	9	10	3800000	0.0391			sp|O43776|SYNC_HUMAN	NARS	8	9	1700000	0.00731		sp|P38646|GRP75_HUMAN	HSPA9
	sp|P61981|1433G_HUMAN	YWHAG	12	22	95000000	0.31			sp|P01024|CO3_HUMAN	C3	11	26	63000000	0.26			sp|P21399|ACOC_HUMAN	ACO1	9	14	2400000	0.0087			sp|P00492|HPRT_HUMAN	HPRT1	9	17	12000000	0.11			sp|O76003|GLRX3_HUMAN	GLRX3	9	10	3900000	0.0405			sp|P30085|KCY_HUMAN	CMPK1	8	9	1900000	0.00815		sp|P05198|IF2A_HUMAN	EIF2S1
	sp|P25786|PSA1_HUMAN	PSMA1	12	18	24000000	0.0778			sp|P80723|BASP1_HUMAN	BASP1	11	23	17000000	0.0719			sp|P27348|1433T_HUMAN	YWHAQ	9	14	16000000	0.059			sp|P08865|RSSA_HUMAN	RPSA	9	15	11000000	0.1			sp|Q15459|SF3A1_HUMAN	SF3A1	9	10	1400000	0.0145			sp|Q06481|APLP2_HUMAN	APLP2	8	9	4400000	0.0193		sp|O43852|CALU_HUMAN	CALU
	sp|P25787|PSA2_HUMAN	PSMA2	12	17	24000000	0.0764			sp|Q07955|SRSF1_HUMAN	SRSF1	11	22	15000000	0.0596			sp|Q9BQT9|CSTN3_HUMAN	CLSTN3	9	14	29000000	0.11			sp|P22392|NDKB_HUMAN	NME2	9	15	130000000	1.15			sp|Q14103|HNRPD_HUMAN	HNRNPD	9	10	3700000	0.0388			sp|Q15631|TSN_HUMAN	TSN	8	9	4300000	0.0187		sp|Q13332|PTPRS_HUMAN	PTPRS
	sp|P39687|AN32A_HUMAN	ANP32A	12	17	66000000	0.21			sp|O75787|RENR_HUMAN	ATP6AP2	11	20	44000000	0.18			sp|P08195|4F2_HUMAN	SLC3A2	9	14	3200000	0.0115			sp|P46108|CRK_HUMAN	CRK	9	14	1000000	0.00936			sp|P30041|PRDX6_HUMAN	PRDX6	9	10	5400000	0.0563			sp|Q92823|NRCAM_HUMAN	NRCAM	8	9	2700000	0.0118		sp|Q9BTY2|FUCO2_HUMAN	FUCA2
	sp|P43490|NAMPT_HUMAN	NAMPT	12	15	5400000	0.0174			sp|P20908|CO5A1_HUMAN	COL5A1	11	20	3800000	0.0158			sp|P28066|PSA5_HUMAN	PSMA5	9	14	13000000	0.0456			sp|P26368|U2AF2_HUMAN	U2AF2	9	14	3400000	0.0314			sp|P42785|PCP_HUMAN	PRCP	9	10	9400000	0.0979			sp|P62826|RAN_HUMAN	RAN	8	9	12000000	0.0517		sp|P11216|PYGB_HUMAN	PYGB
	sp|P08572|CO4A2_HUMAN	COL4A2	12	15	8000000	0.0258			sp|Q13263|TIF1B_HUMAN	TRIM28	11	18	14000000	0.0561			sp|P31948|STIP1_HUMAN	STIP1	9	14	4100000	0.0149			sp|Q04760|LGUL_HUMAN	GLO1	9	14	28000000	0.26			sp|O14773|TPP1_HUMAN	TPP1	9	9	13000000	0.13			sp|P33991|MCM4_HUMAN	MCM4	8	8	2700000	0.0118		sp|P23381|SYWC_HUMAN	WARS
	sp|Q92973|TNPO1_HUMAN	TNPO1	12	15	7400000	0.0239			sp|P43686|PRS6B_HUMAN	PSMC4	11	17	3000000	0.0123			sp|P25786|PSA1_HUMAN	PSMA1	9	14	12000000	0.0454			sp|Q14112|NID2_HUMAN	NID2	9	13	1300000	0.012			sp|Q9HBR0|S38AA_HUMAN	SLC38A10	9	9	860000	0.00892			sp|P78371|TCPB_HUMAN	CCT2	8	8	1200000	0.00537		sp|Q16851|UGPA_HUMAN	UGP2
	sp|P54578|UBP14_HUMAN	USP14	12	14	6200000	0.0199			sp|P62424|RL7A_HUMAN	RPL7A	11	17	12000000	0.0503			sp|Q04917|1433F_HUMAN	YWHAH	9	13	8900000	0.0323			sp|P25788|PSA3_HUMAN	PSMA3	9	13	7500000	0.0683			sp|O95336|6PGL_HUMAN	PGLS	9	9	1500000	0.016			sp|Q9NYU2|UGGG1_HUMAN	UGGT1	8	8	1200000	0.00527		sp|P48637|GSHB_HUMAN	GSS
	sp|O14786|NRP1_HUMAN	NRP1	12	14	10000000	0.0336			sp|P39687|AN32A_HUMAN	ANP32A	11	17	38000000	0.16			sp|P54819|KAD2_HUMAN	AK2	9	13	12000000	0.0444			sp|P06280|AGAL_HUMAN	GLA	9	12	4300000	0.0393			sp|P60842|IF4A1_HUMAN	EIF4A1	9	9	7900000	0.0817			sp|Q14393|GAS6_HUMAN	GAS6	8	8	4200000	0.0183		sp|Q9H3U1|UN45A_HUMAN	UNC45A
	sp|Q14393|GAS6_HUMAN	GAS6	12	14	12000000	0.0394			sp|P28074|PSB5_HUMAN	PSMB5	11	16	22000000	0.0888			sp|P33993|MCM7_HUMAN	MCM7	9	13	1600000	0.00593			sp|P68036|UB2L3_HUMAN	UBE2L3	9	12	13000000	0.12			sp|P12004|PCNA_HUMAN	PCNA	9	9	4100000	0.0429			sp|P11586|C1TC_HUMAN	MTHFD1	8	8	2000000	0.00867		sp|P14868|SYDC_HUMAN	DARS
	sp|P23526|SAHH_HUMAN	AHCY	12	14	23000000	0.0752			sp|P14324|FPPS_HUMAN	FDPS	11	16	14000000	0.0568			sp|Q08945|SSRP1_HUMAN	SSRP1	9	13	3600000	0.0132			sp|Q15375|EPHA7_HUMAN	EPHA7	9	12	3800000	0.0345			sp|P28066|PSA5_HUMAN	PSMA5	9	9	3800000	0.0394			sp|P17174|AATC_HUMAN	GOT1	8	8	3900000	0.0173		sp|P14735|IDE_HUMAN	IDE
	sp|O00232|PSD12_HUMAN	PSMD12	12	14	5700000	0.0185			sp|P35237|SPB6_HUMAN	SERPINB6	11	15	6600000	0.0272			sp|Q96P70|IPO9_HUMAN	IPO9	9	12	3400000	0.0123			sp|P12110|CO6A2_HUMAN	COL6A2	9	12	2400000	0.0219			sp|P09622|DLDH_HUMAN	DLD	9	9	880000	0.00916			sp|P31939|PUR9_HUMAN	ATIC	8	8	4200000	0.0184		sp|P46013|KI67_HUMAN	MKI67
	sp|P23921|RIR1_HUMAN	RRM1	12	14	5300000	0.0171			sp|P46108|CRK_HUMAN	CRK	11	15	2300000	0.0096			sp|P35609|ACTN2_HUMAN	ACTN2	9	12	24000000	0.0863			sp|P49903|SPS1_HUMAN	SEPHS1	9	11	930000	0.0085			sp|O95433|AHSA1_HUMAN	AHSA1	9	9	2300000	0.0237			sp|P46781|RS9_HUMAN	RPS9	8	8	1800000	0.00803		sp|Q5VYK3|ECM29_HUMAN	ECM29
	sp|P23142|FBLN1_HUMAN	FBLN1	12	14	26000000	0.0852			sp|O75347|TBCA_HUMAN	TBCA	11	15	59000000	0.24			sp|P14314|GLU2B_HUMAN	PRKCSH	9	12	11000000	0.0391			sp|Q15293|RCN1_HUMAN	RCN1	9	11	2300000	0.0212			sp|P14868|SYDC_HUMAN	DARS	9	9	1000000	0.0106			sp|P07737|PROF1_HUMAN	PFN1	7	22	140000000	0.63		sp|Q14008|CKAP5_HUMAN	CKAP5
	sp|Q9NY33|DPP3_HUMAN	DPP3	12	13	4600000	0.0149			sp|P48444|COPD_HUMAN	ARCN1	11	15	2500000	0.0104			sp|O00154|BACH_HUMAN	ACOT7	9	12	7200000	0.026			sp|Q13867|BLMH_HUMAN	BLMH	9	11	3600000	0.0325			sp|O43592|XPOT_HUMAN	XPOT	9	9	680000	0.00702			sp|P06748|NPM_HUMAN	NPM1	7	20	27000000	0.12		sp|Q9P265|DIP2B_HUMAN	DIP2B
	sp|O95490|AGRL2_HUMAN	ADGRL2	12	13	3700000	0.0118			sp|P78417|GSTO1_HUMAN	GSTO1	11	15	19000000	0.0772			sp|O75882|ATRN_HUMAN	ATRN	9	12	9800000	0.0357			sp|Q10471|GALT2_HUMAN	GALNT2	9	11	3900000	0.0355			sp|P13497|BMP1_HUMAN	BMP1	9	9	2800000	0.0293			sp|P01008|ANT3_HUMAN	SERPINC1	7	20	44000000	0.19		sp|Q7L576|CYFP1_HUMAN	CYFIP1
	sp|P50454|SERPH_HUMAN	SERPINH1	12	13	8300000	0.027			sp|P33993|MCM7_HUMAN	MCM7	11	14	4200000	0.0173			sp|P60228|EIF3E_HUMAN	EIF3E	9	12	4900000	0.0178			sp|P80303|NUCB2_HUMAN	NUCB2	9	11	1300000	0.0118			sp|Q10567|AP1B1_HUMAN	AP1B1	9	9	1500000	0.0151			sp|P62805|H4_HUMAN	HIST1H4A	7	19	120000000	0.54		sp|O95347|SMC2_HUMAN	SMC2
	sp|Q14CX7|NAA25_HUMAN	NAA25	12	13	2900000	0.00924			sp|O95757|HS74L_HUMAN	HSPA4L	11	14	2000000	0.00838			sp|O43776|SYNC_HUMAN	NARS	9	12	2600000	0.00935			sp|P78417|GSTO1_HUMAN	GSTO1	9	11	8100000	0.0736			sp|P11413|G6PD_HUMAN	G6PD	9	9	560000	0.00584			sp|P04406|G3P_HUMAN	GAPDH	7	18	34000000	0.15		sp|P61978|HNRPK_HUMAN	HNRNPK
	sp|Q32P28|P3H1_HUMAN	P3H1	12	13	9900000	0.032			sp|P30040|ERP29_HUMAN	ERP29	11	14	7400000	0.0304			sp|Q93009|UBP7_HUMAN	USP7	9	12	1600000	0.00587			sp|P09104|ENOG_HUMAN	ENO2	9	10	1700000	0.0151			sp|P06737|PYGL_HUMAN	PYGL	9	9	1000000	0.0109			sp|O75629|CREG1_HUMAN	CREG1	7	18	30000000	0.13		sp|Q9UBE0|SAE1_HUMAN	SAE1
	sp|P60228|EIF3E_HUMAN	EIF3E	12	13	7700000	0.0249			sp|Q99574|NEUS_HUMAN	SERPINI1	11	14	9200000	0.0378			sp|P22626|ROA2_HUMAN	HNRNPA2B1	9	12	2800000	0.01			sp|O15031|PLXB2_HUMAN	PLXNB2	9	10	1400000	0.0128			sp|P62249|RS16_HUMAN	RPS16	9	9	4400000	0.0459			sp|P08865|RSSA_HUMAN	RPSA	7	14	15000000	0.0643		sp|Q99497|PARK7_HUMAN	PARK7
	sp|P53041|PPP5_HUMAN	PPP5C	12	13	4300000	0.0138			sp|Q13822|ENPP2_HUMAN	ENPP2	11	14	5400000	0.0223			sp|P28074|PSB5_HUMAN	PSMB5	9	11	11000000	0.0413			sp|P15289|ARSA_HUMAN	ARSA	9	10	7500000	0.0688			sp|P60228|EIF3E_HUMAN	EIF3E	9	9	1000000	0.0108			sp|P25787|PSA2_HUMAN	PSMA2	7	14	5800000	0.0256		sp|P01137|TGFB1_HUMAN	TGFB1
	sp|Q93008|USP9X_HUMAN	USP9X	12	13	1900000	0.00626			sp|P07686|HEXB_HUMAN	HEXB	11	14	4800000	0.0196			sp|Q99613|EIF3C_HUMAN	EIF3C	9	11	4100000	0.0151			sp|O75347|TBCA_HUMAN	TBCA	9	10	22000000	0.2			sp|Q9Y3A5|SBDS_HUMAN	SBDS	9	9	1300000	0.0131			sp|Q99985|SEM3C_HUMAN	SEMA3C	7	14	5400000	0.0236		sp|O43776|SYNC_HUMAN	NARS
	sp|P37837|TALDO_HUMAN	TALDO1	12	13	33000000	0.11			sp|P48147|PPCE_HUMAN	PREP	11	13	22000000	0.0901			sp|P40926|MDHM_HUMAN	MDH2	9	11	11000000	0.0409			sp|P38646|GRP75_HUMAN	HSPA9	9	10	1500000	0.0137			sp|P63261|ACTG_HUMAN	ACTG1	8	30	200000000	2.13			sp|P07711|CATL1_HUMAN	CTSL	7	13	59000000	0.26		sp|P25786|PSA1_HUMAN	PSMA1
	sp|Q9UIA9|XPO7_HUMAN	XPO7	12	13	3800000	0.0122			sp|P09104|ENOG_HUMAN	ENO2	11	13	4700000	0.0194			sp|O15372|EIF3H_HUMAN	EIF3H	9	11	3300000	0.0119			sp|P30040|ERP29_HUMAN	ERP29	9	10	2100000	0.0195			sp|P06748|NPM_HUMAN	NPM1	8	20	31000000	0.32			sp|O43505|B4GA1_HUMAN	B4GAT1	7	13	24000000	0.11		sp|P00505|AATM_HUMAN	GOT2
	sp|Q9UNZ2|NSF1C_HUMAN	NSFL1C	12	12	5900000	0.0191			sp|Q9BT78|CSN4_HUMAN	COPS4	11	13	3400000	0.0139			sp|Q9Y617|SERC_HUMAN	PSAT1	9	10	22000000	0.0808			sp|Q9Y2E5|MA2B2_HUMAN	MAN2B2	9	10	1600000	0.0142			sp|P23528|COF1_HUMAN	CFL1	8	16	18000000	0.19			sp|Q15375|EPHA7_HUMAN	EPHA7	7	13	7200000	0.0314		sp|Q9ULB5|CADH7_HUMAN	CDH7
	sp|Q06323|PSME1_HUMAN	PSME1	12	12	14000000	0.0464			sp|Q15262|PTPRK_HUMAN	PTPRK	11	13	15000000	0.0617			sp|P13591|NCAM1_HUMAN	NCAM1	9	10	6700000	0.0243			sp|O43390|HNRPR_HUMAN	HNRNPR	9	10	1200000	0.0108			sp|Q58FF8|H90B2_HUMAN	HSP90AB2P	8	14	62000000	0.64			sp|P15289|ARSA_HUMAN	ARSA	7	12	17000000	0.0746		sp|P43686|PRS6B_HUMAN	PSMC4
	sp|Q8TEX9|IPO4_HUMAN	IPO4	12	12	1600000	0.00523			sp|Q16543|CDC37_HUMAN	CDC37	11	13	7200000	0.0296			sp|P50454|SERPH_HUMAN	SERPINH1	9	9	14000000	0.0514			sp|P31350|RIR2_HUMAN	RRM2	9	10	660000	0.00604			sp|P08865|RSSA_HUMAN	RPSA	8	13	12000000	0.12			sp|P04066|FUCO_HUMAN	FUCA1	7	12	27000000	0.12		sp|O43390|HNRPR_HUMAN	HNRNPR
	sp|P38646|GRP75_HUMAN	HSPA9	12	12	3700000	0.012			sp|P35241|RADI_HUMAN	RDX	11	13	7800000	0.0322			sp|P31939|PUR9_HUMAN	ATIC	9	9	2400000	0.0087			sp|P09661|RU2A_HUMAN	SNRPA1	9	10	780000	0.00708			sp|P11940|PABP1_HUMAN	PABPC1	8	13	2300000	0.0239			sp|Q14118|DAG1_HUMAN	DAG1	7	12	26000000	0.12		sp|Q9UNZ2|NSF1C_HUMAN	NSFL1C
	sp|Q01813|PFKAP_HUMAN	PFKP	12	12	5200000	0.0167			sp|P14868|SYDC_HUMAN	DARS	11	13	5700000	0.0234			sp|Q9H3U1|UN45A_HUMAN	UNC45A	9	9	2000000	0.00721			sp|Q9Y6E2|BZW2_HUMAN	BZW2	9	10	670000	0.00612			sp|P00492|HPRT_HUMAN	HPRT1	8	13	7400000	0.0771			sp|P52565|GDIR1_HUMAN	ARHGDIA	7	11	23000000	0.1		sp|P42765|THIM_HUMAN	ACAA2
	sp|Q9BTW9|TBCD_HUMAN	TBCD	12	12	3700000	0.012			sp|Q9HAV4|XPO5_HUMAN	XPO5	11	12	1400000	0.00567			sp|P63261|ACTG_HUMAN	ACTG1	8	46	690000000	2.5			sp|P50990|TCPQ_HUMAN	CCT8	9	10	1400000	0.0127			sp|P25786|PSA1_HUMAN	PSMA1	8	13	3200000	0.0331			sp|P10619|PPGB_HUMAN	CTSA	7	11	28000000	0.12		sp|O43592|XPOT_HUMAN	XPOT
	sp|P19367|HXK1_HUMAN	HK1	12	12	3200000	0.0103			sp|O75874|IDHC_HUMAN	IDH1	11	12	5500000	0.0228			sp|P62805|H4_HUMAN	HIST1H4A	8	43	620000000	2.27			sp|Q13561|DCTN2_HUMAN	DCTN2	9	9	830000	0.00758			sp|P46108|CRK_HUMAN	CRK	8	12	700000	0.00727			sp|P60900|PSA6_HUMAN	PSMA6	7	11	11000000	0.0502		sp|Q32P28|P3H1_HUMAN	P3H1
	sp|P18669|PGAM1_HUMAN	PGAM1	11	47	120000000	0.38			sp|P33991|MCM4_HUMAN	MCM4	11	12	2500000	0.0102			IgG2a_bovine		8	32	180000000	0.67			sp|Q99536|VAT1_HUMAN	VAT1	9	9	1400000	0.0125			sp|O60256|KPRB_HUMAN	PRPSAP2	8	12	930000	0.00968			sp|Q58FF6|H90B4_HUMAN	HSP90AB4P	7	11	33000000	0.14		sp|O95757|HS74L_HUMAN	HSPA4L
	sp|P04406|G3P_HUMAN	GAPDH	11	41	110000000	0.36			sp|Q13561|DCTN2_HUMAN	DCTN2	11	12	6400000	0.0264			sp|Q58FF8|H90B2_HUMAN	HSP90AB2P	8	23	250000000	0.9			sp|P04181|OAT_HUMAN	OAT	9	9	480000	0.00435			sp|O60911|CATL2_HUMAN	CTSV	8	12	11000000	0.11			IgG3_bovine		7	11	54000000	0.24		sp|Q06210|GFPT1_HUMAN	GFPT1
	sp|P34931|HS71L_HUMAN	HSPA1L	11	29	23000000	0.076			sp|P12270|TPR_HUMAN	TPR	11	12	7000000	0.0288			sp|P63241|IF5A1_HUMAN	EIF5A	8	21	42000000	0.15			sp|Q9BT78|CSN4_HUMAN	COPS4	9	9	1000000	0.00929			sp|P04066|FUCO_HUMAN	FUCA1	8	12	4600000	0.0475			sp|P24534|EF1B_HUMAN	EEF1B2	7	10	12000000	0.0531		sp|Q6V0I7|FAT4_HUMAN	FAT4
	sp|P0DMV9|HS71B_HUMAN	HSPA1B	11	25	14000000	0.0466			sp|Q08211|DHX9_HUMAN	DHX9	11	12	2600000	0.0106			sp|P08865|RSSA_HUMAN	RPSA	8	19	26000000	0.0941			sp|O75436|VP26A_HUMAN	VPS26A	9	9	5000000	0.0452			sp|P68036|UB2L3_HUMAN	UBE2L3	8	12	14000000	0.15			sp|Q9HB71|CYBP_HUMAN	CACYBP	7	10	6700000	0.0292		sp|Q92945|FUBP2_HUMAN	KHSRP
	sp|P00491|PNPH_HUMAN	PNP	11	22	14000000	0.0446			sp|Q9ULB5|CADH7_HUMAN	CDH7	11	12	3900000	0.0158			sp|Q9NY33|DPP3_HUMAN	DPP3	8	17	3700000	0.0136			sp|Q05707|COEA1_HUMAN	COL14A1	9	9	750000	0.00687			sp|P07858|CATB_HUMAN	CTSB	8	11	11000000	0.11			sp|P01137|TGFB1_HUMAN	TGFB1	7	10	20000000	0.0875		sp|Q01581|HMCS1_HUMAN	HMGCS1
	sp|P63104|1433Z_HUMAN	YWHAZ	11	21	220000000	0.7			sp|P05198|IF2A_HUMAN	EIF2S1	11	12	5600000	0.023			sp|P08572|CO4A2_HUMAN	COL4A2	8	16	13000000	0.0461			sp|P53004|BIEA_HUMAN	BLVRA	9	9	1800000	0.0161			sp|Q9UNM6|PSD13_HUMAN	PSMD13	8	11	2500000	0.0263			sp|O00299|CLIC1_HUMAN	CLIC1	7	10	11000000	0.0476		sp|P48147|PPCE_HUMAN	PREP
	sp|Q06830|PRDX1_HUMAN	PRDX1	11	21	280000000	0.89			sp|P33176|KINH_HUMAN	KIF5B	11	12	2100000	0.00856			sp|P35241|RADI_HUMAN	RDX	8	15	5300000	0.0194			sp|O14908|GIPC1_HUMAN	GIPC1	9	9	660000	0.00606			sp|P00450|CERU_HUMAN	CP	8	11	7200000	0.0753			sp|P40925|MDHC_HUMAN	MDH1	7	10	16000000	0.0715		sp|Q9Y262|EIF3L_HUMAN	EIF3L
	sp|P26641|EF1G_HUMAN	EEF1G	11	20	33000000	0.11			sp|Q13200|PSMD2_HUMAN	PSMD2	11	12	4900000	0.0201			sp|Q9BWD1|THIC_HUMAN	ACAT2	8	15	14000000	0.0513			sp|Q9HBR0|S38AA_HUMAN	SLC38A10	9	9	830000	0.00753			sp|P62081|RS7_HUMAN	RPS7	8	11	2900000	0.0303			sp|O60911|CATL2_HUMAN	CTSV	7	10	11000000	0.0485		sp|P54577|SYYC_HUMAN	YARS
	sp|P11940|PABP1_HUMAN	PABPC1	11	19	5600000	0.0181			sp|P48163|MAOX_HUMAN	ME1	11	12	7200000	0.0295			sp|P46060|RAGP1_HUMAN	RANGAP1	8	15	2300000	0.00853			sp|Q9HB40|RISC_HUMAN	SCPEP1	9	9	12000000	0.11			sp|P20908|CO5A1_HUMAN	COL5A1	8	11	760000	0.0079			sp|Q04917|1433F_HUMAN	YWHAH	7	9	6000000	0.0264		sp|P11413|G6PD_HUMAN	G6PD
	sp|Q9P258|RCC2_HUMAN	RCC2	11	19	12000000	0.0387			sp|Q15046|SYK_HUMAN	KARS	11	12	5300000	0.0219			sp|Q9H1E3|NUCKS_HUMAN	NUCKS1	8	14	6500000	0.0236			sp|P11586|C1TC_HUMAN	MTHFD1	9	9	1100000	0.0104			sp|P09211|GSTP1_HUMAN	GSTP1	8	10	3600000	0.0379			sp|Q99832|TCPH_HUMAN	CCT7	7	9	3600000	0.0159		sp|O75534|CSDE1_HUMAN	CSDE1
	sp|P35237|SPB6_HUMAN	SERPINB6	11	17	7100000	0.0229			sp|O76003|GLRX3_HUMAN	GLRX3	11	12	8400000	0.0345			sp|Q08431|MFGM_HUMAN	MFGE8	8	14	42000000	0.15			sp|O14929|HAT1_HUMAN	HAT1	9	9	1600000	0.0143			sp|Q01105|SET_HUMAN	SET	8	10	14000000	0.14			sp|O95336|6PGL_HUMAN	PGLS	7	9	3900000	0.0172		sp|P54136|SYRC_HUMAN	RARS
	sp|P43686|PRS6B_HUMAN	PSMC4	11	17	4100000	0.0131			sp|Q9ULV4|COR1C_HUMAN	CORO1C	11	12	4700000	0.0192			sp|P07951|TPM2_HUMAN	TPM2	8	14	8200000	0.0297			sp|Q96CX2|KCD12_HUMAN	KCTD12	9	9	380000	0.00347			sp|P30085|KCY_HUMAN	CMPK1	8	10	1700000	0.0173			sp|P54819|KAD2_HUMAN	AK2	7	9	8300000	0.0363		sp|Q01813|PFKAP_HUMAN	PFKP
	sp|Q9BWD1|THIC_HUMAN	ACAT2	11	17	14000000	0.0442			sp|P30041|PRDX6_HUMAN	PRDX6	11	12	10000000	0.0417			sp|Q04760|LGUL_HUMAN	GLO1	8	14	24000000	0.088			sp|Q9H4A4|AMPB_HUMAN	RNPEP	9	9	1500000	0.0136			sp|Q15262|PTPRK_HUMAN	PTPRK	8	10	5900000	0.0614			sp|P06737|PYGL_HUMAN	PYGL	7	9	1200000	0.00527		sp|P36871|PGM1_HUMAN	PGM1
	sp|P05387|RLA2_HUMAN	RPLP2	11	16	73000000	0.24			sp|Q96G03|PGM2_HUMAN	PGM2	11	12	3100000	0.0127			sp|Q99985|SEM3C_HUMAN	SEMA3C	8	14	5100000	0.0185			sp|O95433|AHSA1_HUMAN	AHSA1	9	9	2700000	0.0247			sp|Q14393|GAS6_HUMAN	GAS6	8	10	2100000	0.0213			sp|Q92824|PCSK5_HUMAN	PCSK5	7	9	3600000	0.0158		sp|Q96G03|PGM2_HUMAN	PGM2
	sp|P28074|PSB5_HUMAN	PSMB5	11	16	46000000	0.15			sp|Q93063|EXT2_HUMAN	EXT2	11	12	6700000	0.0277			sp|P62249|RS16_HUMAN	RPS16	8	14	18000000	0.0665			sp|P54819|KAD2_HUMAN	AK2	9	9	1400000	0.0126			sp|P0C0L4|CO4A_HUMAN	C4A	8	10	11000000	0.12			sp|P02545|LMNA_HUMAN	LMNA	7	9	2500000	0.0108		sp|P29144|TPP2_HUMAN	TPP2
	sp|Q92520|FAM3C_HUMAN	FAM3C	11	15	88000000	0.28			sp|Q9H4A4|AMPB_HUMAN	RNPEP	11	11	6700000	0.0274			sp|P54727|RD23B_HUMAN	RAD23B	8	13	2600000	0.00939			sp|P98160|PGBM_HUMAN	HSPG2	9	9	4100000	0.0374			sp|Q9Y490|TLN1_HUMAN	TLN1	8	9	530000	0.00549			sp|P12081|SYHC_HUMAN	HARS	7	9	3500000	0.0152		sp|P50570|DYN2_HUMAN	DNM2
	sp|P35609|ACTN2_HUMAN	ACTN2	11	15	21000000	0.0686			sp|P36955|PEDF_HUMAN	SERPINF1	11	11	5800000	0.0239			sp|P80303|NUCB2_HUMAN	NUCB2	8	13	3700000	0.0135			sp|O75643|U520_HUMAN	SNRNP200	9	9	610000	0.00558			sp|P15289|ARSA_HUMAN	ARSA	8	9	4900000	0.0512			sp|P24593|IBP5_HUMAN	IGFBP5	7	9	6300000	0.0275		sp|P11940|PABP1_HUMAN	PABPC1
	sp|P60842|IF4A1_HUMAN	EIF4A1	11	15	51000000	0.16			sp|P22061|PIMT_HUMAN	PCMT1	11	11	17000000	0.0687			sp|P30040|ERP29_HUMAN	ERP29	8	13	5800000	0.0209			sp|P22234|PUR6_HUMAN	PAICS	9	9	2000000	0.0183			sp|P23142|FBLN1_HUMAN	FBLN1	8	9	6500000	0.0674			sp|P17987|TCPA_HUMAN	TCP1	7	8	2800000	0.0123		sp|P25787|PSA2_HUMAN	PSMA2
	sp|Q01105|SET_HUMAN	SET	11	15	46000000	0.15			sp|O75436|VP26A_HUMAN	VPS26A	11	11	4500000	0.0185			sp|P62701|RS4X_HUMAN	RPS4X	8	13	9400000	0.0344			sp|P27694|RFA1_HUMAN	RPA1	9	9	920000	0.0084			sp|Q08211|DHX9_HUMAN	DHX9	8	9	710000	0.00735			sp|Q96P70|IPO9_HUMAN	IPO9	7	8	1200000	0.00508		sp|P60842|IF4A1_HUMAN	EIF4A1
	sp|P25788|PSA3_HUMAN	PSMA3	11	15	29000000	0.0927			sp|P06737|PYGL_HUMAN	PYGL	11	11	3200000	0.0132			sp|P62269|RS18_HUMAN	RPS18	8	13	18000000	0.0665			sp|Q92484|ASM3A_HUMAN	SMPDL3A	9	9	14000000	0.12			sp|P61204|ARF3_HUMAN	ARF3	8	9	5000000	0.0519			sp|P35609|ACTN2_HUMAN	ACTN2	7	8	9400000	0.041		sp|P35237|SPB6_HUMAN	SERPINB6
	sp|Q15293|RCN1_HUMAN	RCN1	11	14	5900000	0.019			sp|Q86UP2|KTN1_HUMAN	KTN1	11	11	1100000	0.00453			sp|P12110|CO6A2_HUMAN	COL6A2	8	12	6600000	0.0239			sp|P08195|4F2_HUMAN	SLC3A2	9	9	1500000	0.0138			sp|P61758|PFD3_HUMAN	VBP1	8	9	590000	0.00616			sp|P02458|CO2A1_HUMAN	COL2A1	7	8	3900000	0.0172		sp|Q99985|SEM3C_HUMAN	SEMA3C
	sp|Q9H1E3|NUCKS_HUMAN	NUCKS1	11	14	7000000	0.0228			sp|Q13347|EIF3I_HUMAN	EIF3I	11	11	7100000	0.029			sp|Q9HB71|CYBP_HUMAN	CACYBP	8	12	6800000	0.0247			sp|Q9BWS9|CHID1_HUMAN	CHID1	9	9	2200000	0.0203			sp|P25205|MCM3_HUMAN	MCM3	8	9	2200000	0.0226			sp|Q99613|EIF3C_HUMAN	EIF3C	7	8	2000000	0.00888		sp|Q99519|NEUR1_HUMAN	NEU1
	sp|P40925|MDHC_HUMAN	MDH1	11	14	30000000	0.0966			sp|P28482|MK01_HUMAN	MAPK1	11	11	3800000	0.0155			sp|P05455|LA_HUMAN	SSB	8	12	11000000	0.0395			sp|Q00577|PURA_HUMAN	PURA	9	9	920000	0.00839			sp|Q99613|EIF3C_HUMAN	EIF3C	8	9	1700000	0.018			sp|O75223|GGCT_HUMAN	GGCT	7	8	3800000	0.0168		sp|P30041|PRDX6_HUMAN	PRDX6
	sp|P30041|PRDX6_HUMAN	PRDX6	11	14	27000000	0.0868			sp|Q9Y6E2|BZW2_HUMAN	BZW2	11	11	2200000	0.00919			sp|P09936|UCHL1_HUMAN	UCHL1	8	12	20000000	0.0727			sp|P39023|RL3_HUMAN	RPL3	9	9	870000	0.00789			sp|P10586|PTPRF_HUMAN	PTPRF	8	9	890000	0.00925			sp|P35606|COPB2_HUMAN	COPB2	7	8	1800000	0.00775		sp|Q15084|PDIA6_HUMAN	PDIA6
	sp|P02649|APOE_HUMAN	APOE	11	13	14000000	0.046			sp|P11717|MPRI_HUMAN	IGF2R	11	11	4400000	0.0183			sp|P38159|RBMX_HUMAN	RBMX	8	12	7200000	0.0262			sp|P62249|RS16_HUMAN	RPS16	9	9	6900000	0.0633			sp|P38159|RBMX_HUMAN	RBMX	8	9	2900000	0.0301			sp|O15031|PLXB2_HUMAN	PLXNB2	7	8	2100000	0.00927		sp|O75874|IDHC_HUMAN	IDH1
	sp|P22061|PIMT_HUMAN	PCMT1	11	13	35000000	0.11			sp|P09661|RU2A_HUMAN	SNRPA1	11	11	1500000	0.00623			sp|Q13162|PRDX4_HUMAN	PRDX4	8	12	22000000	0.0787			sp|Q08945|SSRP1_HUMAN	SSRP1	9	9	430000	0.00389			sp|P33993|MCM7_HUMAN	MCM7	8	9	570000	0.00587			sp|P05455|LA_HUMAN	SSB	7	8	3100000	0.0138		sp|P46060|RAGP1_HUMAN	RANGAP1
	sp|P05198|IF2A_HUMAN	EIF2S1	11	13	8000000	0.0258			sp|P80303|NUCB2_HUMAN	NUCB2	11	11	3700000	0.0152			sp|Q16658|FSCN1_HUMAN	FSCN1	8	11	7700000	0.0281			sp|O75718|CRTAP_HUMAN	CRTAP	9	9	1600000	0.0145			sp|P52788|SPSY_HUMAN	SMS	8	9	1400000	0.0146			sp|Q14566|MCM6_HUMAN	MCM6	7	8	2400000	0.0105		sp|P13497|BMP1_HUMAN	BMP1
	sp|P61201|CSN2_HUMAN	COPS2	11	13	2100000	0.0069			sp|P23528|COF1_HUMAN	CFL1	10	27	47000000	0.19			sp|P49903|SPS1_HUMAN	SEPHS1	8	11	5100000	0.0186			sp|P62081|RS7_HUMAN	RPS7	9	9	2800000	0.0258			sp|Q15233|NONO_HUMAN	NONO	8	9	1100000	0.0111			sp|O00339|MATN2_HUMAN	MATN2	7	8	7500000	0.0327		sp|P12110|CO6A2_HUMAN	COL6A2
	sp|O15372|EIF3H_HUMAN	EIF3H	11	13	3600000	0.0115			sp|P23284|PPIB_HUMAN	PPIB	10	25	140000000	0.56			sp|Q9Y230|RUVB2_HUMAN	RUVBL2	8	11	2100000	0.00764			sp|Q16769|QPCT_HUMAN	QPCT	8	38	71000000	0.64			sp|O14908|GIPC1_HUMAN	GIPC1	8	8	600000	0.00619			sp|Q32P28|P3H1_HUMAN	P3H1	7	8	4600000	0.0204		sp|O15372|EIF3H_HUMAN	EIF3H
	sp|Q9ULB5|CADH7_HUMAN	CDH7	11	12	3200000	0.0103			sp|P09211|GSTP1_HUMAN	GSTP1	10	19	36000000	0.15			sp|Q06210|GFPT1_HUMAN	GFPT1	8	11	3500000	0.0126			sp|P09486|SPRC_HUMAN	SPARC	8	36	210000000	1.92			sp|P27348|1433T_HUMAN	YWHAQ	8	8	7800000	0.0814			sp|Q9UBT2|SAE2_HUMAN	UBA2	7	8	2400000	0.0106		sp|P60228|EIF3E_HUMAN	EIF3E
	sp|O95336|6PGL_HUMAN	PGLS	11	12	11000000	0.0357			sp|P00492|HPRT_HUMAN	HPRT1	10	19	23000000	0.095			sp|Q13435|SF3B2_HUMAN	SF3B2	8	11	5000000	0.0181			sp|P09936|UCHL1_HUMAN	UCHL1	8	14	29000000	0.27			sp|O75436|VP26A_HUMAN	VPS26A	8	8	4100000	0.0429			sp|Q9Y617|SERC_HUMAN	PSAT1	7	8	6500000	0.0287		sp|P42785|PCP_HUMAN	PRCP
	sp|Q13332|PTPRS_HUMAN	PTPRS	11	12	2800000	0.00911			sp|Q58FF8|H90B2_HUMAN	HSP90AB2P	10	19	160000000	0.64			sp|O43505|B4GA1_HUMAN	B4GAT1	8	11	19000000	0.0698			sp|P09211|GSTP1_HUMAN	GSTP1	8	13	11000000	0.1			sp|Q06323|PSME1_HUMAN	PSME1	8	8	800000	0.00832			sp|Q09328|MGT5A_HUMAN	MGAT5	7	8	2700000	0.0119		sp|P28482|MK01_HUMAN	MAPK1
	sp|P28482|MK01_HUMAN	MAPK1	11	12	4300000	0.0139			sp|P12004|PCNA_HUMAN	PCNA	10	18	44000000	0.18			sp|P49368|TCPG_HUMAN	CCT3	8	11	3400000	0.0125			sp|P07858|CATB_HUMAN	CTSB	8	13	15000000	0.14			sp|P21399|ACOC_HUMAN	ACO1	8	8	700000	0.00726			sp|P05198|IF2A_HUMAN	EIF2S1	7	8	2100000	0.00936		sp|P36955|PEDF_HUMAN	SERPINF1
	sp|Q92499|DDX1_HUMAN	DDX1	11	12	4400000	0.0141			sp|Q04760|LGUL_HUMAN	GLO1	10	16	51000000	0.21			sp|P43686|PRS6B_HUMAN	PSMC4	8	11	1300000	0.00475			sp|Q58FF8|H90B2_HUMAN	HSP90AB2P	8	13	36000000	0.33			sp|P27708|PYR1_HUMAN	CAD	8	8	950000	0.0099			sp|O43592|XPOT_HUMAN	XPOT	7	8	830000	0.00362		sp|O75882|ATRN_HUMAN	ATRN
	sp|Q9Y696|CLIC4_HUMAN	CLIC4	11	12	12000000	0.0401			sp|Q14118|DAG1_HUMAN	DAG1	10	16	23000000	0.0943			sp|P15586|GNS_HUMAN	GNS	8	11	6400000	0.0233			sp|P07237|PDIA1_HUMAN	P4HB	8	13	570000	0.00517			sp|Q07812|BAX_HUMAN	BAX	8	8	3000000	0.0309			sp|P61247|RS3A_HUMAN	RPS3A	7	8	1900000	0.00836		sp|P98160|PGBM_HUMAN	HSPG2
	sp|Q8WVQ1|CANT1_HUMAN	CANT1	11	12	13000000	0.0407			sp|P63104|1433Z_HUMAN	YWHAZ	10	15	77000000	0.32			sp|P50502|F10A1_HUMAN	ST13	8	11	8800000	0.0321			sp|P52788|SPSY_HUMAN	SMS	8	13	1100000	0.0104			sp|P34059|GALNS_HUMAN	GALNS	8	8	770000	0.00799			sp|Q9UQ80|PA2G4_HUMAN	PA2G4	7	8	5800000	0.0253		sp|Q15181|IPYR_HUMAN	PPA1
	sp|Q01581|HMCS1_HUMAN	HMGCS1	11	11	10000000	0.0322			sp|Q92520|FAM3C_HUMAN	FAM3C	10	15	35000000	0.15			sp|P18124|RL7_HUMAN	RPL7	8	11	7600000	0.0275			sp|Q15365|PCBP1_HUMAN	PCBP1	8	12	2400000	0.0214			sp|O43175|SERA_HUMAN	PHGDH	8	8	920000	0.00955			sp|O15067|PUR4_HUMAN	PFAS	7	8	3500000	0.0155		sp|P08581|MET_HUMAN	MET
	sp|Q9Y265|RUVB1_HUMAN	RUVBL1	11	11	7700000	0.025			sp|Q13435|SF3B2_HUMAN	SF3B2	10	15	9100000	0.0373			sp|Q9Y3F4|STRAP_HUMAN	STRAP	8	10	3400000	0.0125			sp|Q12906|ILF3_HUMAN	ILF3	8	12	1600000	0.0149			sp|Q99873|ANM1_HUMAN	PRMT1	8	8	4200000	0.0437			sp|P46926|GNPI1_HUMAN	GNPDA1	7	8	2300000	0.01		sp|O15144|ARPC2_HUMAN	ARPC2
	sp|Q14980|NUMA1_HUMAN	NUMA1	11	11	1400000	0.00459			sp|P02458|CO2A1_HUMAN	COL2A1	10	15	8700000	0.0356			sp|Q15293|RCN1_HUMAN	RCN1	8	10	2900000	0.0104			sp|Q9BQT9|CSTN3_HUMAN	CLSTN3	8	12	6400000	0.0581			sp|P33176|KINH_HUMAN	KIF5B	8	8	670000	0.00694			sp|P62269|RS18_HUMAN	RPS18	7	8	5800000	0.0253		sp|Q9H1E3|NUCKS_HUMAN	NUCKS1
	sp|Q96P70|IPO9_HUMAN	IPO9	11	11	4800000	0.0155			sp|Q15233|NONO_HUMAN	NONO	10	15	5900000	0.0242			sp|P42765|THIM_HUMAN	ACAA2	8	10	5300000	0.0193			sp|O00303|EIF3F_HUMAN	EIF3F	8	12	1400000	0.0125			sp|P27695|APEX1_HUMAN	APEX1	8	8	2400000	0.0244			sp|Q14766|LTBP1_HUMAN	LTBP1	7	7	4000000	0.0176		sp|Q9Y265|RUVB1_HUMAN	RUVBL1
	sp|Q15021|CND1_HUMAN	NCAPD2	11	11	1300000	0.00433			sp|Q96CN7|ISOC1_HUMAN	ISOC1	10	14	4900000	0.02			sp|O60506|HNRPQ_HUMAN	SYNCRIP	8	10	5000000	0.0183			sp|Q14703|MBTP1_HUMAN	MBTPS1	8	11	2300000	0.0209			sp|O94813|SLIT2_HUMAN	SLIT2	8	8	800000	0.00828			sp|Q13332|PTPRS_HUMAN	PTPRS	7	7	3800000	0.0167		sp|Q9BWS9|CHID1_HUMAN	CHID1
	sp|P12268|IMDH2_HUMAN	IMPDH2	11	11	3900000	0.0127			sp|P25205|MCM3_HUMAN	MCM3	10	14	6600000	0.0273			sp|O43143|DHX15_HUMAN	DHX15	8	10	3200000	0.0117			sp|P61981|1433G_HUMAN	YWHAG	8	11	36000000	0.33			sp|O75223|GGCT_HUMAN	GGCT	8	8	6800000	0.0704			sp|Q92945|FUBP2_HUMAN	KHSRP	7	7	2900000	0.0127		sp|P61201|CSN2_HUMAN	COPS2
	sp|Q9NTJ3|SMC4_HUMAN	SMC4	11	11	4700000	0.0152			sp|O75937|DNJC8_HUMAN	DNAJC8	10	14	5600000	0.0232			sp|O75367|H2AY_HUMAN	H2AFY	8	10	3800000	0.0139			sp|P60900|PSA6_HUMAN	PSMA6	8	11	7900000	0.072			sp|P62495|ERF1_HUMAN	ETF1	8	8	920000	0.00952			sp|P30040|ERP29_HUMAN	ERP29	7	7	3000000	0.0131		sp|Q7Z7M0|MEGF8_HUMAN	MEGF8
	sp|Q93063|EXT2_HUMAN	EXT2	11	11	5500000	0.0179			sp|O75083|WDR1_HUMAN	WDR1	10	13	9600000	0.0393			sp|Q96KP4|CNDP2_HUMAN	CNDP2	8	10	3500000	0.0129			sp|P50502|F10A1_HUMAN	ST13	8	10	5600000	0.0506			sp|Q9Y696|CLIC4_HUMAN	CLIC4	8	8	2000000	0.0205			sp|Q16775|GLO2_HUMAN	HAGH	7	7	1300000	0.00583		sp|P07954|FUMH_HUMAN	FH
	sp|Q9Y3A5|SBDS_HUMAN	SBDS	11	11	4400000	0.0142			sp|Q09028|RBBP4_HUMAN	RBBP4	10	13	13000000	0.0537			sp|Q9H4D0|CSTN2_HUMAN	CLSTN2	8	10	8700000	0.0316			sp|P62269|RS18_HUMAN	RPS18	8	10	9100000	0.0828			sp|P14550|AK1A1_HUMAN	AKR1A1	8	8	880000	0.00914			sp|P25786|PSA1_HUMAN	PSMA1	7	7	5900000	0.0259		sp|P27694|RFA1_HUMAN	RPA1
	sp|P49419|AL7A1_HUMAN	ALDH7A1	11	11	3100000	0.0101			sp|P12110|CO6A2_HUMAN	COL6A2	10	13	5200000	0.0214			sp|Q15181|IPYR_HUMAN	PPA1	8	10	3200000	0.0118			sp|P61204|ARF3_HUMAN	ARF3	8	10	7300000	0.0664			sp|O43505|B4GA1_HUMAN	B4GAT1	8	8	5000000	0.0521			sp|Q9UNW1|MINP1_HUMAN	MINPP1	7	7	11000000	0.0488		sp|Q9Y678|COPG1_HUMAN	COPG1
	sp|Q9NZ08|ERAP1_HUMAN	ERAP1	11	11	1500000	0.00493			sp|Q96CT7|CC124_HUMAN	CCDC124	10	13	8300000	0.034			sp|P56192|SYMC_HUMAN	MARS	8	10	40000000	0.15			sp|Q12792|TWF1_HUMAN	TWF1	8	10	930000	0.0085			sp|Q15181|IPYR_HUMAN	PPA1	8	8	1200000	0.0121			sp|O43854|EDIL3_HUMAN	EDIL3	7	7	6700000	0.0294		sp|O60245|PCDH7_HUMAN	PCDH7
	sp|O15144|ARPC2_HUMAN	ARPC2	11	11	4200000	0.0137			sp|P27816|MAP4_HUMAN	MAP4	10	13	1800000	0.00727			sp|P78417|GSTO1_HUMAN	GSTO1	8	10	9200000	0.0335			sp|Q9HAT2|SIAE_HUMAN	SIAE	8	10	3400000	0.0306			sp|Q02750|MP2K1_HUMAN	MAP2K1	8	8	880000	0.00913			sp|P62993|GRB2_HUMAN	GRB2	7	7	2400000	0.0104		sp|Q14683|SMC1A_HUMAN	SMC1A
	sp|P46781|RS9_HUMAN	RPS9	11	11	14000000	0.0457			sp|P62993|GRB2_HUMAN	GRB2	10	13	6700000	0.0277			sp|P58107|EPIPL_HUMAN	EPPK1	8	9	5800000	0.021			sp|Q32P28|P3H1_HUMAN	P3H1	8	9	2200000	0.0204			sp|O00232|PSD12_HUMAN	PSMD12	8	8	700000	0.00732			sp|Q06033|ITIH3_HUMAN	ITIH3	7	7	3600000	0.0157		sp|P54886|P5CS_HUMAN	ALDH18A1
	sp|P00367|DHE3_HUMAN	GLUD1	11	11	3600000	0.0117			sp|O14786|NRP1_HUMAN	NRP1	10	12	6100000	0.0253			sp|P48147|PPCE_HUMAN	PREP	8	9	2100000	0.00757			sp|Q16543|CDC37_HUMAN	CDC37	8	9	8800000	0.0799			sp|Q96CX2|KCD12_HUMAN	KCTD12	8	8	640000	0.00669			sp|P01023|A2MG_HUMAN	A2M	6	36	810000000	3.56		sp|Q9UQE7|SMC3_HUMAN	SMC3
	sp|P16949|STMN1_HUMAN	STMN1	10	37	44000000	0.14			sp|Q13616|CUL1_HUMAN	CUL1	10	12	2600000	0.0108			sp|P07814|SYEP_HUMAN	EPRS	8	9	2300000	0.00829			sp|P37802|TAGL2_HUMAN	TAGLN2	8	9	30000000	0.27			sp|Q00688|FKBP3_HUMAN	FKBP3	8	8	2400000	0.0253			sp|Q15904|VAS1_HUMAN	ATP6AP1	6	25	140000000	0.6		sp|P18669|PGAM1_HUMAN	PGAM1
	IgG2a_bovine		10	32	350000000	1.13			sp|Q16181|SEPT7_HUMAN	2021-09-07	10	12	7000000	0.0286			sp|O43592|XPOT_HUMAN	XPOT	8	9	1800000	0.00668			sp|Q15262|PTPRK_HUMAN	PTPRK	8	9	5800000	0.053			sp|Q8TEX9|IPO4_HUMAN	IPO4	8	8	490000	0.00507			sp|P63261|ACTG_HUMAN	ACTG1	6	23	170000000	0.73		sp|P23284|PPIB_HUMAN	PPIB
	sp|P23528|COF1_HUMAN	CFL1	10	31	87000000	0.28			sp|P15121|ALDR_HUMAN	AKR1B1	10	12	18000000	0.075			sp|P23921|RIR1_HUMAN	RRM1	8	9	2100000	0.00746			sp|P13497|BMP1_HUMAN	BMP1	8	9	3000000	0.0269			sp|Q13347|EIF3I_HUMAN	EIF3I	8	8	1900000	0.0194			sp|P62937|PPIA_HUMAN	PPIA	6	18	110000000	0.48		sp|O75787|RENR_HUMAN	ATP6AP2
	sp|P01024|CO3_HUMAN	C3	10	26	46000000	0.15			sp|P09622|DLDH_HUMAN	DLD	10	11	6800000	0.0279			sp|Q9BWS9|CHID1_HUMAN	CHID1	8	9	4600000	0.0168			sp|P00568|KAD1_HUMAN	AK1	8	9	2300000	0.0208			sp|Q9UBB4|ATX10_HUMAN	ATXN10	8	8	360000	0.00377			sp|P63241|IF5A1_HUMAN	EIF5A	6	17	22000000	0.0952		sp|Q58FF7|H90B3_HUMAN	HSP90AB3P
	sp|P23284|PPIB_HUMAN	PPIB	10	25	220000000	0.7			sp|O95373|IPO7_HUMAN	IPO7	10	11	7700000	0.0316			sp|P00918|CAH2_HUMAN	CA2	8	9	4600000	0.0169			sp|P08236|BGLR_HUMAN	GUSB	8	9	5500000	0.0505			sp|Q15818|NPTX1_HUMAN	NPTX1	8	8	1600000	0.0163			sp|P33778|H2B1B_HUMAN	HIST1H2BB	6	17	130000000	0.55		sp|P07602|SAP_HUMAN	PSAP
	sp|P67809|YBOX1_HUMAN	YBX1	10	23	14000000	0.0446			sp|Q9P2J5|SYLC_HUMAN	LARS	10	11	5400000	0.0222			sp|Q06481|APLP2_HUMAN	APLP2	8	9	4600000	0.0169			sp|P25205|MCM3_HUMAN	MCM3	8	9	2300000	0.021			sp|Q92743|HTRA1_HUMAN	HTRA1	8	8	1700000	0.0172			sp|P09486|SPRC_HUMAN	SPARC	6	16	130000000	0.58		sp|P08238|HS90B_HUMAN	HSP90AB1
	sp|P32119|PRDX2_HUMAN	PRDX2	10	22	170000000	0.56			sp|Q9UBB4|ATX10_HUMAN	ATXN10	10	11	2100000	0.00867			sp|P16278|BGAL_HUMAN	GLB1	8	9	4300000	0.0158			sp|P20618|PSB1_HUMAN	PSMB1	8	9	6800000	0.0617			sp|Q00577|PURA_HUMAN	PURA	8	8	960000	0.00998			sp|P50897|PPT1_HUMAN	PPT1	6	14	76000000	0.33		sp|Q06830|PRDX1_HUMAN	PRDX1
	sp|P09211|GSTP1_HUMAN	GSTP1	10	19	44000000	0.14			sp|O00303|EIF3F_HUMAN	EIF3F	10	11	7400000	0.0305			sp|P27816|MAP4_HUMAN	MAP4	8	9	1400000	0.00527			sp|Q99460|PSMD1_HUMAN	PSMD1	8	9	1200000	0.0112			sp|Q13308|PTK7_HUMAN	PTK7	8	8	3100000	0.0324			sp|Q16769|QPCT_HUMAN	QPCT	6	13	51000000	0.22		sp|P80723|BASP1_HUMAN	BASP1
	sp|Q8NBJ4|GOLM1_HUMAN	GOLM1	10	19	10000000	0.0339			sp|Q13867|BLMH_HUMAN	BLMH	10	11	14000000	0.0592			sp|Q15691|MARE1_HUMAN	MAPRE1	8	9	4300000	0.0156			sp|O95373|IPO7_HUMAN	IPO7	8	9	1100000	0.00999			sp|P26639|SYTC_HUMAN	TARS	8	8	5600000	0.0579			sp|P0C0L4|CO4A_HUMAN	C4A	6	13	24000000	0.1		sp|P20908|CO5A1_HUMAN	COL5A1
	sp|Q08945|SSRP1_HUMAN	SSRP1	10	18	5800000	0.0189			sp|P54819|KAD2_HUMAN	AK2	10	11	4800000	0.0197			sp|P26640|SYVC_HUMAN	VARS	8	8	1400000	0.0051			sp|P62701|RS4X_HUMAN	RPS4X	8	9	4000000	0.0368			sp|P46781|RS9_HUMAN	RPS9	8	8	2400000	0.0245			sp|P51688|SPHM_HUMAN	SGSH	6	12	12000000	0.0512		sp|P15586|GNS_HUMAN	GNS
	sp|Q16643|DREB_HUMAN	DBN1	10	16	6900000	0.0224			sp|Q15631|TSN_HUMAN	TSN	10	11	7100000	0.0291			sp|Q14CX7|NAA25_HUMAN	NAA25	8	8	1300000	0.00458			sp|P27348|1433T_HUMAN	YWHAQ	8	8	12000000	0.11			sp|Q9Y5B9|SP16H_HUMAN	SUPT16H	8	8	600000	0.00627			sp|P49720|PSB3_HUMAN	PSMB3	6	11	8000000	0.0351		sp|Q99538|LGMN_HUMAN	LGMN
	sp|P46108|CRK_HUMAN	CRK	10	16	3400000	0.0109			sp|P61201|CSN2_HUMAN	COPS2	10	11	2200000	0.00886			sp|Q09328|MGT5A_HUMAN	MGAT5	8	8	4500000	0.0163			sp|Q06323|PSME1_HUMAN	PSME1	8	8	5200000	0.0478			sp|Q9P2B2|FPRP_HUMAN	PTGFRN	8	8	2300000	0.0241			sp|P26599|PTBP1_HUMAN	PTBP1	6	11	1100000	0.00467		sp|Q9BQT9|CSTN3_HUMAN	CLSTN3
	sp|Q8NHW5|RLA0L_HUMAN	RPLP0P6	10	16	20000000	0.0654			sp|Q6V0I7|FAT4_HUMAN	FAT4	10	11	640000	0.00263			sp|Q92626|PXDN_HUMAN	PXDN	8	8	2400000	0.00885			sp|Q9HAV4|XPO5_HUMAN	XPO5	8	8	410000	0.00378			sp|Q16769|QPCT_HUMAN	QPCT	7	28	49000000	0.51			sp|P20290|BTF3_HUMAN	BTF3	6	11	3100000	0.0134		sp|P25788|PSA3_HUMAN	PSMA3
	sp|P14324|FPPS_HUMAN	FDPS	10	16	11000000	0.0357			sp|P53618|COPB_HUMAN	COPB1	10	11	3300000	0.0134			sp|Q15019|SEPT2_HUMAN	2021-09-02	8	8	5500000	0.02			sp|Q14257|RCN2_HUMAN	RCN2	8	8	940000	0.00852			sp|P01023|A2MG_HUMAN	A2M	7	20	190000000	1.96			sp|P61916|NPC2_HUMAN	NPC2	6	11	51000000	0.22		sp|Q16610|ECM1_HUMAN	ECM1
	sp|P20908|CO5A1_HUMAN	COL5A1	10	15	3600000	0.0116			sp|P22234|PUR6_HUMAN	PAICS	10	11	5900000	0.0241			sp|Q9Y265|RUVB1_HUMAN	RUVBL1	8	8	1800000	0.0067			sp|P52907|CAZA1_HUMAN	CAPZA1	8	8	930000	0.00849			sp|P09972|ALDOC_HUMAN	ALDOC	7	20	18000000	0.19			sp|Q12907|LMAN2_HUMAN	LMAN2	6	10	8500000	0.0374		sp|P14314|GLU2B_HUMAN	PRKCSH
	sp|P12004|PCNA_HUMAN	PCNA	10	15	28000000	0.0908			sp|Q01518|CAP1_HUMAN	CAP1	10	11	4100000	0.0168			sp|Q9H4A4|AMPB_HUMAN	RNPEP	8	8	2700000	0.00976			sp|O75821|EIF3G_HUMAN	EIF3G	8	8	1300000	0.0121			sp|P62805|H4_HUMAN	HIST1H4A	7	18	58000000	0.6			sp|Q86UD1|OAF_HUMAN	OAF	6	10	3200000	0.0138		sp|P16278|BGAL_HUMAN	GLB1
	sp|P30040|ERP29_HUMAN	ERP29	10	15	13000000	0.0418			sp|P18124|RL7_HUMAN	RPL7	10	11	11000000	0.0466			sp|P09486|SPRC_HUMAN	SPARC	7	39	840000000	3.06			sp|O95336|6PGL_HUMAN	PGLS	8	8	3000000	0.0277			sp|P01008|ANT3_HUMAN	SERPINC1	7	18	18000000	0.19			sp|P61204|ARF3_HUMAN	ARF3	6	10	7000000	0.0308		sp|P62333|PRS10_HUMAN	PSMC6
	sp|P26599|PTBP1_HUMAN	PTBP1	10	14	3400000	0.0112			sp|O43396|TXNL1_HUMAN	TXNL1	10	10	4300000	0.0175			sp|P07737|PROF1_HUMAN	PFN1	7	30	300000000	1.09			sp|O75367|H2AY_HUMAN	H2AFY	8	8	1000000	0.00909			sp|P33778|H2B1B_HUMAN	HIST1H2BB	7	18	88000000	0.92			sp|P00750|TPA_HUMAN	PLAT	6	10	4400000	0.0194		sp|O95373|IPO7_HUMAN	IPO7
	sp|P37802|TAGL2_HUMAN	TAGLN2	10	14	98000000	0.32			sp|Q9Y696|CLIC4_HUMAN	CLIC4	10	10	4800000	0.0198			sp|P62937|PPIA_HUMAN	PPIA	7	29	340000000	1.24			sp|P35241|RADI_HUMAN	RDX	8	8	1900000	0.0171			sp|P63241|IF5A1_HUMAN	EIF5A	7	17	13000000	0.14			sp|Q08431|MFGM_HUMAN	MFGE8	6	10	23000000	0.0994		sp|P78417|GSTO1_HUMAN	GSTO1
	sp|P55287|CAD11_HUMAN	CDH11	10	14	3900000	0.0128			sp|P62495|ERF1_HUMAN	ETF1	10	10	4200000	0.0171			sp|P06748|NPM_HUMAN	NPM1	7	24	41000000	0.15			sp|P07954|FUMH_HUMAN	FH	8	8	840000	0.00764			sp|Q13838|DX39B_HUMAN	DDX39B	7	12	2100000	0.022			sp|P09661|RU2A_HUMAN	SNRPA1	6	9	930000	0.00407		sp|Q8NHP8|PLBL2_HUMAN	PLBD2
	sp|Q9BQT9|CSTN3_HUMAN	CLSTN3	10	14	29000000	0.0924			sp|Q7Z7M0|MEGF8_HUMAN	MEGF8	10	10	3500000	0.0145			sp|Q16769|QPCT_HUMAN	QPCT	7	22	77000000	0.28			sp|P46109|CRKL_HUMAN	CRKL	8	8	790000	0.0072			sp|P26641|EF1G_HUMAN	EEF1G	7	12	5400000	0.0565			sp|P25205|MCM3_HUMAN	MCM3	6	9	3100000	0.0137		sp|P27348|1433T_HUMAN	YWHAQ
	sp|Q15233|NONO_HUMAN	NONO	10	14	12000000	0.0388			sp|Q15293|RCN1_HUMAN	RCN1	10	10	5300000	0.022			sp|P04406|G3P_HUMAN	GAPDH	7	20	58000000	0.21			sp|P22626|ROA2_HUMAN	HNRNPA2B1	8	8	890000	0.00807			sp|Q8NC51|PAIRB_HUMAN	SERBP1	7	12	750000	0.00783			sp|P43251|BTD_HUMAN	BTD	6	9	8300000	0.0365		sp|P54578|UBP14_HUMAN	USP14
	sp|Q13561|DCTN2_HUMAN	DCTN2	10	13	7800000	0.0252			sp|P07954|FUMH_HUMAN	FH	10	10	3100000	0.0126			sp|P68036|UB2L3_HUMAN	UBE2L3	7	16	22000000	0.0818			sp|P58107|EPIPL_HUMAN	EPPK1	8	8	2100000	0.0196			sp|Q14112|NID2_HUMAN	NID2	7	11	720000	0.00749			sp|P63244|RACK1_HUMAN	RACK1	6	9	4200000	0.0184		sp|P52292|IMA1_HUMAN	KPNA2
	sp|P54819|KAD2_HUMAN	AK2	10	13	22000000	0.0725			sp|P08243|ASNS_HUMAN	ASNS	10	10	4000000	0.0164			sp|P12004|PCNA_HUMAN	PCNA	7	16	12000000	0.0423			sp|Q14393|GAS6_HUMAN	GAS6	8	8	2800000	0.0252			sp|P52565|GDIR1_HUMAN	ARHGDIA	7	11	15000000	0.15			sp|P20618|PSB1_HUMAN	PSMB1	6	9	5700000	0.025		sp|Q9P258|RCC2_HUMAN	RCC2
	sp|P62993|GRB2_HUMAN	GRB2	10	13	8500000	0.0276			sp|Q13332|PTPRS_HUMAN	PTPRS	10	10	1500000	0.00614			sp|Q58FF6|H90B4_HUMAN	HSP90AB4P	7	16	79000000	0.29			sp|Q9BXS5|AP1M1_HUMAN	AP1M1	8	8	660000	0.00599			sp|P26368|U2AF2_HUMAN	U2AF2	7	11	4900000	0.0513			sp|P51858|HDGF_HUMAN	HDGF	6	9	6800000	0.0298		sp|P06280|AGAL_HUMAN	GLA
	sp|P28066|PSA5_HUMAN	PSMA5	10	12	28000000	0.0911			sp|P37837|TALDO_HUMAN	TALDO1	10	10	19000000	0.0778			sp|P54652|HSP72_HUMAN	HSPA2	7	16	29000000	0.11			sp|P08397|HEM3_HUMAN	HMBS	8	8	310000	0.00279			sp|P61289|PSME3_HUMAN	PSME3	7	10	910000	0.00943			sp|P80303|NUCB2_HUMAN	NUCB2	6	9	2000000	0.00894		sp|O00232|PSD12_HUMAN	PSMD12
	sp|P00390|GSHR_HUMAN	GSR	10	12	7300000	0.0235			sp|Q15818|NPTX1_HUMAN	NPTX1	10	10	28000000	0.11			sp|P61204|ARF3_HUMAN	ARF3	7	14	9400000	0.0342			sp|Q15631|TSN_HUMAN	TSN	8	8	3400000	0.0311			sp|Q9BQT9|CSTN3_HUMAN	CLSTN3	7	10	7700000	0.0798			sp|P07951|TPM2_HUMAN	TPM2	6	9	6300000	0.0275		sp|O95490|AGRL2_HUMAN	ADGRL2
	sp|Q15181|IPYR_HUMAN	PPA1	10	12	7500000	0.0243			sp|Q99613|EIF3C_HUMAN	EIF3C	10	10	4100000	0.0169			sp|P31946|1433B_HUMAN	YWHAB	7	14	22000000	0.0817			sp|O94760|DDAH1_HUMAN	DDAH1	8	8	2200000	0.0197			sp|Q08431|MFGM_HUMAN	MFGE8	7	10	7700000	0.0802			sp|P55072|TERA_HUMAN	VCP	6	8	1300000	0.00561		sp|Q15046|SYK_HUMAN	KARS
	sp|O76003|GLRX3_HUMAN	GLRX3	10	12	9300000	0.03			sp|P38606|VATA_HUMAN	ATP6V1A	10	10	1600000	0.00652			sp|P15880|RS2_HUMAN	RPS2	7	14	5700000	0.0207			sp|Q02750|MP2K1_HUMAN	MAP2K1	8	8	680000	0.00616			sp|P54652|HSP72_HUMAN	HSPA2	7	10	18000000	0.19			sp|O75874|IDHC_HUMAN	IDH1	6	8	2700000	0.0118		sp|O15031|PLXB2_HUMAN	PLXNB2
	sp|P22626|ROA2_HUMAN	HNRNPA2B1	10	12	3700000	0.0119			sp|Q9HC38|GLOD4_HUMAN	GLOD4	10	10	11000000	0.0444			sp|P61981|1433G_HUMAN	YWHAG	7	13	29000000	0.11			sp|Q9Y262|EIF3L_HUMAN	EIF3L	8	8	1700000	0.0159			sp|P07951|TPM2_HUMAN	TPM2	7	10	3200000	0.0333			sp|P19105|ML12A_HUMAN	MYL12A	6	8	4900000	0.0214		sp|Q9UBB4|ATX10_HUMAN	ATXN10
	sp|P09104|ENOG_HUMAN	ENO2	10	12	4700000	0.0151			sp|Q9UMS4|PRP19_HUMAN	PRPF19	10	10	4700000	0.0195			sp|P62333|PRS10_HUMAN	PSMC6	7	13	2900000	0.0107			sp|P23193|TCEA1_HUMAN	TCEA1	8	8	770000	0.00705			sp|P24593|IBP5_HUMAN	IGFBP5	7	10	3400000	0.0349			sp|Q16881|TRXR1_HUMAN	TXNRD1	6	8	1900000	0.00817		sp|P43490|NAMPT_HUMAN	NAMPT
	sp|Q9H993|ARMT1_HUMAN	ARMT1	10	12	5500000	0.0179			sp|P61158|ARP3_HUMAN	ACTR3	10	10	5800000	0.024			sp|P30041|PRDX6_HUMAN	PRDX6	7	13	11000000	0.0407			sp|Q15046|SYK_HUMAN	KARS	8	8	1100000	0.0102			sp|O14786|NRP1_HUMAN	NRP1	7	9	2300000	0.0243			sp|Q9UNZ2|NSF1C_HUMAN	NSFL1C	6	8	2500000	0.0111		sp|P26640|SYVC_HUMAN	VARS
	sp|O60271|JIP4_HUMAN	SPAG9	10	11	2600000	0.00855			sp|Q08257|QOR_HUMAN	CRYZ	10	10	5200000	0.0215			sp|P41252|SYIC_HUMAN	IARS	7	12	1800000	0.00669			sp|O43809|CPSF5_HUMAN	NUDT21	8	8	1800000	0.0167			sp|Q13162|PRDX4_HUMAN	PRDX4	7	9	28000000	0.29			sp|Q07955|SRSF1_HUMAN	SRSF1	6	8	6000000	0.0264		sp|Q9HAV4|XPO5_HUMAN	XPO5
	sp|P35221|CTNA1_HUMAN	CTNNA1	10	11	1200000	0.00389			sp|Q9UBT2|SAE2_HUMAN	UBA2	10	10	6400000	0.0264			sp|O15355|PPM1G_HUMAN	PPM1G	7	12	2800000	0.0104			sp|Q7L2H7|EIF3M_HUMAN	EIF3M	8	8	390000	0.00358			sp|P61916|NPC2_HUMAN	NPC2	7	9	26000000	0.27			sp|Q9UKK9|NUDT5_HUMAN	NUDT5	6	8	55000000	0.24		sp|Q15435|PP1R7_HUMAN	PPP1R7
	sp|P09661|RU2A_HUMAN	SNRPA1	10	11	2500000	0.00805			sp|P46781|RS9_HUMAN	RPS9	10	10	9600000	0.0394			sp|P60900|PSA6_HUMAN	PSMA6	7	12	12000000	0.0435			sp|Q14517|FAT1_HUMAN	FAT1	8	8	440000	0.00402			sp|Q15019|SEPT2_HUMAN	2021-09-02	7	8	1600000	0.0169			sp|O60245|PCDH7_HUMAN	PCDH7	6	8	1300000	0.00583		sp|Q9H4A4|AMPB_HUMAN	RNPEP
	sp|Q6DKJ4|NXN_HUMAN	NXN	10	11	1500000	0.00495			sp|Q58FF7|H90B3_HUMAN	HSP90AB3P	9	38	98000000	0.4			sp|P00450|CERU_HUMAN	CP	7	12	17000000	0.0635			sp|Q92859|NEO1_HUMAN	NEO1	8	8	1800000	0.0163			sp|P30044|PRDX5_HUMAN	PRDX5	7	8	1000000	0.0107			sp|Q15691|MARE1_HUMAN	MAPRE1	6	8	3100000	0.0136		sp|Q14CX7|NAA25_HUMAN	NAA25
	sp|Q16543|CDC37_HUMAN	CDC37	10	11	24000000	0.0791			IgG2a_bovine		9	27	270000000	1.1			sp|P16035|TIMP2_HUMAN	TIMP2	7	12	36000000	0.13			sp|Q15645|PCH2_HUMAN	TRIP13	8	8	510000	0.00469			sp|P51452|DUS3_HUMAN	DUSP3	7	8	700000	0.00728			sp|Q92484|ASM3A_HUMAN	SMPDL3A	6	8	47000000	0.21		sp|Q8TEX9|IPO4_HUMAN	IPO4
	sp|Q09328|MGT5A_HUMAN	MGAT5	10	11	5500000	0.0177			sp|P06748|NPM_HUMAN	NPM1	9	22	57000000	0.23			sp|Q14257|RCN2_HUMAN	RCN2	7	11	4500000	0.0162			sp|P31153|METK2_HUMAN	MAT2A	8	8	2000000	0.018			sp|P23381|SYWC_HUMAN	WARS	7	8	710000	0.00742			sp|P15531|NDKA_HUMAN	NME1	6	8	13000000	0.0564		sp|P39023|RL3_HUMAN	RPL3
	sp|P63151|2ABA_HUMAN	PPP2R2A	10	11	3800000	0.0123			sp|P22392|NDKB_HUMAN	NME2	9	19	230000000	0.94			sp|P19105|ML12A_HUMAN	MYL12A	7	11	10000000	0.0377			sp|P15291|B4GT1_HUMAN	B4GALT1	8	8	970000	0.00887			sp|P00568|KAD1_HUMAN	AK1	7	8	1500000	0.0155			sp|P62249|RS16_HUMAN	RPS16	6	8	7100000	0.031		sp|P28838|AMPL_HUMAN	LAP3
	sp|Q15046|SYK_HUMAN	KARS	10	11	2500000	0.00809			sp|P07951|TPM2_HUMAN	TPM2	9	17	41000000	0.17			sp|P25205|MCM3_HUMAN	MCM3	7	11	4800000	0.0173			sp|P46781|RS9_HUMAN	RPS9	8	8	3200000	0.0291			sp|Q14152|EIF3A_HUMAN	EIF3A	7	8	910000	0.00945			sp|P17900|SAP3_HUMAN	GM2A	6	8	22000000	0.0976		sp|Q86SF2|GALT7_HUMAN	GALNT7
	sp|P62495|ERF1_HUMAN	ETF1	10	11	6400000	0.0207			sp|P26599|PTBP1_HUMAN	PTBP1	9	16	2600000	0.0106			sp|P31150|GDIA_HUMAN	GDI1	7	11	7300000	0.0266			IgG3_bovine		8	8	12000000	0.11			sp|Q96P70|IPO9_HUMAN	IPO9	7	8	930000	0.00962			sp|Q9H1B5|XYLT2_HUMAN	XYLT2	6	7	1100000	0.00496		sp|O60271|JIP4_HUMAN	SPAG9
	sp|O43396|TXNL1_HUMAN	TXNL1	10	11	4300000	0.0139			sp|Q9HB71|CYBP_HUMAN	CACYBP	9	16	8000000	0.0329			sp|P61247|RS3A_HUMAN	RPS3A	7	11	4200000	0.0155			sp|P63261|ACTG_HUMAN	ACTG1	7	30	160000000	1.48			sp|O15067|PUR4_HUMAN	PFAS	7	8	760000	0.0079			sp|Q9UBE0|SAE1_HUMAN	SAE1	6	7	1600000	0.00707		sp|P62191|PRS4_HUMAN	PSMC1
	sp|Q9BQ52|RNZ2_HUMAN	ELAC2	10	11	2000000	0.00643			sp|O00151|PDLI1_HUMAN	PDLIM1	9	15	2800000	0.0114			sp|Q8NBP0|TTC13_HUMAN	TTC13	7	10	3700000	0.0136			sp|P07737|PROF1_HUMAN	PFN1	7	26	110000000	0.99			sp|Q99733|NP1L4_HUMAN	NAP1L4	7	8	410000	0.0043			sp|O95428|PPN_HUMAN	PAPLN	6	7	1100000	0.00461		sp|P52888|THOP1_HUMAN	THOP1
	sp|Q01518|CAP1_HUMAN	CAP1	10	11	5300000	0.0171			sp|Q01105|SET_HUMAN	SET	9	14	34000000	0.14			sp|P30520|PURA2_HUMAN	ADSS	7	10	5600000	0.0203			sp|Q15904|VAS1_HUMAN	ATP6AP1	7	24	84000000	0.76			sp|Q6IBS0|TWF2_HUMAN	TWF2	7	8	720000	0.00753			sp|P12110|CO6A2_HUMAN	COL6A2	6	7	3600000	0.0158		sp|O43847|NRDC_HUMAN	NRDC
	sp|O00267|SPT5H_HUMAN	SUPT5H	10	11	1000000	0.00327			sp|P55287|CAD11_HUMAN	CDH11	9	14	4700000	0.0194			sp|P27797|CALR_HUMAN	CALR	7	10	5000000	0.0181			sp|P33778|H2B1B_HUMAN	HIST1H2BB	7	23	220000000	1.98			sp|Q8NBI6|XXLT1_HUMAN	XXYLT1	7	8	610000	0.0063			sp|P61289|PSME3_HUMAN	PSME3	6	7	3300000	0.0143		sp|Q9UIA9|XPO7_HUMAN	XPO7
	sp|P11717|MPRI_HUMAN	IGF2R	10	11	2800000	0.00903			sp|Q00839|HNRPU_HUMAN	HNRNPU	9	14	6200000	0.0254			sp|Q10471|GALT2_HUMAN	GALNT2	7	10	5400000	0.0198			sp|P62937|PPIA_HUMAN	PPIA	7	18	140000000	1.27			sp|P14314|GLU2B_HUMAN	PRKCSH	7	8	4000000	0.0417			sp|Q8NCC3|PAG15_HUMAN	PLA2G15	6	7	5300000	0.0233		sp|P08236|BGLR_HUMAN	GUSB
	sp|Q9UBB4|ATX10_HUMAN	ATXN10	10	11	10000000	0.0324			sp|P52565|GDIR1_HUMAN	ARHGDIA	9	14	34000000	0.14			sp|Q15046|SYK_HUMAN	KARS	7	10	3000000	0.0108			sp|P06748|NPM_HUMAN	NPM1	7	17	25000000	0.23			sp|P55209|NP1L1_HUMAN	NAP1L1	7	8	740000	0.00765			sp|O43242|PSMD3_HUMAN	PSMD3	6	7	2600000	0.0116		sp|Q14980|NUMA1_HUMAN	NUMA1
	sp|Q8N163|CCAR2_HUMAN	CCAR2	10	11	1300000	0.00416			sp|O43854|EDIL3_HUMAN	EDIL3	9	14	11000000	0.0447			sp|Q92823|NRCAM_HUMAN	NRCAM	7	10	3600000	0.013			sp|P09972|ALDOC_HUMAN	ALDOC	7	17	19000000	0.17			sp|Q02487|DSC2_HUMAN	DSC2	7	8	1700000	0.0181			sp|Q14152|EIF3A_HUMAN	EIF3A	6	7	1400000	0.00603		sp|Q00341|VIGLN_HUMAN	HDLBP
	sp|Q9Y5L0|TNPO3_HUMAN	TNPO3	10	11	2600000	0.00842			sp|Q15691|MARE1_HUMAN	MAPRE1	9	14	6000000	0.0246			sp|Q92824|PCSK5_HUMAN	PCSK5	7	10	3600000	0.0131			sp|P63241|IF5A1_HUMAN	EIF5A	7	15	16000000	0.15			sp|Q13867|BLMH_HUMAN	BLMH	7	8	1900000	0.0199			sp|P04062|GLCM_HUMAN	GBA	6	7	2200000	0.00968		sp|P01024|CO3_HUMAN	C3
	sp|P51003|PAPOA_HUMAN	PAPOLA	10	11	1400000	0.00459			sp|P54727|RD23B_HUMAN	RAD23B	9	13	3500000	0.0145			sp|Q13740|CD166_HUMAN	ALCAM	7	10	3100000	0.0113			sp|Q9UBR2|CATZ_HUMAN	CTSZ	7	14	61000000	0.55			sp|P20290|BTF3_HUMAN	BTF3	7	8	950000	0.00989			sp|P60660|MYL6_HUMAN	MYL6	6	7	5900000	0.0258		IgG2a_bovine
	sp|P46087|NOP2_HUMAN	NOP2	10	11	1300000	0.00406			sp|P49720|PSB3_HUMAN	PSMB3	9	13	10000000	0.0416			sp|P09104|ENOG_HUMAN	ENO2	7	9	2500000	0.00903			sp|P14314|GLU2B_HUMAN	PRKCSH	7	14	3700000	0.0333			sp|P20618|PSB1_HUMAN	PSMB1	7	8	4400000	0.0457			sp|P25789|PSA4_HUMAN	PSMA4	6	7	5300000	0.0234		sp|P16949|STMN1_HUMAN	STMN1
	sp|Q9HAV4|XPO5_HUMAN	XPO5	10	10	9600000	0.0312			sp|Q32P51|RA1L2_HUMAN	HNRNPA1L2	9	13	3900000	0.0159			sp|O95428|PPN_HUMAN	PAPLN	7	9	2100000	0.00772			sp|O00299|CLIC1_HUMAN	CLIC1	7	12	8500000	0.0779			sp|P61604|CH10_HUMAN	HSPE1	7	8	5100000	0.053			sp|Q13438|OS9_HUMAN	OS9	6	7	2600000	0.0114		sp|P00491|PNPH_HUMAN	PNP
	sp|O75153|CLU_HUMAN	CLUH	10	10	2100000	0.00669			sp|P06865|HEXA_HUMAN	HEXA	9	13	2900000	0.0121			sp|Q9HBR0|S38AA_HUMAN	SLC38A10	7	9	2200000	0.00814			sp|P52565|GDIR1_HUMAN	ARHGDIA	7	12	23000000	0.21			sp|Q12792|TWF1_HUMAN	TWF1	7	8	1000000	0.0108			sp|Q15404|RSU1_HUMAN	RSU1	6	7	1200000	0.00508		sp|P32119|PRDX2_HUMAN	PRDX2
	sp|P09622|DLDH_HUMAN	DLD	10	10	7800000	0.0251			sp|Q13162|PRDX4_HUMAN	PRDX4	9	13	51000000	0.21			sp|P20618|PSB1_HUMAN	PSMB1	7	9	6100000	0.0223			sp|P07195|LDHB_HUMAN	LDHB	7	12	1200000	0.0107			sp|Q09028|RBBP4_HUMAN	RBBP4	7	8	1500000	0.0157			sp|P25788|PSA3_HUMAN	PSMA3	6	7	5300000	0.0233		sp|P63104|1433Z_HUMAN	YWHAZ
	sp|P28838|AMPL_HUMAN	LAP3	10	10	5600000	0.0181			sp|Q9UNW1|MINP1_HUMAN	MINPP1	9	12	7900000	0.0326			sp|Q92499|DDX1_HUMAN	DDX1	7	9	2100000	0.00758			sp|Q9HB71|CYBP_HUMAN	CACYBP	7	11	2900000	0.0266			sp|Q15366|PCBP2_HUMAN	PCBP2	7	8	1700000	0.0181			sp|Q9H4D0|CSTN2_HUMAN	CLSTN2	6	7	4900000	0.0215		sp|P39687|AN32A_HUMAN	ANP32A
	sp|P27695|APEX1_HUMAN	APEX1	10	10	15000000	0.0488			sp|P38159|RBMX_HUMAN	RBMX	9	12	13000000	0.0522			sp|P62424|RL7A_HUMAN	RPL7A	7	9	4700000	0.017			sp|P52597|HNRPF_HUMAN	HNRNPF	7	10	1800000	0.0167			sp|Q9UKK9|NUDT5_HUMAN	NUDT5	7	8	1600000	0.0164			sp|P80108|PHLD_HUMAN	GPLD1	6	7	1200000	0.00505		sp|Q8NC51|PAIRB_HUMAN	SERBP1
	sp|Q13617|CUL2_HUMAN	CUL2	10	10	3100000	0.0101			sp|P62906|RL10A_HUMAN	RPL10A	9	12	25000000	0.1			sp|P30085|KCY_HUMAN	CMPK1	7	9	3400000	0.0123			sp|P61758|PFD3_HUMAN	VBP1	7	10	900000	0.00816			sp|P49721|PSB2_HUMAN	PSMB2	7	8	3000000	0.0317			sp|P46777|RL5_HUMAN	RPL5	6	7	3600000	0.0156		sp|P16152|CBR1_HUMAN	CBR1
	sp|P54802|ANAG_HUMAN	NAGLU	10	10	4900000	0.0157			sp|P30153|2AAA_HUMAN	PPP2R1A	9	11	16000000	0.0638			sp|Q5VU97|CAHD1_HUMAN	CACHD1	7	9	11000000	0.0389			sp|Q13838|DX39B_HUMAN	DDX39B	7	10	1700000	0.0158			sp|Q9H4A4|AMPB_HUMAN	RNPEP	7	8	1000000	0.0107			sp|P62701|RS4X_HUMAN	RPS4X	6	7	3900000	0.0169		sp|P40926|MDHM_HUMAN	MDH2
	sp|A5YKK6|CNOT1_HUMAN	CNOT1	10	10	1900000	0.00626			sp|Q96P70|IPO9_HUMAN	IPO9	9	11	3200000	0.0131			sp|O15144|ARPC2_HUMAN	ARPC2	7	9	1500000	0.00537			sp|P55287|CAD11_HUMAN	CDH11	7	9	1500000	0.0135			sp|P50453|SPB9_HUMAN	SERPINB9	7	8	470000	0.00488			sp|P78417|GSTO1_HUMAN	GSTO1	6	7	5600000	0.0247		sp|Q9BWD1|THIC_HUMAN	ACAT2
	sp|P26640|SYVC_HUMAN	VARS	10	10	2700000	0.00886			sp|Q14393|GAS6_HUMAN	GAS6	9	11	6100000	0.025			sp|Q99538|LGMN_HUMAN	LGMN	7	9	920000	0.00336			sp|O00232|PSD12_HUMAN	PSMD12	7	9	470000	0.00432			sp|Q92484|ASM3A_HUMAN	SMPDL3A	7	8	1700000	0.0173			sp|Q06210|GFPT1_HUMAN	GFPT1	6	6	4700000	0.0204		sp|P28799|GRN_HUMAN	GRN
	sp|O43847|NRDC_HUMAN	NRDC	10	10	2300000	0.00743			sp|Q96GD0|PLPP_HUMAN	PDXP	9	11	3000000	0.0125			sp|O60271|JIP4_HUMAN	SPAG9	7	8	1300000	0.00482			sp|O15355|PPM1G_HUMAN	PPM1G	7	9	980000	0.00891			sp|Q16270|IBP7_HUMAN	IGFBP7	7	8	5200000	0.0542			sp|Q9Y646|CBPQ_HUMAN	CPQ	6	6	3100000	0.0136		sp|O75347|TBCA_HUMAN	TBCA
	sp|Q6PGP7|TTC37_HUMAN	TTC37	10	10	1700000	0.00564			sp|P53621|COPA_HUMAN	COPA	9	11	2600000	0.0106			sp|P14324|FPPS_HUMAN	FDPS	7	8	2800000	0.0101			sp|P19105|ML12A_HUMAN	MYL12A	7	9	8000000	0.0728			sp|Q16658|FSCN1_HUMAN	FSCN1	7	7	4000000	0.0417			sp|Q15818|NPTX1_HUMAN	NPTX1	6	6	3400000	0.0149		sp|Q01105|SET_HUMAN	SET
	sp|O00339|MATN2_HUMAN	MATN2	10	10	3800000	0.0124			sp|Q00688|FKBP3_HUMAN	FKBP3	9	11	6400000	0.0262			sp|Q9Y6N7|ROBO1_HUMAN	ROBO1	7	8	3000000	0.0111			sp|O94766|B3GA3_HUMAN	B3GAT3	7	9	2900000	0.0261			sp|Q9ULB5|CADH7_HUMAN	CDH7	7	7	1000000	0.0108			sp|Q9HAT2|SIAE_HUMAN	SIAE	6	6	8100000	0.0356		sp|P61981|1433G_HUMAN	YWHAG
	sp|Q92824|PCSK5_HUMAN	PCSK5	10	10	4700000	0.0153			sp|Q92499|DDX1_HUMAN	DDX1	9	11	5000000	0.0206			sp|O14929|HAT1_HUMAN	HAT1	7	8	3600000	0.0132			sp|P30086|PEBP1_HUMAN	PEBP1	7	9	26000000	0.23			sp|P04818|TYSY_HUMAN	TYMS	7	7	680000	0.00712			sp|P00505|AATM_HUMAN	GOT2	6	6	6900000	0.0302		sp|P28074|PSB5_HUMAN	PSMB5
	sp|P22234|PUR6_HUMAN	PAICS	10	10	4900000	0.0159			sp|P62191|PRS4_HUMAN	PSMC1	9	10	3500000	0.0142			sp|Q92945|FUBP2_HUMAN	KHSRP	7	8	2500000	0.00905			sp|P38159|RBMX_HUMAN	RBMX	7	9	4900000	0.045			sp|Q9Y3F4|STRAP_HUMAN	STRAP	7	7	1400000	0.0142			sp|Q8NBP0|TTC13_HUMAN	TTC13	6	6	1800000	0.00801		sp|P23142|FBLN1_HUMAN	FBLN1
	sp|P49591|SYSC_HUMAN	SARS	10	10	2500000	0.00816			sp|P21399|ACOC_HUMAN	ACO1	9	10	1600000	0.00666			sp|O75436|VP26A_HUMAN	VPS26A	7	8	17000000	0.0623			sp|P54652|HSP72_HUMAN	HSPA2	7	9	16000000	0.15			sp|Q9H3U1|UN45A_HUMAN	UNC45A	7	7	1300000	0.0134			sp|P53618|COPB_HUMAN	COPB1	6	6	1100000	0.00478		sp|O76003|GLRX3_HUMAN	GLRX3
	sp|Q13347|EIF3I_HUMAN	EIF3I	10	10	7900000	0.0255			sp|P07814|SYEP_HUMAN	EPRS	9	10	1600000	0.00665			sp|Q15907|RB11B_HUMAN	RAB11B	7	8	1800000	0.0066			sp|P16035|TIMP2_HUMAN	TIMP2	7	9	41000000	0.37			sp|P35609|ACTN2_HUMAN	ACTN2	7	7	4100000	0.0428			sp|P36955|PEDF_HUMAN	SERPINF1	6	6	6600000	0.0289		sp|Q13162|PRDX4_HUMAN	PRDX4
	sp|P46013|KI67_HUMAN	MKI67	10	10	2000000	0.00639			sp|Q99733|NP1L4_HUMAN	NAP1L4	9	10	1900000	0.00788			sp|P06865|HEXA_HUMAN	HEXA	7	8	2700000	0.00988			sp|P53621|COPA_HUMAN	COPA	7	9	520000	0.00471			sp|P36955|PEDF_HUMAN	SERPINF1	7	7	1800000	0.0184			sp|P33176|KINH_HUMAN	KIF5B	6	6	1200000	0.00521		sp|Q14393|GAS6_HUMAN	GAS6
	sp|P61158|ARP3_HUMAN	ACTR3	10	10	5400000	0.0173			sp|P30085|KCY_HUMAN	CMPK1	9	10	2900000	0.0119			sp|P12081|SYHC_HUMAN	HARS	7	8	2800000	0.0104			sp|Q58FF6|H90B4_HUMAN	HSP90AB4P	7	9	18000000	0.17			sp|O43852|CALU_HUMAN	CALU	7	7	1200000	0.0129			sp|P62495|ERF1_HUMAN	ETF1	6	6	1200000	0.00547		sp|Q08945|SSRP1_HUMAN	SSRP1
	sp|Q13428|TCOF_HUMAN	TCOF1	10	10	8500000	0.0275			sp|Q15019|SEPT2_HUMAN	2021-09-02	9	10	5700000	0.0232			sp|O43847|NRDC_HUMAN	NRDC	7	8	4300000	0.0156			sp|P62826|RAN_HUMAN	RAN	7	9	16000000	0.15			sp|P43246|MSH2_HUMAN	MSH2	7	7	2800000	0.0288			sp|P13798|ACPH_HUMAN	APEH	6	6	1500000	0.00645		sp|Q9HB71|CYBP_HUMAN	CACYBP
	sp|Q58FF8|H90B2_HUMAN	HSP90AB2P	9	24	340000000	1.1			sp|P00568|KAD1_HUMAN	AK1	9	10	3400000	0.0138			sp|P46926|GNPI1_HUMAN	GNPDA1	7	8	2300000	0.00851			sp|P53618|COPB_HUMAN	COPB1	7	9	750000	0.00685			sp|Q32P28|P3H1_HUMAN	P3H1	7	7	2800000	0.029			sp|O76003|GLRX3_HUMAN	GLRX3	6	6	2200000	0.00983		sp|O00154|BACH_HUMAN	ACOT7
	sp|P06748|NPM_HUMAN	NPM1	9	21	63000000	0.2			sp|O43175|SERA_HUMAN	PHGDH	9	10	5700000	0.0234			sp|Q96AE4|FUBP1_HUMAN	FUBP1	7	8	1500000	0.00547			sp|P61916|NPC2_HUMAN	NPC2	7	9	59000000	0.54			sp|Q15257|PTPA_HUMAN	PTPA	7	7	680000	0.00706			sp|P30153|2AAA_HUMAN	PPP2R1A	6	6	3400000	0.0151		sp|O14773|TPP1_HUMAN	TPP1
	sp|P54727|RD23B_HUMAN	RAD23B	9	19	5000000	0.0161			sp|O43592|XPOT_HUMAN	XPOT	9	10	1300000	0.00522			sp|P05023|AT1A1_HUMAN	ATP1A1	7	7	1200000	0.00423			sp|P0C0L4|CO4A_HUMAN	C4A	7	9	10000000	0.091			sp|O75369|FLNB_HUMAN	FLNB	7	7	970000	0.0101			sp|Q9P258|RCC2_HUMAN	RCC2	6	6	1800000	0.00791		sp|Q15293|RCN1_HUMAN	RCN1
	sp|P00492|HPRT_HUMAN	HPRT1	9	19	43000000	0.14			sp|P23142|FBLN1_HUMAN	FBLN1	9	10	10000000	0.0421			sp|O60245|PCDH7_HUMAN	PCDH7	7	7	1200000	0.00425			sp|P28070|PSB4_HUMAN	PSMB4	7	8	5900000	0.0538			sp|P35606|COPB2_HUMAN	COPB2	7	7	1300000	0.0132			sp|P15880|RS2_HUMAN	RPS2	6	6	4300000	0.0187		sp|P80303|NUCB2_HUMAN	NUCB2
	sp|Q04760|LGUL_HUMAN	GLO1	9	16	81000000	0.26			sp|P61758|PFD3_HUMAN	VBP1	9	10	2000000	0.00823			sp|P30740|ILEU_HUMAN	SERPINB1	7	7	2300000	0.00829			sp|P49915|GUAA_HUMAN	GMPS	7	8	930000	0.00846			sp|Q15631|TSN_HUMAN	TSN	7	7	2000000	0.0205			sp|Q10567|AP1B1_HUMAN	AP1B1	6	6	1100000	0.00478		sp|P52788|SPSY_HUMAN	SMS
	sp|Q00839|HNRPU_HUMAN	HNRNPU	9	15	6000000	0.0193			sp|P63151|2ABA_HUMAN	PPP2R2A	9	10	3400000	0.0139			sp|O96019|ACL6A_HUMAN	ACTL6A	7	7	1700000	0.00615			sp|P55072|TERA_HUMAN	VCP	7	8	700000	0.0064			sp|P61160|ARP2_HUMAN	ACTR2	7	7	1900000	0.0193			sp|Q86X29|LSR_HUMAN	LSR	6	6	1300000	0.00549		sp|P30740|ILEU_HUMAN	SERPINB1
	sp|P00736|C1R_HUMAN	C1R	9	15	6700000	0.0218			sp|P07225|PROS_HUMAN	PROS1	9	10	18000000	0.074			sp|O75223|GGCT_HUMAN	GGCT	7	7	3400000	0.0124			sp|Q08211|DHX9_HUMAN	DHX9	7	8	760000	0.0069			sp|Q16851|UGPA_HUMAN	UGP2	7	7	710000	0.00739			sp|Q13200|PSMD2_HUMAN	PSMD2	6	6	2200000	0.00979		sp|Q96P70|IPO9_HUMAN	IPO9
	sp|O95428|PPN_HUMAN	PAPLN	9	14	2300000	0.00738			sp|Q14203|DCTN1_HUMAN	DCTN1	9	10	1800000	0.00733			sp|O00339|MATN2_HUMAN	MATN2	7	7	4900000	0.018			sp|Q9BS26|ERP44_HUMAN	ERP44	7	8	1100000	0.00995			sp|Q96C23|GALM_HUMAN	GALM	7	7	470000	0.00484			sp|P78536|ADA17_HUMAN	ADAM17	6	6	2100000	0.0092		sp|P46781|RS9_HUMAN	RPS9
	sp|O75821|EIF3G_HUMAN	EIF3G	9	14	4000000	0.0129			sp|Q96CX2|KCD12_HUMAN	KCTD12	9	10	1700000	0.00703			sp|O95757|HS74L_HUMAN	HSPA4L	7	7	1700000	0.00603			sp|P50897|PPT1_HUMAN	PPT1	7	8	5600000	0.0514			sp|P30520|PURA2_HUMAN	ADSS	7	7	930000	0.00965			sp|P62987|RL40_HUMAN	UBA52	5	34	230000000	0.99		sp|P08195|4F2_HUMAN	SLC3A2
	sp|Q14103|HNRPD_HUMAN	HNRNPD	9	14	16000000	0.0508			sp|P62081|RS7_HUMAN	RPS7	9	10	4300000	0.0176			sp|Q12913|PTPRJ_HUMAN	PTPRJ	7	7	1300000	0.00491			sp|P06576|ATPB_HUMAN	ATP5B	7	8	250000	0.0023			sp|Q5SZK8|FREM2_HUMAN	FREM2	7	7	270000	0.00283			sp|P23528|COF1_HUMAN	CFL1	5	21	31000000	0.13		sp|O43854|EDIL3_HUMAN	EDIL3
	sp|P40227|TCPZ_HUMAN	CCT6A	9	13	3200000	0.0105			sp|Q14651|PLSI_HUMAN	PLS1	9	10	14000000	0.0571			sp|P39023|RL3_HUMAN	RPL3	7	7	3200000	0.0118			sp|P33908|MA1A1_HUMAN	MAN1A1	7	8	6700000	0.0609			sp|Q12907|LMAN2_HUMAN	LMAN2	7	7	2400000	0.0253			sp|P01034|CYTC_HUMAN	CST3	5	18	280000000	1.22		sp|Q15233|NONO_HUMAN	NONO
	sp|Q02487|DSC2_HUMAN	DSC2	9	12	14000000	0.0438			sp|O75223|GGCT_HUMAN	GGCT	9	10	6300000	0.0258			sp|Q99798|ACON_HUMAN	ACO2	7	7	1800000	0.00648			sp|Q16394|EXT1_HUMAN	EXT1	7	8	1900000	0.0175			sp|P00390|GSHR_HUMAN	GSR	7	7	1100000	0.0117			sp|P22352|GPX3_HUMAN	GPX3	5	13	7900000	0.0345		sp|Q14766|LTBP1_HUMAN	LTBP1
	sp|O43776|SYNC_HUMAN	NARS	9	12	4100000	0.0133			sp|P26640|SYVC_HUMAN	VARS	9	10	81000000	0.33			sp|P49589|SYCC_HUMAN	CARS	7	7	1600000	0.00585			sp|P49257|LMAN1_HUMAN	LMAN1	7	8	760000	0.00693			sp|Q9UBS4|DJB11_HUMAN	DNAJB11	7	7	680000	0.0071			sp|P30086|PEBP1_HUMAN	PEBP1	5	12	34000000	0.15		sp|P30153|2AAA_HUMAN	PPP2R1A
	sp|P62424|RL7A_HUMAN	RPL7A	9	12	8700000	0.0283			sp|P31153|METK2_HUMAN	MAT2A	9	10	5400000	0.0221			sp|O43390|HNRPR_HUMAN	HNRNPR	7	7	2500000	0.0092			sp|O43286|B4GT5_HUMAN	B4GALT5	7	8	4100000	0.0375			sp|P62269|RS18_HUMAN	RPS18	7	7	6600000	0.0681			sp|Q99436|PSB7_HUMAN	PSMB7	5	12	2800000	0.0121		sp|Q99873|ANM1_HUMAN	PRMT1
	sp|P61758|PFD3_HUMAN	VBP1	9	12	6300000	0.0204			sp|P26583|HMGB2_HUMAN	HMGB2	9	10	11000000	0.044			sp|P33908|MA1A1_HUMAN	MAN1A1	7	7	1700000	0.00626			sp|P33993|MCM7_HUMAN	MCM7	7	8	420000	0.00379			sp|Q06210|GFPT1_HUMAN	GFPT1	7	7	880000	0.00915			sp|Q01105|SET_HUMAN	SET	5	11	19000000	0.0836		sp|Q92973|TNPO1_HUMAN	TNPO1
	sp|P23588|IF4B_HUMAN	EIF4B	9	12	6900000	0.0223			sp|Q14738|2A5D_HUMAN	PPP2R5D	9	10	2000000	0.00811			sp|Q15631|TSN_HUMAN	TSN	7	7	2300000	0.0083			sp|Q99613|EIF3C_HUMAN	EIF3C	7	8	910000	0.00831			sp|O75821|EIF3G_HUMAN	EIF3G	7	7	1200000	0.0121			sp|Q13765|NACA_HUMAN	NACA	5	10	7900000	0.0348		sp|P62495|ERF1_HUMAN	ETF1
	sp|P78417|GSTO1_HUMAN	GSTO1	9	12	26000000	0.085			sp|Q9Y376|CAB39_HUMAN	CAB39	9	10	3700000	0.0151			sp|Q8IZ52|CHSS2_HUMAN	CHPF	7	7	1900000	0.00682			sp|Q8NBS9|TXND5_HUMAN	TXNDC5	7	8	1800000	0.0164			sp|P62277|RS13_HUMAN	RPS13	7	7	2700000	0.0276			sp|P31946|1433B_HUMAN	YWHAB	5	10	13000000	0.0555		sp|P04181|OAT_HUMAN	OAT
	sp|P52788|SPSY_HUMAN	SMS	9	12	6900000	0.0224			sp|P46777|RL5_HUMAN	RPL5	9	10	33000000	0.14			sp|P49721|PSB2_HUMAN	PSMB2	7	7	2900000	0.0106			sp|P51858|HDGF_HUMAN	HDGF	7	8	3900000	0.0354			sp|P62750|RL23A_HUMAN	RPL23A	7	7	1300000	0.0138			sp|P61981|1433G_HUMAN	YWHAG	5	10	17000000	0.0766		sp|O43747|AP1G1_HUMAN	AP1G1
	sp|P27348|1433T_HUMAN	YWHAQ	9	11	56000000	0.18			sp|P49915|GUAA_HUMAN	GMPS	9	9	1800000	0.00728			sp|P14735|IDE_HUMAN	IDE	7	7	4400000	0.016			sp|Q13200|PSMD2_HUMAN	PSMD2	7	8	1600000	0.0142			sp|P28838|AMPL_HUMAN	LAP3	7	7	420000	0.00433			sp|P68036|UB2L3_HUMAN	UBE2L3	5	10	7100000	0.0312		sp|O60841|IF2P_HUMAN	EIF5B
	sp|Q99733|NP1L4_HUMAN	NAP1L4	9	11	3800000	0.0124			sp|P27348|1433T_HUMAN	YWHAQ	9	9	22000000	0.0904			sp|Q14019|COTL1_HUMAN	COTL1	7	7	2200000	0.00815			sp|Q14019|COTL1_HUMAN	COTL1	7	8	2100000	0.0187			sp|Q9UMX5|NENF_HUMAN	NENF	7	7	1200000	0.0123			sp|P31949|S10AB_HUMAN	S100A11	5	10	6300000	0.0276		sp|P43034|LIS1_HUMAN	PAFAH1B1
	sp|O43175|SERA_HUMAN	PHGDH	9	11	8000000	0.0258			sp|P28066|PSA5_HUMAN	PSMA5	9	9	11000000	0.0458			sp|P47897|SYQ_HUMAN	QARS	7	7	2400000	0.00887			sp|Q9NZL9|MAT2B_HUMAN	MAT2B	7	7	760000	0.00696			sp|P38646|GRP75_HUMAN	HSPA9	7	7	810000	0.00843			sp|P19823|ITIH2_HUMAN	ITIH2	5	10	47000000	0.2		sp|P33992|MCM5_HUMAN	MCM5
	sp|P00568|KAD1_HUMAN	AK1	9	11	5700000	0.0185			sp|Q9H3G5|CPVL_HUMAN	CPVL	9	9	5400000	0.0224			sp|P01023|A2MG_HUMAN	A2M	6	37	950000000	3.44			sp|Q99674|CGRE1_HUMAN	CGREF1	7	7	810000	0.00734			sp|O43242|PSMD3_HUMAN	PSMD3	7	7	12000000	0.12			sp|O60888|CUTA_HUMAN	CUTA	5	9	35000000	0.15		sp|P19367|HXK1_HUMAN	HK1
	sp|P62333|PRS10_HUMAN	PSMC6	9	11	3500000	0.0115			sp|P25705|ATPA_HUMAN	ATP5A1	9	9	1300000	0.0055			sp|P33778|H2B1B_HUMAN	HIST1H2BB	6	28	770000000	2.81			sp|Q9Y3F4|STRAP_HUMAN	STRAP	7	7	2100000	0.0187			sp|P22234|PUR6_HUMAN	PAICS	7	7	1300000	0.0132			sp|P16989|YBOX3_HUMAN	YBX3	5	9	5100000	0.0224		sp|P12268|IMDH2_HUMAN	IMPDH2
	sp|P46060|RAGP1_HUMAN	RANGAP1	9	11	1600000	0.00525			sp|Q06210|GFPT1_HUMAN	GFPT1	9	9	3200000	0.0133			sp|P23528|COF1_HUMAN	CFL1	6	22	49000000	0.18			sp|Q07812|BAX_HUMAN	BAX	7	7	4300000	0.0389			sp|O43684|BUB3_HUMAN	BUB3	7	7	1100000	0.0118			sp|Q16543|CDC37_HUMAN	CDC37	5	9	2200000	0.00974		sp|P08243|ASNS_HUMAN	ASNS
	sp|Q92743|HTRA1_HUMAN	HTRA1	9	11	6100000	0.0199			sp|P04181|OAT_HUMAN	OAT	9	9	1100000	0.00447			sp|Q15904|VAS1_HUMAN	ATP6AP1	6	22	140000000	0.51			sp|P35609|ACTN2_HUMAN	ACTN2	7	7	2700000	0.0249			sp|O43809|CPSF5_HUMAN	NUDT21	7	7	1100000	0.0118			sp|O00584|RNT2_HUMAN	RNASET2	5	9	44000000	0.19		sp|Q13428|TCOF_HUMAN	TCOF1
	sp|P50502|F10A1_HUMAN	ST13	9	11	17000000	0.0553			sp|P55209|NP1L1_HUMAN	NAP1L1	9	9	3200000	0.0133			sp|P26599|PTBP1_HUMAN	PTBP1	6	16	4100000	0.015			sp|O94813|SLIT2_HUMAN	SLIT2	7	7	1000000	0.00916			sp|Q00796|DHSO_HUMAN	SORD	7	7	1000000	0.0107			sp|P62081|RS7_HUMAN	RPS7	5	9	3100000	0.0135		sp|P35221|CTNA1_HUMAN	CTNNA1
	sp|P80303|NUCB2_HUMAN	NUCB2	9	11	5500000	0.0177			sp|P49589|SYCC_HUMAN	CARS	9	9	1500000	0.00617			sp|O00299|CLIC1_HUMAN	CLIC1	6	14	17000000	0.0607			sp|Q9H1E3|NUCKS_HUMAN	NUCKS1	7	7	2100000	0.0188			sp|Q16610|ECM1_HUMAN	ECM1	7	7	11000000	0.12			sp|Q9UM22|EPDR1_HUMAN	EPDR1	5	9	13000000	0.0574		sp|P0DP24|CALM2_HUMAN	CALM2
	sp|P62826|RAN_HUMAN	RAN	9	11	56000000	0.18			sp|P63010|AP2B1_HUMAN	AP2B1	9	9	3600000	0.015			sp|O75821|EIF3G_HUMAN	EIF3G	6	13	5500000	0.0199			sp|P23381|SYWC_HUMAN	WARS	7	7	150000	0.0014			sp|P30566|PUR8_HUMAN	ADSL	7	7	1200000	0.012			sp|B2RXH8|HNRC2_HUMAN	HNRNPCL2	5	9	4000000	0.0175		sp|P23528|COF1_HUMAN	CFL1
	sp|Q13162|PRDX4_HUMAN	PRDX4	9	11	58000000	0.19			sp|O75882|ATRN_HUMAN	ATRN	9	9	4800000	0.0198			sp|Q99436|PSB7_HUMAN	PSMB7	6	13	6700000	0.0242			sp|Q14766|LTBP1_HUMAN	LTBP1	7	7	730000	0.0067			sp|P62826|RAN_HUMAN	RAN	7	7	11000000	0.11			sp|P13693|TCTP_HUMAN	TPT1	5	9	7900000	0.0347		sp|Q92520|FAM3C_HUMAN	FAM3C
	sp|P25705|ATPA_HUMAN	ATP5A1	9	10	1800000	0.00569			sp|P62750|RL23A_HUMAN	RPL23A	9	9	3200000	0.0132			sp|Q16394|EXT1_HUMAN	EXT1	6	12	5100000	0.0187			sp|P30085|KCY_HUMAN	CMPK1	7	7	990000	0.00904			sp|Q04323|UBXN1_HUMAN	UBXN1	7	7	510000	0.00525			sp|Q9P2K2|TXD16_HUMAN	TXNDC16	5	8	850000	0.00372		sp|Q58FF8|H90B2_HUMAN	HSP90AB2P
	sp|O75874|IDHC_HUMAN	IDH1	9	10	4800000	0.0154			sp|P43034|LIS1_HUMAN	PAFAH1B1	9	9	5000000	0.0206			sp|Q00839|HNRPU_HUMAN	HNRNPU	6	12	3500000	0.0126			sp|Q9Y646|CBPQ_HUMAN	CPQ	7	7	1400000	0.0128			sp|P16035|TIMP2_HUMAN	TIMP2	7	7	17000000	0.18			sp|O94766|B3GA3_HUMAN	B3GAT3	5	8	6400000	0.0281		sp|P05387|RLA2_HUMAN	RPLP2
	sp|P55209|NP1L1_HUMAN	NAP1L1	9	10	6300000	0.0204			sp|Q92743|HTRA1_HUMAN	HTRA1	9	9	3800000	0.0157			sp|P51858|HDGF_HUMAN	HDGF	6	12	8200000	0.0297			sp|Q14566|MCM6_HUMAN	MCM6	7	7	1500000	0.014			sp|P26640|SYVC_HUMAN	VARS	7	7	470000	0.00485			sp|P15291|B4GT1_HUMAN	B4GALT1	5	8	1500000	0.00654		sp|Q07955|SRSF1_HUMAN	SRSF1
	sp|P26196|DDX6_HUMAN	DDX6	9	10	4400000	0.0142			sp|O43809|CPSF5_HUMAN	NUDT21	9	9	3300000	0.0135			sp|Q07955|SRSF1_HUMAN	SRSF1	6	12	6300000	0.0228			sp|P61160|ARP2_HUMAN	ACTR2	7	7	2300000	0.0212			sp|Q99497|PARK7_HUMAN	PARK7	7	7	10000000	0.11			sp|Q15365|PCBP1_HUMAN	PCBP1	5	8	2500000	0.011		sp|P22061|PIMT_HUMAN	PCMT1
	sp|O00154|BACH_HUMAN	ACOT7	9	10	6100000	0.0198			sp|P14735|IDE_HUMAN	IDE	9	9	3400000	0.0139			sp|P60660|MYL6_HUMAN	MYL6	6	12	14000000	0.0508			sp|Q8NBI6|XXLT1_HUMAN	XXYLT1	7	7	440000	0.00397			sp|O75534|CSDE1_HUMAN	CSDE1	7	7	1300000	0.0134			sp|P46060|RAGP1_HUMAN	RANGAP1	5	8	1700000	0.00742		sp|P12004|PCNA_HUMAN	PCNA
	sp|Q15631|TSN_HUMAN	TSN	9	10	12000000	0.0376			sp|Q8TEX9|IPO4_HUMAN	IPO4	9	9	850000	0.0035			sp|P0C0L4|CO4A_HUMAN	C4A	6	12	14000000	0.0527			sp|P51688|SPHM_HUMAN	SGSH	7	7	4200000	0.038			sp|P25789|PSA4_HUMAN	PSMA4	7	7	4000000	0.0416			sp|P33316|DUT_HUMAN	DUT	5	8	1800000	0.00808		sp|P30040|ERP29_HUMAN	ERP29
	sp|Q9BRP8|PYM1_HUMAN	PYM1	9	10	2300000	0.00759			sp|P11216|PYGB_HUMAN	PYGB	9	9	3900000	0.0159			sp|P52597|HNRPF_HUMAN	HNRNPF	6	11	3500000	0.0129			sp|Q99729|ROAA_HUMAN	HNRNPAB	7	7	1500000	0.0137			sp|P62280|RS11_HUMAN	RPS11	7	7	3900000	0.0405			sp|Q9UBR2|CATZ_HUMAN	CTSZ	5	8	38000000	0.16		sp|P46108|CRK_HUMAN	CRK
	sp|Q6V0I7|FAT4_HUMAN	FAT4	9	10	610000	0.00199			sp|P47897|SYQ_HUMAN	QARS	9	9	2300000	0.00937			sp|P30086|PEBP1_HUMAN	PEBP1	6	11	26000000	0.0943			sp|Q15907|RB11B_HUMAN	RAB11B	7	7	1700000	0.0156			sp|P09486|SPRC_HUMAN	SPARC	6	25	170000000	1.79			sp|O15355|PPM1G_HUMAN	PPM1G	5	8	860000	0.00376		sp|P67809|YBOX1_HUMAN	YBX1
	sp|O00303|EIF3F_HUMAN	EIF3F	9	10	3900000	0.0127			sp|Q9Y3A5|SBDS_HUMAN	SBDS	9	9	2300000	0.00957			sp|P16989|YBOX3_HUMAN	YBX3	6	11	13000000	0.049			sp|Q5TFE4|NT5D1_HUMAN	NT5DC1	7	7	540000	0.00493			sp|P07737|PROF1_HUMAN	PFN1	6	20	66000000	0.68			sp|Q13907|IDI1_HUMAN	IDI1	5	8	2000000	0.00855		sp|P40925|MDHC_HUMAN	MDH1
	sp|P08581|MET_HUMAN	MET	9	10	2500000	0.00802			sp|P54725|RD23A_HUMAN	RAD23A	9	9	8200000	0.0338			sp|P63208|SKP1_HUMAN	SKP1	6	11	4100000	0.0149			sp|Q9Y376|CAB39_HUMAN	CAB39	7	7	710000	0.00651			sp|P62937|PPIA_HUMAN	PPIA	6	18	90000000	0.94			sp|Q14203|DCTN1_HUMAN	DCTN1	5	8	980000	0.00431		sp|Q06323|PSME1_HUMAN	PSME1
	sp|O14818|PSA7_HUMAN	PSMA7	9	10	27000000	0.0862			sp|Q9P2B2|FPRP_HUMAN	PTGFRN	9	9	4100000	0.017			sp|Q15375|EPHA7_HUMAN	EPHA7	6	11	6600000	0.0241			sp|Q9UKZ9|PCOC2_HUMAN	PCOLCE2	7	7	2200000	0.0196			sp|O75629|CREG1_HUMAN	CREG1	6	16	7500000	0.0777			sp|P10599|THIO_HUMAN	TXN	5	8	15000000	0.067		sp|Q00839|HNRPU_HUMAN	HNRNPU
	sp|P17948|VGFR1_HUMAN	FLT1	9	10	2700000	0.00861			sp|Q16394|EXT1_HUMAN	EXT1	9	9	5100000	0.0211			sp|P62081|RS7_HUMAN	RPS7	6	11	2600000	0.00933			sp|P62750|RL23A_HUMAN	RPL23A	7	7	1200000	0.0108			sp|Q13283|G3BP1_HUMAN	G3BP1	6	13	670000	0.00693			sp|Q16270|IBP7_HUMAN	IGFBP7	5	8	16000000	0.0693		sp|P62081|RS7_HUMAN	RPS7
	sp|O94973|AP2A2_HUMAN	AP2A2	9	10	30000000	0.0981			sp|P39023|RL3_HUMAN	RPL3	9	9	9200000	0.038			sp|Q14103|HNRPD_HUMAN	HNRNPD	6	11	19000000	0.0675			sp|Q8NCH0|CHSTE_HUMAN	CHST14	7	7	1900000	0.0178			sp|O60888|CUTA_HUMAN	CUTA	6	11	9300000	0.0963			sp|P56537|IF6_HUMAN	EIF6	5	7	3500000	0.0152		sp|P08572|CO4A2_HUMAN	COL4A2
	sp|P62750|RL23A_HUMAN	RPL23A	9	10	6600000	0.0213			sp|P51858|HDGF_HUMAN	HDGF	9	9	9300000	0.0381			sp|P61289|PSME3_HUMAN	PSME3	6	11	7900000	0.0287			sp|Q06210|GFPT1_HUMAN	GFPT1	7	7	920000	0.00838			sp|P52597|HNRPF_HUMAN	HNRNPF	6	11	1000000	0.0105			sp|P28070|PSB4_HUMAN	PSMB4	5	7	6400000	0.0282		sp|Q16543|CDC37_HUMAN	CDC37
	sp|Q92616|GCN1_HUMAN	GCN1	9	10	690000	0.00223			sp|O75718|CRTAP_HUMAN	CRTAP	9	9	3300000	0.0136			sp|P55058|PLTP_HUMAN	PLTP	6	11	11000000	0.0394			sp|P49721|PSB2_HUMAN	PSMB2	7	7	3800000	0.0348			sp|B2RXH8|HNRC2_HUMAN	HNRNPCL2	6	11	5000000	0.0517			sp|P62820|RAB1A_HUMAN	RAB1A	5	7	2100000	0.00905		sp|Q8NHW5|RLA0L_HUMAN	RPLP0P6
	sp|Q00577|PURA_HUMAN	PURA	9	10	3100000	0.00994			sp|Q00577|PURA_HUMAN	PURA	9	9	3700000	0.0151			sp|P49720|PSB3_HUMAN	PSMB3	6	10	6400000	0.0232			sp|O75223|GGCT_HUMAN	GGCT	7	7	6200000	0.0562			sp|P30086|PEBP1_HUMAN	PEBP1	6	10	30000000	0.31			sp|P00568|KAD1_HUMAN	AK1	5	7	1300000	0.0058		sp|P09661|RU2A_HUMAN	SNRPA1
	sp|P63010|AP2B1_HUMAN	AP2B1	9	9	3800000	0.0124			sp|P00367|DHE3_HUMAN	GLUD1	9	9	2900000	0.0119			sp|P20290|BTF3_HUMAN	BTF3	6	10	3000000	0.0108			sp|O43592|XPOT_HUMAN	XPOT	7	7	480000	0.00437			sp|O00299|CLIC1_HUMAN	CLIC1	6	10	4400000	0.0455			sp|P46108|CRK_HUMAN	CRK	5	7	670000	0.00292		sp|P62269|RS18_HUMAN	RPS18
	sp|P36955|PEDF_HUMAN	SERPINF1	9	9	6700000	0.0217			sp|P07737|PROF1_HUMAN	PFN1	8	38	200000000	0.84			sp|O60841|IF2P_HUMAN	EIF5B	6	10	1700000	0.00611			sp|O14818|PSA7_HUMAN	PSMA7	7	7	6800000	0.0619			sp|O43854|EDIL3_HUMAN	EDIL3	6	10	2100000	0.0217			sp|P29966|MARCS_HUMAN	MARCKS	5	7	3500000	0.0152		sp|Q04917|1433F_HUMAN	YWHAH
	sp|P48147|PPCE_HUMAN	PREP	9	9	1600000	0.00529			sp|Q16769|QPCT_HUMAN	QPCT	8	28	97000000	0.4			sp|P24534|EF1B_HUMAN	EEF1B2	6	10	11000000	0.0401			sp|O75882|ATRN_HUMAN	ATRN	7	7	2400000	0.0217			sp|Q58FF6|H90B4_HUMAN	HSP90AB4P	6	10	34000000	0.35			sp|P54578|UBP14_HUMAN	USP14	5	7	2900000	0.0128		sp|P22626|ROA2_HUMAN	HNRNPA2B1
	sp|O15031|PLXB2_HUMAN	PLXNB2	9	9	4000000	0.013			sp|Q96KK5|H2A1H_HUMAN	HIST1H2AH	8	26	140000000	0.57			sp|Q07021|C1QBP_HUMAN	C1QBP	6	10	6100000	0.0223			sp|P10644|KAP0_HUMAN	PRKAR1A	7	7	710000	0.00644			sp|P10619|PPGB_HUMAN	CTSA	6	9	6600000	0.0682			sp|P35237|SPB6_HUMAN	SERPINB6	5	7	3600000	0.0158		sp|P22234|PUR6_HUMAN	PAICS
	sp|P30740|ILEU_HUMAN	SERPINB1	9	9	2800000	0.00893			sp|P09486|SPRC_HUMAN	SPARC	8	24	230000000	0.94			sp|Q15365|PCBP1_HUMAN	PCBP1	6	10	3600000	0.0131			sp|P61604|CH10_HUMAN	HSPE1	7	7	4100000	0.0373			IgG3_bovine		6	9	14000000	0.15			sp|P78539|SRPX_HUMAN	SRPX	5	7	2900000	0.0128		sp|P09104|ENOG_HUMAN	ENO2
	sp|Q15435|PP1R7_HUMAN	PPP1R7	9	9	2600000	0.00855			sp|P63241|IF5A1_HUMAN	EIF5A	8	20	20000000	0.0834			sp|Q9UHV9|PFD2_HUMAN	PFDN2	6	10	5700000	0.0208			sp|P54577|SYYC_HUMAN	YARS	7	7	1100000	0.0104			sp|Q14847|LASP1_HUMAN	LASP1	6	9	1800000	0.0187			sp|O14737|PDCD5_HUMAN	PDCD5	5	7	5300000	0.0234		sp|Q15631|TSN_HUMAN	TSN
	sp|Q9H3G5|CPVL_HUMAN	CPVL	9	9	4900000	0.016			sp|P01008|ANT3_HUMAN	SERPINC1	8	18	37000000	0.15			sp|P35555|FBN1_HUMAN	FBN1	6	10	4200000	0.0152			sp|P06737|PYGL_HUMAN	PYGL	7	7	430000	0.00391			sp|P54578|UBP14_HUMAN	USP14	6	8	560000	0.00581			sp|P30044|PRDX5_HUMAN	PRDX5	5	7	1500000	0.00641		sp|P51858|HDGF_HUMAN	HDGF
	sp|Q15818|NPTX1_HUMAN	NPTX1	9	9	34000000	0.11			sp|P61289|PSME3_HUMAN	PSME3	8	17	11000000	0.0468			sp|P04632|CPNS1_HUMAN	CAPNS1	6	10	1500000	0.00555			sp|Q99436|PSB7_HUMAN	PSMB7	7	7	4800000	0.0442			sp|P28070|PSB4_HUMAN	PSMB4	6	8	3900000	0.0405			sp|P35555|FBN1_HUMAN	FBN1	5	7	3300000	0.0144		sp|Q13867|BLMH_HUMAN	BLMH
	sp|Q9UBF2|COPG2_HUMAN	COPG2	9	9	2200000	0.00708			sp|Q13838|DX39B_HUMAN	DDX39B	8	16	13000000	0.0516			sp|Q13438|OS9_HUMAN	OS9	6	10	3400000	0.0123			sp|O00151|PDLI1_HUMAN	PDLIM1	7	7	470000	0.00431			sp|O15355|PPM1G_HUMAN	PPM1G	6	8	990000	0.0103			sp|Q07021|C1QBP_HUMAN	C1QBP	5	7	2300000	0.0102		sp|P50502|F10A1_HUMAN	ST13
	sp|Q15907|RB11B_HUMAN	RAB11B	9	9	5600000	0.0182			sp|P26368|U2AF2_HUMAN	U2AF2	8	16	2900000	0.012			sp|Q96CN7|ISOC1_HUMAN	ISOC1	6	10	2700000	0.00989			sp|O43854|EDIL3_HUMAN	EDIL3	7	7	3400000	0.0314			sp|P60900|PSA6_HUMAN	PSMA6	6	8	4300000	0.0449			sp|Q15907|RB11B_HUMAN	RAB11B	5	7	2500000	0.0109		sp|Q13438|OS9_HUMAN	OS9
	sp|O95163|ELP1_HUMAN	IKBKAP	9	9	2300000	0.00747			sp|P67809|YBOX1_HUMAN	YBX1	8	15	8000000	0.033			sp|P28799|GRN_HUMAN	GRN	6	10	20000000	0.0736			sp|P55884|EIF3B_HUMAN	EIF3B	7	7	1400000	0.0126			sp|O75503|CLN5_HUMAN	CLN5	6	8	1800000	0.0186			sp|P07910|HNRPC_HUMAN	HNRNPC	5	7	4900000	0.0216		sp|Q9Y3A5|SBDS_HUMAN	SBDS
	sp|Q9C0C9|UBE2O_HUMAN	UBE2O	9	9	1500000	0.00494			sp|O00299|CLIC1_HUMAN	CLIC1	8	15	20000000	0.0831			sp|P42785|PCP_HUMAN	PRCP	6	10	3000000	0.0107			sp|Q93063|EXT2_HUMAN	EXT2	7	7	2100000	0.0193			sp|Q99460|PSMD1_HUMAN	PSMD1	6	7	600000	0.00625			sp|Q9BWD1|THIC_HUMAN	ACAT2	5	7	2200000	0.00963		sp|O75436|VP26A_HUMAN	VPS26A
	sp|Q9BQG0|MBB1A_HUMAN	MYBBP1A	9	9	1100000	0.00341			sp|P08865|RSSA_HUMAN	RPSA	8	14	21000000	0.0872			sp|P46777|RL5_HUMAN	RPL5	6	10	5500000	0.02			sp|O75390|CISY_HUMAN	CS	7	7	1400000	0.0124			sp|P33991|MCM4_HUMAN	MCM4	6	7	510000	0.00527			sp|P31948|STIP1_HUMAN	STIP1	5	7	4000000	0.0176		sp|Q13347|EIF3I_HUMAN	EIF3I
	sp|P62269|RS18_HUMAN	RPS18	9	9	24000000	0.0781			sp|P16989|YBOX3_HUMAN	YBX3	8	14	10000000	0.0424			sp|P39019|RS19_HUMAN	RPS19	6	10	7700000	0.0279			sp|Q9P2B2|FPRP_HUMAN	PTGFRN	7	7	1000000	0.00927			sp|O75367|H2AY_HUMAN	H2AFY	6	7	710000	0.00743			sp|P21399|ACOC_HUMAN	ACO1	5	7	410000	0.00181		sp|Q96CN7|ISOC1_HUMAN	ISOC1
	sp|P54577|SYYC_HUMAN	YARS	9	9	2200000	0.00707			sp|P52788|SPSY_HUMAN	SMS	8	14	4800000	0.0198			sp|Q13283|G3BP1_HUMAN	G3BP1	6	9	2400000	0.00885			sp|Q15459|SF3A1_HUMAN	SF3A1	7	7	2100000	0.0188			sp|P35241|RADI_HUMAN	RDX	6	7	1200000	0.0125			sp|P30048|PRDX3_HUMAN	PRDX3	5	7	3100000	0.0138		sp|P62424|RL7A_HUMAN	RPL7A
	sp|Q9UMS4|PRP19_HUMAN	PRPF19	9	9	7100000	0.0231			sp|Q8NHW5|RLA0L_HUMAN	RPLP0P6	8	14	19000000	0.0774			sp|O95336|6PGL_HUMAN	PGLS	6	9	4600000	0.0167			sp|O15067|PUR4_HUMAN	PFAS	7	7	1800000	0.0162			sp|P19105|ML12A_HUMAN	MYL12A	6	7	4000000	0.0419			sp|Q99435|NELL2_HUMAN	NELL2	5	7	26000000	0.11		sp|Q92499|DDX1_HUMAN	DDX1
	sp|Q9ULV4|COR1C_HUMAN	CORO1C	9	9	4400000	0.0143			sp|P61247|RS3A_HUMAN	RPS3A	8	13	10000000	0.0411			sp|P52907|CAZA1_HUMAN	CAPZA1	6	9	3200000	0.0118			sp|Q86SF2|GALT7_HUMAN	GALNT7	7	7	2100000	0.0194			sp|P22304|IDS_HUMAN	IDS	6	7	810000	0.00841			sp|O14672|ADA10_HUMAN	ADAM10	5	7	3300000	0.0143		sp|Q09328|MGT5A_HUMAN	MGAT5
	sp|Q9BTY2|FUCO2_HUMAN	FUCA2	9	9	8700000	0.0281			sp|P05387|RLA2_HUMAN	RPLP2	8	12	42000000	0.17			sp|O00148|DX39A_HUMAN	DDX39A	6	9	14000000	0.0503			sp|O43505|B4GA1_HUMAN	B4GAT1	7	7	4900000	0.0442			sp|Q10471|GALT2_HUMAN	GALNT2	6	7	1900000	0.0198			sp|O95757|HS74L_HUMAN	HSPA4L	5	7	1200000	0.00509		sp|P46777|RL5_HUMAN	RPL5
	sp|P34897|GLYM_HUMAN	SHMT2	9	9	4800000	0.0154			sp|P37802|TAGL2_HUMAN	TAGLN2	8	12	65000000	0.27			sp|P52788|SPSY_HUMAN	SMS	6	9	3800000	0.0137			sp|P39019|RS19_HUMAN	RPS19	7	7	3500000	0.0319			sp|P61981|1433G_HUMAN	YWHAG	6	7	9000000	0.0933			sp|O43286|B4GT5_HUMAN	B4GALT5	5	7	7400000	0.0324		sp|P62906|RL10A_HUMAN	RPL10A
	sp|P06865|HEXA_HUMAN	HEXA	9	9	2400000	0.00778			sp|Q9NPH2|INO1_HUMAN	ISYNA1	8	12	7400000	0.0305			sp|P52888|THOP1_HUMAN	THOP1	6	9	2100000	0.00749			sp|Q9H993|ARMT1_HUMAN	ARMT1	7	7	750000	0.00684			sp|P60660|MYL6_HUMAN	MYL6	6	7	4500000	0.0471			sp|P80723|BASP1_HUMAN	BASP1	5	6	4200000	0.0186		sp|Q13561|DCTN2_HUMAN	DCTN2
	sp|P15170|ERF3A_HUMAN	GSPT1	9	9	3600000	0.0118			sp|O75821|EIF3G_HUMAN	EIF3G	8	12	5400000	0.0223			sp|P40925|MDHC_HUMAN	MDH1	6	9	14000000	0.0495			sp|Q13247|SRSF6_HUMAN	SRSF6	7	7	1500000	0.0135			sp|P27694|RFA1_HUMAN	RPA1	6	7	730000	0.00757			sp|Q92743|HTRA1_HUMAN	HTRA1	5	6	3300000	0.0144		sp|Q9Y3F4|STRAP_HUMAN	STRAP
	sp|P26583|HMGB2_HUMAN	HMGB2	9	9	16000000	0.0526			sp|Q08431|MFGM_HUMAN	MFGE8	8	12	23000000	0.0942			sp|P61604|CH10_HUMAN	HSPE1	6	9	8500000	0.0311			sp|Q6FI81|CPIN1_HUMAN	CIAPIN1	7	7	680000	0.00623			sp|Q16543|CDC37_HUMAN	CDC37	6	7	930000	0.00966			sp|Q9NTK5|OLA1_HUMAN	OLA1	5	6	2400000	0.0105		sp|P23921|RIR1_HUMAN	RRM1
	sp|Q8IZ52|CHSS2_HUMAN	CHPF	9	9	2300000	0.00742			sp|P22626|ROA2_HUMAN	HNRNPA2B1	8	12	2000000	0.00828			sp|P13693|TCTP_HUMAN	TPT1	6	9	3900000	0.0144			sp|P25786|PSA1_HUMAN	PSMA1	7	7	3500000	0.0319			sp|P29692|EF1D_HUMAN	EEF1D	6	7	1100000	0.0117			sp|O00231|PSD11_HUMAN	PSMD11	5	6	1500000	0.00648		sp|P62750|RL23A_HUMAN	RPL23A
	sp|P08758|ANXA5_HUMAN	ANXA5	9	9	960000	0.00312			sp|O43143|DHX15_HUMAN	DHX15	8	11	2400000	0.00971			sp|Q9HAR2|AGRL3_HUMAN	ADGRL3	6	8	1500000	0.00553			sp|O43813|LANC1_HUMAN	LANCL1	7	7	1600000	0.0141			sp|Q99729|ROAA_HUMAN	HNRNPAB	6	7	1300000	0.0133			sp|Q13740|CD166_HUMAN	ALCAM	5	6	880000	0.00387		sp|P61158|ARP3_HUMAN	ACTR3
	sp|P51858|HDGF_HUMAN	HDGF	9	9	11000000	0.0347			sp|Q02487|DSC2_HUMAN	DSC2	8	11	7800000	0.032			sp|O14737|PDCD5_HUMAN	PDCD5	6	8	7800000	0.0283			sp|P62906|RL10A_HUMAN	RPL10A	7	7	12000000	0.11			sp|Q9NQP4|PFD4_HUMAN	PFDN4	6	7	2400000	0.0249			sp|P48147|PPCE_HUMAN	PREP	5	6	740000	0.00326		sp|Q92824|PCSK5_HUMAN	PCSK5
	sp|P07737|PROF1_HUMAN	PFN1	8	37	340000000	1.09			sp|O75368|SH3L1_HUMAN	SH3BGRL	8	11	1900000	0.00795			sp|Q15404|RSU1_HUMAN	RSU1	6	8	1700000	0.00601			sp|O95490|AGRL2_HUMAN	ADGRL2	7	7	710000	0.00646			sp|P09661|RU2A_HUMAN	SNRPA1	6	7	440000	0.00457			sp|Q99536|VAT1_HUMAN	VAT1	5	6	1600000	0.0068		sp|Q9Y6E2|BZW2_HUMAN	BZW2
	sp|P63261|ACTG_HUMAN	ACTG1	8	36	440000000	1.44			sp|Q14232|EI2BA_HUMAN	EIF2B1	8	11	5300000	0.0218			sp|P08397|HEM3_HUMAN	HMBS	6	8	660000	0.0024			sp|P62280|RS11_HUMAN	RPS11	7	7	4200000	0.0384			sp|O14818|PSA7_HUMAN	PSMA7	6	7	4100000	0.0426			sp|P43487|RANG_HUMAN	RANBP1	5	6	11000000	0.0464		sp|Q96MM7|H6ST2_HUMAN	HS6ST2
	sp|Q8NC51|PAIRB_HUMAN	SERBP1	8	33	10000000	0.0331			sp|Q14103|HNRPD_HUMAN	HNRNPD	8	11	15000000	0.0603			sp|Q99598|TSNAX_HUMAN	TSNAX	6	8	960000	0.00349			sp|P01034|CYTC_HUMAN	CST3	6	15	140000000	1.26			sp|Q8NCC3|PAG15_HUMAN	PLA2G15	6	7	1400000	0.0144			sp|P51148|RAB5C_HUMAN	RAB5C	5	6	1100000	0.00495		sp|Q9H993|ARMT1_HUMAN	ARMT1
	sp|P62805|H4_HUMAN	HIST1H4A	8	27	450000000	1.45			sp|Q99436|PSB7_HUMAN	PSMB7	8	11	13000000	0.0524			sp|Q16775|GLO2_HUMAN	HAGH	6	8	1800000	0.00638			sp|P07910|HNRPC_HUMAN	HNRNPC	6	13	8000000	0.0726			sp|Q9UNW1|MINP1_HUMAN	MINPP1	6	7	1600000	0.0164			sp|Q99598|TSNAX_HUMAN	TSNAX	5	6	610000	0.00268		sp|Q13740|CD166_HUMAN	ALCAM
	sp|Q58FF6|H90B4_HUMAN	HSP90AB4P	8	25	110000000	0.34			sp|P62701|RS4X_HUMAN	RPS4X	8	11	10000000	0.0428			sp|Q99435|NELL2_HUMAN	NELL2	6	8	21000000	0.0772			sp|P10599|THIO_HUMAN	TXN	6	13	25000000	0.23			sp|P46926|GNPI1_HUMAN	GNPDA1	6	7	810000	0.00839			sp|Q13442|HAP28_HUMAN	PDAP1	5	6	1800000	0.00803		sp|Q9ULV4|COR1C_HUMAN	CORO1C
	sp|P01023|A2MG_HUMAN	A2M	8	22	320000000	1.03			sp|P16035|TIMP2_HUMAN	TIMP2	8	11	61000000	0.25			sp|Q9UL46|PSME2_HUMAN	PSME2	6	8	1500000	0.00553			IgG2a_bovine		6	13	27000000	0.25			sp|Q13438|OS9_HUMAN	OS9	6	7	800000	0.00828			sp|P62834|RAP1A_HUMAN	RAP1A	5	6	1600000	0.0068		sp|Q02750|MP2K1_HUMAN	MAP2K1
	sp|P22392|NDKB_HUMAN	NME2	8	18	330000000	1.07			sp|P07602|SAP_HUMAN	PSAP	8	11	7500000	0.0309			sp|O75976|CBPD_HUMAN	CPD	6	8	2400000	0.0089			sp|P00450|CERU_HUMAN	CP	6	12	2700000	0.0245			sp|Q15404|RSU1_HUMAN	RSU1	6	7	550000	0.00575			sp|P00918|CAH2_HUMAN	CA2	5	6	3600000	0.0157		sp|Q4LDE5|SVEP1_HUMAN	SVEP1
	sp|P08865|RSSA_HUMAN	RPSA	8	17	33000000	0.11			sp|P13798|ACPH_HUMAN	APEH	8	10	3100000	0.0128			sp|P80108|PHLD_HUMAN	GPLD1	6	8	1000000	0.0037			sp|P07711|CATL1_HUMAN	CTSL	6	11	26000000	0.24			sp|P01031|CO5_HUMAN	C5	6	7	12000000	0.13			sp|Q8NBZ7|UXS1_HUMAN	UXS1	5	6	1900000	0.00834		sp|Q8NBP0|TTC13_HUMAN	TTC13
	sp|P52565|GDIR1_HUMAN	ARHGDIA	8	17	85000000	0.28			sp|Q9H9H4|VP37B_HUMAN	VPS37B	8	10	430000	0.00178			sp|O95433|AHSA1_HUMAN	AHSA1	6	8	7200000	0.0263			sp|Q9UHG2|PCSK1_HUMAN	PCSK1N	6	11	11000000	0.1			sp|P52907|CAZA1_HUMAN	CAPZA1	6	6	1200000	0.0123			sp|P61086|UBE2K_HUMAN	UBE2K	5	6	2200000	0.00947		sp|P56192|SYMC_HUMAN	MARS
	sp|Q16769|QPCT_HUMAN	QPCT	8	17	67000000	0.22			sp|P29692|EF1D_HUMAN	EEF1D	8	10	9600000	0.0394			sp|Q9H4F8|SMOC1_HUMAN	SMOC1	6	8	2400000	0.00882			sp|O60911|CATL2_HUMAN	CTSV	6	10	9600000	0.0874			sp|P62820|RAB1A_HUMAN	RAB1A	6	6	810000	0.00844			sp|O00148|DX39A_HUMAN	DDX39A	5	6	7900000	0.0347		sp|Q9NZ08|ERAP1_HUMAN	ERAP1
	sp|P09936|UCHL1_HUMAN	UCHL1	8	16	83000000	0.27			sp|P27695|APEX1_HUMAN	APEX1	8	10	16000000	0.0653			sp|P62195|PRS8_HUMAN	PSMC5	6	7	1900000	0.00674			sp|O60256|KPRB_HUMAN	PRPSAP2	6	10	540000	0.00494			sp|Q9NZL9|MAT2B_HUMAN	MAT2B	6	6	1000000	0.0105			sp|Q4G148|GXLT1_HUMAN	GXYLT1	5	6	7600000	0.0333		sp|Q02952|AKA12_HUMAN	AKAP12
	sp|P20810|ICAL_HUMAN	CAST	8	16	4800000	0.0157			sp|Q02878|RL6_HUMAN	RPL6	8	10	2500000	0.0101			sp|Q12907|LMAN2_HUMAN	LMAN2	6	7	6200000	0.0225			sp|Q86UD1|OAF_HUMAN	OAF	6	10	1500000	0.0135			sp|P04083|ANXA1_HUMAN	ANXA1	6	6	190000	0.00195			sp|P05155|IC1_HUMAN	SERPING1	5	6	4500000	0.0198		sp|P53041|PPP5_HUMAN	PPP5C
	sp|P07951|TPM2_HUMAN	TPM2	8	16	25000000	0.0821			sp|Q15404|RSU1_HUMAN	RSU1	8	10	1700000	0.00702			sp|P35580|MYH10_HUMAN	MYH10	6	7	910000	0.0033			sp|B2RXH8|HNRC2_HUMAN	HNRNPCL2	6	10	3300000	0.0298			sp|Q15435|PP1R7_HUMAN	PPP1R7	6	6	420000	0.0044			sp|O15144|ARPC2_HUMAN	ARPC2	5	6	570000	0.0025		sp|Q9BTW9|TBCD_HUMAN	TBCD
	sp|P35556|FBN2_HUMAN	FBN2	8	15	49000000	0.16			sp|Q06323|PSME1_HUMAN	PSME1	8	9	11000000	0.0451			sp|P09661|RU2A_HUMAN	SNRPA1	6	7	680000	0.00246			sp|P12259|FA5_HUMAN	F5	6	9	1600000	0.015			sp|O43396|TXNL1_HUMAN	TXNL1	6	6	570000	0.00587			sp|Q9Y3A5|SBDS_HUMAN	SBDS	5	6	1300000	0.00585		sp|Q15021|CND1_HUMAN	NCAPD2
	sp|O00754|MA2B1_HUMAN	MAN2B1	8	14	2400000	0.00788			sp|P20618|PSB1_HUMAN	PSMB1	8	9	9800000	0.0405			sp|P80723|BASP1_HUMAN	BASP1	6	7	6600000	0.0239			sp|P42167|LAP2B_HUMAN	TMPO	6	9	560000	0.00509			sp|P31946|1433B_HUMAN	YWHAB	6	6	8100000	0.0844			sp|P18065|IBP2_HUMAN	IGFBP2	5	6	13000000	0.0552		sp|Q9NTJ3|SMC4_HUMAN	SMC4
	sp|P49720|PSB3_HUMAN	PSMB3	8	14	19000000	0.063			sp|Q12907|LMAN2_HUMAN	LMAN2	8	9	9700000	0.04			sp|P54764|EPHA4_HUMAN	EPHA4	6	7	1300000	0.00456			sp|Q13283|G3BP1_HUMAN	G3BP1	6	9	570000	0.00515			sp|P49915|GUAA_HUMAN	GMPS	6	6	430000	0.00449			sp|P61353|RL27_HUMAN	RPL27	5	6	5100000	0.0224		sp|Q6PGP7|TTC37_HUMAN	TTC37
	sp|Q99436|PSB7_HUMAN	PSMB7	8	14	25000000	0.0802			sp|P52907|CAZA1_HUMAN	CAPZA1	8	9	5500000	0.0226			sp|Q14980|NUMA1_HUMAN	NUMA1	6	7	750000	0.00271			sp|Q13907|IDI1_HUMAN	IDI1	6	9	920000	0.00838			sp|O14929|HAT1_HUMAN	HAT1	6	6	510000	0.00525			sp|P62280|RS11_HUMAN	RPS11	5	6	2100000	0.00906		sp|P00492|HPRT_HUMAN	HPRT1
	sp|P30086|PEBP1_HUMAN	PEBP1	8	13	87000000	0.28			sp|O60841|IF2P_HUMAN	EIF5B	8	9	1100000	0.00456			sp|P28482|MK01_HUMAN	MAPK1	6	7	2000000	0.00711			sp|Q13438|OS9_HUMAN	OS9	6	9	690000	0.00627			sp|Q8NCH0|CHSTE_HUMAN	CHST14	6	6	1500000	0.0154			sp|P22304|IDS_HUMAN	IDS	5	5	1800000	0.00798		sp|P01008|ANT3_HUMAN	SERPINC1
	sp|Q15691|MARE1_HUMAN	MAPRE1	8	13	5900000	0.0192			sp|Q13442|HAP28_HUMAN	PDAP1	8	9	5400000	0.0223			sp|P46821|MAP1B_HUMAN	MAP1B	6	7	1000000	0.00371			sp|O75629|CREG1_HUMAN	CREG1	6	9	7900000	0.0716			sp|O00303|EIF3F_HUMAN	EIF3F	6	6	730000	0.00754			sp|P61758|PFD3_HUMAN	VBP1	5	5	840000	0.00369		sp|P09211|GSTP1_HUMAN	GSTP1
	sp|Q13838|DX39B_HUMAN	DDX39B	8	12	12000000	0.0383			sp|P68036|UB2L3_HUMAN	UBE2L3	8	9	14000000	0.0582			sp|P42285|SK2L2_HUMAN	SKIV2L2	6	7	1100000	0.00415			sp|P16989|YBOX3_HUMAN	YBX3	6	8	1300000	0.0121			sp|P50502|F10A1_HUMAN	ST13	6	6	2400000	0.0246			tr|B4DUV1|B4DUV1_HUMAN		5	5	5700000	0.0248		sp|Q02487|DSC2_HUMAN	DSC2
	sp|P13693|TCTP_HUMAN	TPT1	8	12	20000000	0.0636			sp|Q9UHV9|PFD2_HUMAN	PFDN2	8	9	7000000	0.0288			sp|P61086|UBE2K_HUMAN	UBE2K	6	7	1300000	0.00474			sp|P60660|MYL6_HUMAN	MYL6	6	8	9800000	0.0896			sp|Q9NX46|ARHL2_HUMAN	ADPRHL2	6	6	580000	0.00603			sp|Q9NPF2|CHSTB_HUMAN	CHST11	5	5	890000	0.0039		sp|Q04760|LGUL_HUMAN	GLO1
	sp|Q96CN7|ISOC1_HUMAN	ISOC1	8	12	2800000	0.00891			sp|O43505|B4GA1_HUMAN	B4GAT1	8	9	20000000	0.0805			sp|P53618|COPB_HUMAN	COPB1	6	7	1800000	0.0064			sp|O43143|DHX15_HUMAN	DHX15	6	8	590000	0.00538			sp|P31350|RIR2_HUMAN	RRM2	6	6	430000	0.00443			sp|P06576|ATPB_HUMAN	ATP5B	5	5	1000000	0.00444		sp|P09936|UCHL1_HUMAN	UCHL1
	sp|P46926|GNPI1_HUMAN	GNPDA1	8	12	3300000	0.0108			sp|O95865|DDAH2_HUMAN	DDAH2	8	9	1500000	0.00621			sp|P05155|IC1_HUMAN	SERPING1	6	7	4600000	0.0168			sp|P15531|NDKA_HUMAN	NME1	6	8	29000000	0.27			sp|P22626|ROA2_HUMAN	HNRNPA2B1	6	6	520000	0.00543			sp|Q13618|CUL3_HUMAN	CUL3	5	5	360000	0.00156		sp|P00450|CERU_HUMAN	CP
	sp|P15586|GNS_HUMAN	GNS	8	12	3200000	0.0104			sp|P12268|IMDH2_HUMAN	IMPDH2	8	9	2700000	0.0113			sp|O00303|EIF3F_HUMAN	EIF3F	6	7	3600000	0.0132			sp|P16870|CBPE_HUMAN	CPE	6	8	1000000	0.00918			sp|P50897|PPT1_HUMAN	PPT1	6	6	3800000	0.0399			sp|P27695|APEX1_HUMAN	APEX1	5	5	5400000	0.0238		sp|P37802|TAGL2_HUMAN	TAGLN2
	sp|Q14847|LASP1_HUMAN	LASP1	8	12	13000000	0.0431			sp|P36578|RL4_HUMAN	RPL4	8	9	5200000	0.0214			sp|Q9BRP8|PYM1_HUMAN	PYM1	6	7	850000	0.00311			sp|Q16181|SEPT7_HUMAN	2021-09-07	6	8	1300000	0.0117			sp|O00151|PDLI1_HUMAN	PDLIM1	6	6	450000	0.00466			sp|Q5T4S7|UBR4_HUMAN	UBR4	5	5	240000	0.00106		sp|P14324|FPPS_HUMAN	FDPS
	sp|P26368|U2AF2_HUMAN	U2AF2	8	11	3000000	0.00959			sp|Q16610|ECM1_HUMAN	ECM1	8	9	18000000	0.0742			sp|Q92973|TNPO1_HUMAN	TNPO1	6	7	2200000	0.00809			sp|B2RPK0|HGB1A_HUMAN	HMGB1P1	6	8	7700000	0.0703			sp|P26583|HMGB2_HUMAN	HMGB2	6	6	4600000	0.0479			sp|Q9UL46|PSME2_HUMAN	PSME2	5	5	650000	0.00286		sp|Q08431|MFGM_HUMAN	MFGE8
	sp|O00299|CLIC1_HUMAN	CLIC1	8	11	28000000	0.0901			sp|P49721|PSB2_HUMAN	PSMB2	8	9	7100000	0.0292			sp|P23246|SFPQ_HUMAN	SFPQ	6	7	1400000	0.00514			sp|Q02487|DSC2_HUMAN	DSC2	6	7	3400000	0.031			sp|Q96FW1|OTUB1_HUMAN	OTUB1	6	6	1100000	0.011			sp|Q9Y230|RUVB2_HUMAN	RUVBL2	5	5	1400000	0.00634		sp|P52565|GDIR1_HUMAN	ARHGDIA
	sp|P20042|IF2B_HUMAN	EIF2S2	8	11	3500000	0.0114			sp|O94760|DDAH1_HUMAN	DDAH1	8	9	4300000	0.0177			sp|Q9H993|ARMT1_HUMAN	ARMT1	6	7	1700000	0.0062			sp|P30044|PRDX5_HUMAN	PRDX5	6	7	1200000	0.0108			sp|P07954|FUMH_HUMAN	FH	6	6	220000	0.00231			sp|O43809|CPSF5_HUMAN	NUDT21	5	5	1400000	0.00617		sp|P28066|PSA5_HUMAN	PSMA5
	sp|P61204|ARF3_HUMAN	ARF3	8	11	17000000	0.0538			sp|P12955|PEPD_HUMAN	PEPD	8	9	4800000	0.0197			sp|O75937|DNJC8_HUMAN	DNAJC8	6	7	860000	0.00312			sp|Q9Y5Z4|HEBP2_HUMAN	HEBP2	6	7	3000000	0.0272			sp|P19623|SPEE_HUMAN	SRM	6	6	690000	0.00717			sp|Q5VU97|CAHD1_HUMAN	CACHD1	5	5	22000000	0.0975		sp|P07951|TPM2_HUMAN	TPM2
	sp|O00151|PDLI1_HUMAN	PDLIM1	8	11	2400000	0.00786			sp|P04083|ANXA1_HUMAN	ANXA1	8	8	790000	0.00325			sp|P55209|NP1L1_HUMAN	NAP1L1	6	7	1600000	0.00599			sp|P46821|MAP1B_HUMAN	MAP1B	6	7	370000	0.0034			sp|P00918|CAH2_HUMAN	CA2	6	6	1100000	0.011			sp|P52815|RM12_HUMAN	MRPL12	5	5	850000	0.00372		sp|Q14103|HNRPD_HUMAN	HNRNPD
	sp|P17987|TCPA_HUMAN	TCP1	8	11	1300000	0.00405			sp|P04818|TYSY_HUMAN	TYMS	8	8	3700000	0.0154			sp|O43809|CPSF5_HUMAN	NUDT21	6	7	1400000	0.00495			sp|P35555|FBN1_HUMAN	FBN1	6	7	1000000	0.00948			sp|Q9Y262|EIF3L_HUMAN	EIF3L	6	6	930000	0.00962			sp|O43390|HNRPR_HUMAN	HNRNPR	5	5	110000000	0.48		sp|P61204|ARF3_HUMAN	ARF3
	sp|P68036|UB2L3_HUMAN	UBE2L3	8	11	25000000	0.0797			sp|Q15435|PP1R7_HUMAN	PPP1R7	8	8	2100000	0.00873			sp|Q9NPF2|CHSTB_HUMAN	CHST11	6	7	1500000	0.00532			sp|Q00688|FKBP3_HUMAN	FKBP3	6	7	3200000	0.0293			sp|P54727|RD23B_HUMAN	RAD23B	6	6	640000	0.00668			sp|P37837|TALDO_HUMAN	TALDO1	5	5	4900000	0.0216		sp|P54727|RD23B_HUMAN	RAD23B
	sp|Q09028|RBBP4_HUMAN	RBBP4	8	11	11000000	0.0363			sp|P35609|ACTN2_HUMAN	ACTN2	8	8	8700000	0.0357			sp|P15121|ALDR_HUMAN	AKR1B1	6	7	4500000	0.0165			sp|Q9UHV9|PFD2_HUMAN	PFDN2	6	7	3100000	0.0284			sp|O95757|HS74L_HUMAN	HSPA4L	6	6	540000	0.00564			sp|Q15019|SEPT2_HUMAN	2021-09-02	5	5	940000	0.00414		sp|P62993|GRB2_HUMAN	GRB2
	sp|Q96CT7|CC124_HUMAN	CCDC124	8	11	6700000	0.0218			sp|Q9NUQ9|FA49B_HUMAN	FAM49B	8	8	1600000	0.00642			sp|P46781|RS9_HUMAN	RPS9	6	7	3000000	0.0109			sp|P21399|ACOC_HUMAN	ACO1	6	7	700000	0.00641			sp|P49591|SYSC_HUMAN	SARS	6	6	400000	0.00415			sp|O75503|CLN5_HUMAN	CLN5	5	5	7500000	0.0327		sp|O75821|EIF3G_HUMAN	EIF3G
	sp|Q9HB71|CYBP_HUMAN	CACYBP	8	11	9900000	0.032			sp|Q6DKJ4|NXN_HUMAN	NXN	8	8	870000	0.00357			sp|Q96G03|PGM2_HUMAN	PGM2	6	7	1800000	0.00662			sp|Q9UHD1|CHRD1_HUMAN	CHORDC1	6	7	1000000	0.00921			sp|P48637|GSHB_HUMAN	GSS	6	6	450000	0.00469			sp|O75083|WDR1_HUMAN	WDR1	5	5	2100000	0.00914		sp|P35609|ACTN2_HUMAN	ACTN2
	sp|O75937|DNJC8_HUMAN	DNAJC8	8	11	3000000	0.0097			sp|P54802|ANAG_HUMAN	NAGLU	8	8	1600000	0.00677			IgG3_bovine		6	7	9800000	0.0358			sp|Q92973|TNPO1_HUMAN	TNPO1	6	7	910000	0.00826			sp|O43447|PPIH_HUMAN	PPIH	6	6	1900000	0.0197			sp|P11216|PYGB_HUMAN	PYGB	5	5	1700000	0.00754		sp|O95336|6PGL_HUMAN	PGLS
	sp|P61247|RS3A_HUMAN	RPS3A	8	11	8300000	0.027			sp|Q07812|BAX_HUMAN	BAX	8	8	4300000	0.0178			sp|Q04637|IF4G1_HUMAN	EIF4G1	6	7	2600000	0.00944			sp|P61326|MGN_HUMAN	MAGOH	6	7	3100000	0.0279			sp|O95865|DDAH2_HUMAN	DDAH2	6	6	400000	0.00415			sp|P15121|ALDR_HUMAN	AKR1B1	5	5	5900000	0.0258		sp|P61758|PFD3_HUMAN	VBP1
	sp|Q9Y5K6|CD2AP_HUMAN	CD2AP	8	11	1700000	0.00549			sp|P08758|ANXA5_HUMAN	ANXA5	8	8	1100000	0.00439			sp|Q9BT78|CSN4_HUMAN	COPS4	6	6	3100000	0.0113			sp|Q15404|RSU1_HUMAN	RSU1	6	7	890000	0.0081			sp|Q9UHV9|PFD2_HUMAN	PFDN2	6	6	2700000	0.028			sp|P48556|PSMD8_HUMAN	PSMD8	5	5	780000	0.0034		sp|Q9Y696|CLIC4_HUMAN	CLIC4
	sp|B2RPK0|HGB1A_HUMAN	HMGB1P1	8	11	31000000	0.1			sp|O15031|PLXB2_HUMAN	PLXNB2	8	8	2600000	0.0107			sp|P07954|FUMH_HUMAN	FH	6	6	2500000	0.00909			sp|P21266|GSTM3_HUMAN	GSTM3	6	7	440000	0.00399			sp|Q15046|SYK_HUMAN	KARS	6	6	680000	0.00708			sp|Q4LDE5|SVEP1_HUMAN	SVEP1	5	5	1000000	0.00458		sp|P61247|RS3A_HUMAN	RPS3A
	sp|Q13740|CD166_HUMAN	ALCAM	8	10	3500000	0.0115			sp|Q01813|PFKAP_HUMAN	PFKP	8	8	1600000	0.00669			sp|Q5VYK3|ECM29_HUMAN	ECM29	6	6	570000	0.00207			sp|Q9UI42|CBPA4_HUMAN	CPA4	6	7	1200000	0.0105			sp|P62241|RS8_HUMAN	RPS8	6	6	1900000	0.0197			sp|P45877|PPIC_HUMAN	PPIC	4	25	57000000	0.25		sp|Q9BT78|CSN4_HUMAN	COPS4
	sp|P51148|RAB5C_HUMAN	RAB5C	8	10	2800000	0.00918			sp|Q96FW1|OTUB1_HUMAN	OTUB1	8	8	7500000	0.0307			sp|Q14232|EI2BA_HUMAN	EIF2B1	6	6	1000000	0.00378			sp|O95025|SEM3D_HUMAN	SEMA3D	6	7	750000	0.00683			sp|P98160|PGBM_HUMAN	HSPG2	6	6	2800000	0.0292			sp|Q9H4F8|SMOC1_HUMAN	SMOC1	4	9	1900000	0.00846		sp|Q9UNM6|PSD13_HUMAN	PSMD13
	sp|P52907|CAZA1_HUMAN	CAPZA1	8	10	9200000	0.0297			sp|P63098|CANB1_HUMAN	PPP3R1	8	8	580000	0.0024			sp|Q9NX55|HYPK_HUMAN	HYPK	6	6	1400000	0.00528			sp|P99999|CYC_HUMAN	CYCS	6	7	3700000	0.0336			sp|Q9HAT2|SIAE_HUMAN	SIAE	6	6	1900000	0.0196			sp|O00560|SDCB1_HUMAN	SDCBP	4	8	3600000	0.0156		sp|P13798|ACPH_HUMAN	APEH
	sp|P23246|SFPQ_HUMAN	SFPQ	8	10	3400000	0.0109			sp|O43684|BUB3_HUMAN	BUB3	8	8	2600000	0.0108			sp|P62495|ERF1_HUMAN	ETF1	6	6	1300000	0.00488			sp|P02750|A2GL_HUMAN	LRG1	6	7	1100000	0.0097			sp|Q99436|PSB7_HUMAN	PSMB7	6	6	2600000	0.027			sp|Q13443|ADAM9_HUMAN	ADAM9	4	8	8300000	0.0363		sp|P27695|APEX1_HUMAN	APEX1
	sp|P30566|PUR8_HUMAN	ADSL	8	10	5800000	0.0186			sp|Q9UKZ9|PCOC2_HUMAN	PCOLCE2	8	8	5400000	0.0224			sp|P51148|RAB5C_HUMAN	RAB5C	6	6	800000	0.0029			sp|Q15019|SEPT2_HUMAN	2021-09-02	6	6	1200000	0.0112			sp|P46109|CRKL_HUMAN	CRKL	6	6	1100000	0.0114			sp|P16949|STMN1_HUMAN	STMN1	4	8	7200000	0.0317		sp|Q15691|MARE1_HUMAN	MAPRE1
	sp|Q16181|SEPT7_HUMAN	2021-09-07	8	10	4500000	0.0145			sp|P62269|RS18_HUMAN	RPS18	8	8	14000000	0.0572			sp|O95861|BPNT1_HUMAN	BPNT1	6	6	1900000	0.00692			sp|Q8NBZ7|UXS1_HUMAN	UXS1	6	6	640000	0.00584			sp|Q06481|APLP2_HUMAN	APLP2	6	6	1900000	0.0192			sp|P61769|B2MG_HUMAN	B2M	4	8	69000000	0.3		sp|Q9HB40|RISC_HUMAN	SCPEP1
	sp|O00429|DNM1L_HUMAN	DNM1L	8	10	460000	0.00148			sp|P98160|PGBM_HUMAN	HSPG2	8	8	3400000	0.0139			sp|Q5T4S7|UBR4_HUMAN	UBR4	6	6	430000	0.00155			sp|Q9NY33|DPP3_HUMAN	DPP3	6	6	590000	0.00539			sp|Q9GZZ1|NAA50_HUMAN	NAA50	6	6	680000	0.00711			sp|Q99471|PFD5_HUMAN	PFDN5	4	7	2600000	0.0115		sp|O00303|EIF3F_HUMAN	EIF3F
	sp|O94760|DDAH1_HUMAN	DDAH1	8	10	3500000	0.0114			sp|P19623|SPEE_HUMAN	SRM	8	8	4600000	0.0191			sp|Q13618|CUL3_HUMAN	CUL3	6	6	3400000	0.0122			sp|Q99714|HCD2_HUMAN	HSD17B10	6	6	290000	0.00268			sp|Q7L2H7|EIF3M_HUMAN	EIF3M	6	6	390000	0.00405			sp|Q00839|HNRPU_HUMAN	HNRNPU	4	7	970000	0.00427		sp|P52907|CAZA1_HUMAN	CAPZA1
	sp|Q9NR30|DDX21_HUMAN	DDX21	8	10	4100000	0.0134			sp|O14818|PSA7_HUMAN	PSMA7	8	8	11000000	0.0448			sp|Q96GD0|PLPP_HUMAN	PDXP	6	6	870000	0.00317			sp|P54578|UBP14_HUMAN	USP14	6	6	920000	0.00841			sp|P54136|SYRC_HUMAN	RARS	6	6	670000	0.00693			sp|P62316|SMD2_HUMAN	SNRPD2	4	7	3000000	0.013		sp|P49721|PSB2_HUMAN	PSMB2
	sp|Q9UHV9|PFD2_HUMAN	PFDN2	8	10	10000000	0.034			sp|O95394|AGM1_HUMAN	PGM3	8	8	3700000	0.0153			sp|P33992|MCM5_HUMAN	MCM5	6	6	1200000	0.0044			sp|Q7Z7M0|MEGF8_HUMAN	MEGF8	6	6	1200000	0.0113			sp|P08195|4F2_HUMAN	SLC3A2	6	6	930000	0.00972			sp|P54727|RD23B_HUMAN	RAD23B	4	7	580000	0.00256		sp|P24534|EF1B_HUMAN	EEF1B2
	sp|P62081|RS7_HUMAN	RPS7	8	10	8800000	0.0286			sp|Q9H993|ARMT1_HUMAN	ARMT1	8	8	5600000	0.023			sp|Q9UMX5|NENF_HUMAN	NENF	6	6	1700000	0.00619			sp|Q12907|LMAN2_HUMAN	LMAN2	6	6	1400000	0.013			sp|Q9NPH2|INO1_HUMAN	ISYNA1	6	6	720000	0.00743			sp|P08572|CO4A2_HUMAN	COL4A2	4	7	3700000	0.016		sp|Q16181|SEPT7_HUMAN	2021-09-07
	sp|P40763|STAT3_HUMAN	STAT3	8	9	1300000	0.00414			sp|Q9UNN5|FAF1_HUMAN	FAF1	8	8	820000	0.00337			sp|Q13442|HAP28_HUMAN	PDAP1	6	6	1900000	0.00687			sp|Q9NQ48|LZTL1_HUMAN	LZTFL1	6	6	280000	0.00252			sp|Q16394|EXT1_HUMAN	EXT1	6	6	1400000	0.0145			sp|P15151|PVR_HUMAN	PVR	4	7	11000000	0.0474		sp|O75367|H2AY_HUMAN	H2AFY
	sp|P20290|BTF3_HUMAN	BTF3	8	9	6800000	0.0219			sp|P46013|KI67_HUMAN	MKI67	8	8	490000	0.00201			sp|Q6UXD5|SE6L2_HUMAN	SEZ6L2	6	6	3700000	0.0134			sp|P00918|CAH2_HUMAN	CA2	6	6	2000000	0.0186			sp|Q04837|SSBP_HUMAN	SSBP1	6	6	910000	0.00945			sp|P00441|SODC_HUMAN	SOD1	4	7	31000000	0.14		sp|Q15818|NPTX1_HUMAN	NPTX1
	sp|Q9Y3F4|STRAP_HUMAN	STRAP	8	9	4300000	0.0139			sp|P62277|RS13_HUMAN	RPS13	8	8	5600000	0.023			sp|P15374|UCHL3_HUMAN	UCHL3	6	6	1400000	0.005			sp|P31946|1433B_HUMAN	YWHAB	6	6	9300000	0.0846			sp|P39748|FEN1_HUMAN	FEN1	6	6	2700000	0.0281			sp|Q71DI3|H32_HUMAN	HIST2H3A	4	7	30000000	0.13		sp|Q06481|APLP2_HUMAN	APLP2
	sp|P46821|MAP1B_HUMAN	MAP1B	8	9	680000	0.00221			sp|Q6P2Q9|PRP8_HUMAN	PRPF8	8	8	710000	0.0029			sp|O43854|EDIL3_HUMAN	EDIL3	6	6	2300000	0.00847			sp|P61163|ACTZ_HUMAN	ACTR1A	6	6	580000	0.00532			sp|Q01518|CAP1_HUMAN	CAP1	6	6	530000	0.00551			tr|A0A0S2Z4G8|A0A0S2Z4G8_HUMAN	TPM3	4	6	2900000	0.0129		sp|O14929|HAT1_HUMAN	HAT1
	sp|P00918|CAH2_HUMAN	CA2	8	9	7100000	0.0229			sp|Q15075|EEA1_HUMAN	EEA1	8	8	1400000	0.00577			sp|Q9UNM6|PSD13_HUMAN	PSMD13	6	6	17000000	0.0612			sp|P54136|SYRC_HUMAN	RARS	6	6	730000	0.00666			sp|P18065|IBP2_HUMAN	IGFBP2	6	6	6300000	0.0659			sp|P58107|EPIPL_HUMAN	EPPK1	4	6	820000	0.00359		sp|Q00577|PURA_HUMAN	PURA
	sp|P38159|RBMX_HUMAN	RBMX	8	9	12000000	0.0397			sp|Q9Y3I0|RTCB_HUMAN	RTCB	8	8	740000	0.00304			sp|Q4LDE5|SVEP1_HUMAN	SVEP1	6	6	1900000	0.00678			sp|P62263|RS14_HUMAN	RPS14	6	6	3200000	0.029			sp|Q93009|UBP7_HUMAN	USP7	6	6	610000	0.00629			sp|P67936|TPM4_HUMAN	TPM4	4	6	2700000	0.0116		sp|P18124|RL7_HUMAN	RPL7
	sp|O75223|GGCT_HUMAN	GGCT	8	9	16000000	0.0504			sp|P39019|RS19_HUMAN	RPS19	8	8	8000000	0.033			sp|P29218|IMPA1_HUMAN	IMPA1	6	6	1900000	0.00705			sp|O60664|PLIN3_HUMAN	PLIN3	6	6	250000	0.00232			sp|Q92859|NEO1_HUMAN	NEO1	6	6	900000	0.00934			sp|P63208|SKP1_HUMAN	SKP1	4	6	2400000	0.0106		sp|P13591|NCAM1_HUMAN	NCAM1
	sp|P20618|PSB1_HUMAN	PSMB1	8	9	17000000	0.055			sp|P18077|RL35A_HUMAN	RPL35A	8	8	5300000	0.0217			sp|P17812|PYRG1_HUMAN	CTPS1	6	6	1200000	0.00436			sp|P61289|PSME3_HUMAN	PSME3	6	6	630000	0.00574			sp|O75390|CISY_HUMAN	CS	6	6	19000000	0.2			sp|P67809|YBOX1_HUMAN	YBX1	4	6	4300000	0.0188		sp|O00339|MATN2_HUMAN	MATN2
	sp|P21281|VATB2_HUMAN	ATP6V1B2	8	9	1300000	0.00412			sp|P62805|H4_HUMAN	HIST1H4A	7	33	580000000	2.37			sp|Q86SF2|GALT7_HUMAN	GALNT7	6	6	1700000	0.00607			sp|P62136|PP1A_HUMAN	PPP1CA	6	6	680000	0.00615			sp|O95861|BPNT1_HUMAN	BPNT1	6	6	1500000	0.0158			sp|Q16658|FSCN1_HUMAN	FSCN1	4	6	5500000	0.0242		sp|P26583|HMGB2_HUMAN	HMGB2
	sp|P13798|ACPH_HUMAN	APEH	8	9	5200000	0.0167			sp|P01023|A2MG_HUMAN	A2M	7	23	210000000	0.88			sp|O43747|AP1G1_HUMAN	AP1G1	6	6	730000	0.00266			sp|P20290|BTF3_HUMAN	BTF3	6	6	1700000	0.0154			sp|P42285|SK2L2_HUMAN	SKIV2L2	6	6	230000	0.00239			sp|Q9NY33|DPP3_HUMAN	DPP3	4	6	1600000	0.00693		sp|Q09028|RBBP4_HUMAN	RBBP4
	sp|Q16610|ECM1_HUMAN	ECM1	8	9	26000000	0.0833			sp|P33778|H2B1B_HUMAN	HIST1H2BB	7	22	240000000	0.97			sp|P05556|ITB1_HUMAN	ITGB1	6	6	1600000	0.00568			sp|Q14563|SEM3A_HUMAN	SEMA3A	6	6	590000	0.00536			sp|Q9P258|RCC2_HUMAN	RCC2	6	6	1200000	0.0124			sp|P38571|LICH_HUMAN	LIPA	4	6	4100000	0.0178		sp|Q9UNW1|MINP1_HUMAN	MINPP1
	sp|Q92823|NRCAM_HUMAN	NRCAM	8	9	4300000	0.0138			sp|P07910|HNRPC_HUMAN	HNRNPC	7	17	16000000	0.0658			sp|P13611|CSPG2_HUMAN	VCAN	6	6	1800000	0.0066			sp|Q13442|HAP28_HUMAN	PDAP1	6	6	2700000	0.0249			sp|O60493|SNX3_HUMAN	SNX3	6	6	1500000	0.0157			sp|Q13283|G3BP1_HUMAN	G3BP1	4	6	850000	0.00371		sp|Q96CT7|CC124_HUMAN	CCDC124
	sp|Q8WXX5|DNJC9_HUMAN	DNAJC9	8	9	1800000	0.00594			sp|Q13283|G3BP1_HUMAN	G3BP1	7	14	2400000	0.00973			sp|P62987|RL40_HUMAN	UBA52	5	28	160000000	0.59			sp|Q13332|PTPRS_HUMAN	PTPRS	6	6	310000	0.0028			sp|Q9BQI0|AIF1L_HUMAN	AIF1L	6	6	560000	0.00586			sp|P00736|C1R_HUMAN	C1R	4	6	630000	0.00278		sp|O75718|CRTAP_HUMAN	CRTAP
	sp|Q9BXJ9|NAA15_HUMAN	NAA15	8	9	2000000	0.00642			sp|Q16643|DREB_HUMAN	DBN1	7	14	3300000	0.0138			sp|Q96KK5|H2A1H_HUMAN	HIST1H2AH	5	25	230000000	0.84			sp|P47897|SYQ_HUMAN	QARS	6	6	400000	0.00366			sp|P50226|ST1A2_HUMAN	SULT1A2	6	6	890000	0.0093			sp|P55209|NP1L1_HUMAN	NAP1L1	4	6	1100000	0.00465		sp|Q14257|RCN2_HUMAN	RCN2
	sp|Q9Y2A7|NCKP1_HUMAN	NCKAP1	8	9	1400000	0.00464			sp|B2RPK0|HGB1A_HUMAN	HMGB1P1	7	14	27000000	0.11			sp|P01034|CYTC_HUMAN	CST3	5	23	300000000	1.11			sp|P48637|GSHB_HUMAN	GSS	6	6	340000	0.00313			sp|Q93063|EXT2_HUMAN	EXT2	6	6	1100000	0.0119			sp|P43686|PRS6B_HUMAN	PSMC4	4	6	420000	0.00186		sp|O94760|DDAH1_HUMAN	DDAH1
	sp|Q99435|NELL2_HUMAN	NELL2	8	9	17000000	0.0539			sp|O60506|HNRPQ_HUMAN	SYNCRIP	7	13	2900000	0.0121			sp|Q12841|FSTL1_HUMAN	FSTL1	5	23	69000000	0.25			sp|P22304|IDS_HUMAN	IDS	6	6	820000	0.00745			sp|Q5TFE4|NT5D1_HUMAN	NT5DC1	6	6	270000	0.00282			sp|Q9Y5S9|RBM8A_HUMAN	RBM8A	4	6	5400000	0.0236		sp|Q92823|NRCAM_HUMAN	NRCAM
	sp|Q13451|FKBP5_HUMAN	FKBP5	8	9	3400000	0.0111			sp|P09936|UCHL1_HUMAN	UCHL1	7	13	47000000	0.19			sp|P01008|ANT3_HUMAN	SERPINC1	5	16	15000000	0.0552			sp|Q9UMX5|NENF_HUMAN	NENF	6	6	1200000	0.0112			sp|P39019|RS19_HUMAN	RPS19	6	6	1500000	0.016			sp|Q15046|SYK_HUMAN	KARS	4	6	960000	0.00419		sp|P63010|AP2B1_HUMAN	AP2B1
	sp|Q13438|OS9_HUMAN	OS9	8	9	2300000	0.00749			sp|P60900|PSA6_HUMAN	PSMA6	7	13	21000000	0.0856			sp|Q71DI3|H32_HUMAN	HIST2H3A	5	15	200000000	0.73			sp|Q9NX46|ARHL2_HUMAN	ADPRHL2	6	6	540000	0.00497			sp|P18124|RL7_HUMAN	RPL7	6	6	1200000	0.012			sp|Q24JP5|T132A_HUMAN	TMEM132A	4	6	790000	0.00344		sp|P53004|BIEA_HUMAN	BLVRA
	sp|A6NHR9|SMHD1_HUMAN	SMCHD1	8	9	580000	0.00189			sp|P54652|HSP72_HUMAN	HSPA2	7	13	56000000	0.23			sp|P43251|BTD_HUMAN	BTD	5	13	8700000	0.0316			sp|P82970|HMGN5_HUMAN	HMGN5	6	6	540000	0.00493			sp|P17900|SAP3_HUMAN	GM2A	6	6	6500000	0.0673			sp|P19827|ITIH1_HUMAN	ITIH1	4	6	8700000	0.038		sp|O95433|AHSA1_HUMAN	AHSA1
	sp|Q96GD0|PLPP_HUMAN	PDXP	8	9	2300000	0.00747			sp|P52597|HNRPF_HUMAN	HNRNPF	7	12	4900000	0.0201			sp|P10599|THIO_HUMAN	TXN	5	12	22000000	0.0797			sp|Q969P0|IGSF8_HUMAN	IGSF8	6	6	940000	0.00854			sp|P54577|SYYC_HUMAN	YARS	6	6	570000	0.00596			sp|P54652|HSP72_HUMAN	HSPA2	4	6	14000000	0.0628		sp|P39748|FEN1_HUMAN	FEN1
	sp|O43505|B4GA1_HUMAN	B4GAT1	8	9	23000000	0.0745			sp|P42167|LAP2B_HUMAN	TMPO	7	12	2200000	0.00903			sp|O14773|TPP1_HUMAN	TPP1	5	11	4400000	0.0162			sp|Q9Y295|DRG1_HUMAN	DRG1	6	6	320000	0.0029			sp|Q14019|COTL1_HUMAN	COTL1	6	6	1400000	0.0141			sp|Q9UJJ9|GNPTG_HUMAN	GNPTG	4	5	1900000	0.00855		sp|P50453|SPB9_HUMAN	SERPINB9
	sp|P62249|RS16_HUMAN	RPS16	8	9	24000000	0.079			sp|P10599|THIO_HUMAN	TXN	7	12	28000000	0.12			sp|O60888|CUTA_HUMAN	CUTA	5	11	41000000	0.15			sp|Q9UNS2|CSN3_HUMAN	COPS3	6	6	910000	0.00828			sp|P62987|RL40_HUMAN	UBA52	5	19	79000000	0.82			sp|P50991|TCPD_HUMAN	CCT4	4	5	3100000	0.0138		sp|Q9UMX5|NENF_HUMAN	NENF
	sp|P15121|ALDR_HUMAN	AKR1B1	8	9	21000000	0.0689			sp|P15880|RS2_HUMAN	RPS2	7	12	9000000	0.037			sp|P31949|S10AB_HUMAN	S100A11	5	11	6600000	0.0239			sp|Q92626|PXDN_HUMAN	PXDN	6	6	320000	0.00292			sp|Q15904|VAS1_HUMAN	ATP6AP1	5	13	18000000	0.18			sp|Q9Y696|CLIC4_HUMAN	CLIC4	4	5	2600000	0.0115		sp|O75937|DNJC8_HUMAN	DNAJC8
	sp|Q9Y376|CAB39_HUMAN	CAB39	8	9	3500000	0.0112			sp|Q9UHG2|PCSK1_HUMAN	PCSK1N	7	11	12000000	0.0509			sp|Q13765|NACA_HUMAN	NACA	5	10	7900000	0.0288			sp|O43684|BUB3_HUMAN	BUB3	6	6	1300000	0.0117			sp|P07711|CATL1_HUMAN	CTSL	5	10	25000000	0.26			sp|Q14232|EI2BA_HUMAN	EIF2B1	4	5	860000	0.00379		sp|O75083|WDR1_HUMAN	WDR1
	sp|O14579|COPE_HUMAN	COPE	8	9	1500000	0.00501			sp|P20810|ICAL_HUMAN	CAST	7	11	790000	0.00323			sp|P29966|MARCS_HUMAN	MARCKS	5	10	7800000	0.0285			sp|Q93008|USP9X_HUMAN	USP9X	6	6	390000	0.00355			sp|Q9UM22|EPDR1_HUMAN	EPDR1	5	9	2000000	0.0212			sp|Q9H0R4|HDHD2_HUMAN	HDHD2	4	5	300000	0.00131		sp|Q9GZP0|PDGFD_HUMAN	PDGFD
	sp|Q04917|1433F_HUMAN	YWHAH	8	8	18000000	0.0594			sp|P10155|RO60_HUMAN	TROVE2	7	11	2500000	0.0103			sp|P28070|PSB4_HUMAN	PSMB4	5	10	7800000	0.0283			sp|Q15257|PTPA_HUMAN	PTPA	6	6	500000	0.00457			sp|P67809|YBOX1_HUMAN	YBX1	5	9	1600000	0.0167			sp|Q9NX55|HYPK_HUMAN	HYPK	4	5	910000	0.00401		sp|P00390|GSHR_HUMAN	GSR
	sp|P63098|CANB1_HUMAN	PPP3R1	8	8	930000	0.003			sp|P67936|TPM4_HUMAN	TPM4	7	11	22000000	0.089			sp|P15531|NDKA_HUMAN	NME1	5	10	24000000	0.0856			sp|P62820|RAB1A_HUMAN	RAB1A	6	6	1000000	0.00932			sp|Q9BVA1|TBB2B_HUMAN	TUBB2B	5	9	2400000	0.025			sp|Q9Y5Z4|HEBP2_HUMAN	HEBP2	4	5	1800000	0.00785		sp|O95861|BPNT1_HUMAN	BPNT1
	sp|Q9Y6N7|ROBO1_HUMAN	ROBO1	8	8	1800000	0.00578			sp|B2RXH8|HNRC2_HUMAN	HNRNPCL2	7	11	8800000	0.0362			sp|Q9BY67|CADM1_HUMAN	CADM1	5	10	6700000	0.0245			sp|Q96I15|SCLY_HUMAN	SCLY	6	6	140000	0.0013			sp|P10599|THIO_HUMAN	TXN	5	9	8200000	0.0848			sp|Q99714|HCD2_HUMAN	HSD17B10	4	5	570000	0.0025		sp|P48444|COPD_HUMAN	ARCN1
	sp|P30085|KCY_HUMAN	CMPK1	8	8	4300000	0.0139			sp|P61204|ARF3_HUMAN	ARF3	7	11	6600000	0.027			sp|O14672|ADA10_HUMAN	ADAM10	5	10	5700000	0.0207			sp|P36871|PGM1_HUMAN	PGM1	6	6	750000	0.00683			sp|Q86UD1|OAF_HUMAN	OAF	5	9	1400000	0.0145			sp|O75436|VP26A_HUMAN	VPS26A	4	5	7300000	0.0319		sp|P14550|AK1A1_HUMAN	AKR1A1
	sp|Q99536|VAT1_HUMAN	VAT1	8	8	2700000	0.0087			sp|Q15375|EPHA7_HUMAN	EPHA7	7	11	23000000	0.0949			sp|Q15084|PDIA6_HUMAN	PDIA6	5	9	6300000	0.0229			sp|Q9UBS4|DJB11_HUMAN	DNAJB11	6	6	470000	0.00427			sp|P45877|PPIC_HUMAN	PPIC	5	9	14000000	0.15			sp|Q9UBQ6|EXTL2_HUMAN	EXTL2	4	5	2300000	0.0101		sp|P49589|SYCC_HUMAN	CARS
	sp|Q9BT78|CSN4_HUMAN	COPS4	8	8	2200000	0.00698			sp|Q9UKK9|NUDT5_HUMAN	NUDT5	7	11	12000000	0.0514			sp|P63010|AP2B1_HUMAN	AP2B1	5	9	870000	0.00315			sp|P26583|HMGB2_HUMAN	HMGB2	6	6	6300000	0.057			sp|P22352|GPX3_HUMAN	GPX3	5	9	2700000	0.0281			sp|P47813|IF1AX_HUMAN	EIF1AX	4	5	3500000	0.0153		sp|Q9Y376|CAB39_HUMAN	CAB39
	sp|Q12907|LMAN2_HUMAN	LMAN2	8	8	8900000	0.0288			sp|P48723|HSP13_HUMAN	HSPA13	7	11	2300000	0.00956			sp|Q9UKK9|NUDT5_HUMAN	NUDT5	5	9	2300000	0.00838			sp|P78330|SERB_HUMAN	PSPH	6	6	2200000	0.0199			sp|P63208|SKP1_HUMAN	SKP1	5	8	1800000	0.0192			sp|O00154|BACH_HUMAN	ACOT7	4	5	2100000	0.00935		sp|Q9UMS4|PRP19_HUMAN	PRPF19
	sp|Q15019|SEPT2_HUMAN	2021-09-02	8	8	4100000	0.0133			sp|Q14766|LTBP1_HUMAN	LTBP1	7	11	2100000	0.00883			sp|Q13838|DX39B_HUMAN	DDX39B	5	9	5800000	0.021			sp|Q00796|DHSO_HUMAN	SORD	6	6	730000	0.00661			sp|P43686|PRS6B_HUMAN	PSMC4	5	8	440000	0.00454			sp|O75368|SH3L1_HUMAN	SH3BGRL	4	5	760000	0.00332		sp|P49915|GUAA_HUMAN	GMPS
	sp|Q9Y6E2|BZW2_HUMAN	BZW2	8	8	1600000	0.00505			sp|P62753|RS6_HUMAN	RPS6	7	11	5300000	0.0219			sp|Q16643|DREB_HUMAN	DBN1	5	9	2600000	0.00962			sp|P32969|RL9_HUMAN	RPL9	6	6	590000	0.00541			sp|P38571|LICH_HUMAN	LIPA	5	8	1300000	0.0137			sp|P47756|CAPZB_HUMAN	CAPZB	4	5	3200000	0.0142		sp|Q01518|CAP1_HUMAN	CAP1
	sp|Q96CX2|KCD12_HUMAN	KCTD12	8	8	1600000	0.00507			sp|P13693|TCTP_HUMAN	TPT1	7	11	12000000	0.0479			sp|P10253|LYAG_HUMAN	GAA	5	9	1500000	0.00539			sp|O14657|TOR1B_HUMAN	TOR1B	6	6	740000	0.00677			sp|P26599|PTBP1_HUMAN	PTBP1	5	8	400000	0.00419			sp|P62487|RPB7_HUMAN	POLR2G	4	5	790000	0.00345		sp|P23246|SFPQ_HUMAN	SFPQ
	sp|Q12874|SF3A3_HUMAN	SF3A3	8	8	2400000	0.00786			sp|O75367|H2AY_HUMAN	H2AFY	7	10	3100000	0.0129			sp|O00151|PDLI1_HUMAN	PDLIM1	5	9	1000000	0.00381			sp|P09668|CATH_HUMAN	CTSH	6	6	1300000	0.0115			sp|P15531|NDKA_HUMAN	NME1	5	8	33000000	0.35			sp|P50502|F10A1_HUMAN	ST13	4	5	4900000	0.0216		sp|Q7L1Q6|BZW1_HUMAN	BZW1
	sp|Q06481|APLP2_HUMAN	APLP2	8	8	8100000	0.0262			sp|Q8N1G4|LRC47_HUMAN	LRRC47	7	10	1100000	0.00466			sp|P19823|ITIH2_HUMAN	ITIH2	5	9	33000000	0.12			sp|Q9NPH2|INO1_HUMAN	ISYNA1	6	6	730000	0.00663			sp|Q9UBR2|CATZ_HUMAN	CTSZ	5	8	25000000	0.26			sp|Q9UHV9|PFD2_HUMAN	PFDN2	4	5	3600000	0.016		sp|P54725|RD23A_HUMAN	RAD23A
	sp|Q92878|RAD50_HUMAN	RAD50	8	8	1100000	0.00348			sp|P24534|EF1B_HUMAN	EEF1B2	7	10	8600000	0.0352			sp|Q13126|MTAP_HUMAN	MTAP	5	8	2500000	0.009			sp|Q05639|EF1A2_HUMAN	EEF1A2	6	6	9500000	0.0865			sp|Q9H4F8|SMOC1_HUMAN	SMOC1	5	8	1500000	0.0152			sp|Q15084|PDIA6_HUMAN	PDIA6	4	5	1900000	0.00848		sp|Q13620|CUL4B_HUMAN	CUL4B
	sp|Q9UL46|PSME2_HUMAN	PSME2	8	8	2700000	0.00862			sp|P61604|CH10_HUMAN	HSPE1	7	10	18000000	0.0741			sp|P67936|TPM4_HUMAN	TPM4	5	8	3500000	0.0129			sp|Q96RW7|HMCN1_HUMAN	HMCN1	6	6	1400000	0.0127			sp|P62993|GRB2_HUMAN	GRB2	5	8	1400000	0.0142			sp|Q9BTT0|AN32E_HUMAN	ANP32E	4	5	1600000	0.0068		sp|Q9Y2E5|MA2B2_HUMAN	MAN2B2
	sp|P13591|NCAM1_HUMAN	NCAM1	8	8	6200000	0.0202			sp|P62249|RS16_HUMAN	RPS16	7	10	19000000	0.0776			sp|Q00688|FKBP3_HUMAN	FKBP3	5	8	3600000	0.013			sp|P08581|MET_HUMAN	MET	6	6	1100000	0.01			sp|Q9UHG2|PCSK1_HUMAN	PCSK1N	5	7	8000000	0.0831			sp|P26583|HMGB2_HUMAN	HMGB2	4	5	2700000	0.012		sp|P48163|MAOX_HUMAN	ME1
	sp|Q99873|ANM1_HUMAN	PRMT1	8	8	10000000	0.0327			sp|P30566|PUR8_HUMAN	ADSL	7	9	4900000	0.0202			sp|Q16543|CDC37_HUMAN	CDC37	5	8	3700000	0.0133			sp|Q15417|CNN3_HUMAN	CNN3	6	6	410000	0.00373			sp|P49720|PSB3_HUMAN	PSMB3	5	7	2300000	0.0238			sp|Q8NHW5|RLA0L_HUMAN	RPLP0P6	4	5	4500000	0.0198		sp|P49591|SYSC_HUMAN	SARS
	sp|O60841|IF2P_HUMAN	EIF5B	8	8	1900000	0.00608			sp|P28070|PSB4_HUMAN	PSMB4	7	9	14000000	0.056			sp|P47813|IF1AX_HUMAN	EIF1AX	5	8	11000000	0.0391			sp|Q8NCC3|PAG15_HUMAN	PLA2G15	6	6	440000	0.00397			sp|Q9NY33|DPP3_HUMAN	DPP3	5	7	490000	0.00507			sp|Q8TAA3|PSA7L_HUMAN	PSMA8	4	5	6300000	0.0275		sp|Q92484|ASM3A_HUMAN	SMPDL3A
	sp|Q02952|AKA12_HUMAN	AKAP12	8	8	1100000	0.00342			sp|P19105|ML12A_HUMAN	MYL12A	7	9	8900000	0.0364			sp|Q13907|IDI1_HUMAN	IDI1	5	8	1900000	0.00685			sp|O43681|ASNA_HUMAN	ASNA1	6	6	580000	0.00532			sp|P42167|LAP2B_HUMAN	TMPO	5	7	430000	0.00445			sp|Q99523|SORT_HUMAN	SORT1	4	5	1900000	0.00825		sp|Q02878|RL6_HUMAN	RPL6
	sp|P46109|CRKL_HUMAN	CRKL	8	8	3200000	0.0104			sp|O14929|HAT1_HUMAN	HAT1	7	9	4400000	0.0181			sp|Q86UD1|OAF_HUMAN	OAF	5	8	2300000	0.00834			sp|Q07955|SRSF1_HUMAN	SRSF1	6	6	1100000	0.0102			sp|Q9NZZ3|CHMP5_HUMAN	CHMP5	5	7	290000	0.00304			sp|O14818|PSA7_HUMAN	PSMA7	4	5	9400000	0.0412		sp|P25705|ATPA_HUMAN	ATP5A1
	sp|Q96EK5|KBP_HUMAN	KIF1BP	8	8	1600000	0.00514			sp|Q99873|ANM1_HUMAN	PRMT1	7	9	11000000	0.0432			sp|Q16181|SEPT7_HUMAN	2021-09-07	5	8	1700000	0.00623			sp|Q04637|IF4G1_HUMAN	EIF4G1	6	6	690000	0.00627			sp|Q9NPF2|CHSTB_HUMAN	CHST11	5	7	210000	0.00218			sp|P26368|U2AF2_HUMAN	U2AF2	4	5	600000	0.00262		sp|Q5T4S7|UBR4_HUMAN	UBR4
	sp|P49589|SYCC_HUMAN	CARS	8	8	2300000	0.00729			sp|Q92973|TNPO1_HUMAN	TNPO1	7	9	2900000	0.012			sp|P62244|RS15A_HUMAN	RPS15A	5	8	6900000	0.025			sp|P48444|COPD_HUMAN	ARCN1	6	6	500000	0.00455			sp|Q92973|TNPO1_HUMAN	TNPO1	5	7	1600000	0.0162			sp|P15374|UCHL3_HUMAN	UCHL3	4	5	1200000	0.0053		sp|Q92616|GCN1_HUMAN	GCN1
	sp|P04181|OAT_HUMAN	OAT	8	8	1200000	0.00384			sp|P08572|CO4A2_HUMAN	COL4A2	7	9	4000000	0.0166			sp|P15291|B4GT1_HUMAN	B4GALT1	5	7	4100000	0.015			sp|Q14320|FA50A_HUMAN	FAM50A	6	6	980000	0.0089			sp|Q15375|EPHA7_HUMAN	EPHA7	5	7	6100000	0.0635			sp|P14678|RSMB_HUMAN	SNRPB	4	5	1500000	0.00654		sp|P15170|ERF3A_HUMAN	GSPT1
	sp|P49189|AL9A1_HUMAN	ALDH9A1	8	8	4000000	0.0131			sp|P20042|IF2B_HUMAN	EIF2S2	7	9	1400000	0.00587			sp|O95865|DDAH2_HUMAN	DDAH2	5	7	1800000	0.00657			sp|Q9UBT2|SAE2_HUMAN	UBA2	6	6	1300000	0.012			sp|P06493|CDK1_HUMAN	CDK1	5	7	380000	0.00392			sp|O75976|CBPD_HUMAN	CPD	4	5	3400000	0.0151		sp|P00367|DHE3_HUMAN	GLUD1
	sp|Q15008|PSMD6_HUMAN	PSMD6	8	8	3100000	0.00992			sp|Q92616|GCN1_HUMAN	GCN1	7	9	500000	0.00206			sp|Q15424|SAFB1_HUMAN	SAFB	5	7	940000	0.00342			sp|Q9P258|RCC2_HUMAN	RCC2	6	6	710000	0.00646			sp|O43390|HNRPR_HUMAN	HNRNPR	5	7	41000000	0.42			sp|Q00688|FKBP3_HUMAN	FKBP3	4	5	1500000	0.00668		sp|Q7Z6Z7|HUWE1_HUMAN	HUWE1
	sp|Q10471|GALT2_HUMAN	GALNT2	8	8	3500000	0.0112			sp|P51148|RAB5C_HUMAN	RAB5C	7	9	1300000	0.00529			sp|Q15257|PTPA_HUMAN	PTPA	5	7	1400000	0.00499			sp|Q9UGI8|TES_HUMAN	TES	6	6	740000	0.00674			sp|P07741|APT_HUMAN	APRT	5	7	1900000	0.0198			sp|P09012|SNRPA_HUMAN	SNRPA	4	5	1300000	0.0059		sp|Q9UBF2|COPG2_HUMAN	COPG2
	sp|Q02750|MP2K1_HUMAN	MAP2K1	8	8	14000000	0.0464			sp|P49591|SYSC_HUMAN	SARS	7	9	1400000	0.00581			sp|Q13428|TCOF_HUMAN	TCOF1	5	7	2200000	0.00787			sp|P17900|SAP3_HUMAN	GM2A	6	6	11000000	0.1			sp|B2RPK0|HGB1A_HUMAN	HMGB1P1	5	7	6400000	0.067			sp|Q9BZM5|N2DL2_HUMAN	ULBP2	4	5	3400000	0.0151		sp|P49419|AL7A1_HUMAN	ALDH7A1
	sp|Q03167|TGBR3_HUMAN	TGFBR3	8	8	1200000	0.00383			sp|Q12792|TWF1_HUMAN	TWF1	7	9	1700000	0.00693			sp|Q13867|BLMH_HUMAN	BLMH	5	7	4800000	0.0175			sp|Q8TBC4|UBA3_HUMAN	UBA3	6	6	270000	0.00249			sp|Q9UK76|JUPI1_HUMAN	JPT1	5	6	1400000	0.0147			sp|O75832|PSD10_HUMAN	PSMD10	4	5	940000	0.00411		sp|O00267|SPT5H_HUMAN	SUPT5H
	sp|Q86TI2|DPP9_HUMAN	DPP9	8	8	2400000	0.00764			sp|P29966|MARCS_HUMAN	MARCKS	7	9	5100000	0.0208			sp|Q96MM7|H6ST2_HUMAN	HS6ST2	5	7	2500000	0.00896			sp|P48556|PSMD8_HUMAN	PSMD8	6	6	1500000	0.0136			sp|P62191|PRS4_HUMAN	PSMC1	5	6	760000	0.00789			sp|P42167|LAP2B_HUMAN	TMPO	4	5	1200000	0.00535		sp|O75153|CLU_HUMAN	CLUH
	sp|P48444|COPD_HUMAN	ARCN1	8	8	1800000	0.00579			sp|Q9H2J4|PDCL3_HUMAN	PDCL3	7	9	1500000	0.0062			sp|O00232|PSD12_HUMAN	PSMD12	5	7	720000	0.00264			sp|Q96GA7|SDSL_HUMAN	SDSL	6	6	190000	0.00169			sp|Q99536|VAT1_HUMAN	VAT1	5	6	680000	0.00708			sp|P51654|GPC3_HUMAN	GPC3	4	5	1200000	0.0052		sp|P51003|PAPOA_HUMAN	PAPOLA
	sp|Q9Y3I0|RTCB_HUMAN	RTCB	8	8	1400000	0.00439			sp|Q09328|MGT5A_HUMAN	MGAT5	7	9	2000000	0.00813			sp|P52565|GDIR1_HUMAN	ARHGDIA	5	7	17000000	0.0628			sp|Q5T6V5|CI064_HUMAN	C9orf64	6	6	390000	0.00351			sp|Q99471|PFD5_HUMAN	PFDN5	5	6	1100000	0.0109			sp|P49721|PSB2_HUMAN	PSMB2	4	5	1800000	0.00796		sp|A5YKK6|CNOT1_HUMAN	CNOT1
	sp|O96019|ACL6A_HUMAN	ACTL6A	8	8	4000000	0.0128			sp|P62241|RS8_HUMAN	RPS8	7	9	14000000	0.0556			sp|P43246|MSH2_HUMAN	MSH2	5	7	510000	0.00185			sp|Q15233|NONO_HUMAN	NONO	6	6	300000	0.00276			sp|P12259|FA5_HUMAN	F5	5	6	890000	0.00922			sp|O00151|PDLI1_HUMAN	PDLIM1	4	5	840000	0.00368		sp|P46087|NOP2_HUMAN	NOP2
	sp|Q04837|SSBP_HUMAN	SSBP1	8	8	7200000	0.0232			sp|Q92945|FUBP2_HUMAN	KHSRP	7	9	2000000	0.00819			sp|Q9BV20|MTNA_HUMAN	MRI1	5	7	1600000	0.00599			sp|O95757|HS74L_HUMAN	HSPA4L	6	6	490000	0.00446			sp|P56537|IF6_HUMAN	EIF6	5	6	1500000	0.0161			sp|Q15293|RCN1_HUMAN	RCN1	4	5	2300000	0.0103		sp|P09486|SPRC_HUMAN	SPARC
	sp|P51610|HCFC1_HUMAN	HCFC1	8	8	1300000	0.00427			sp|P00450|CERU_HUMAN	CP	7	9	3100000	0.0129			sp|Q02952|AKA12_HUMAN	AKAP12	5	7	1200000	0.00436			sp|O75083|WDR1_HUMAN	WDR1	6	6	2000000	0.0183			sp|P33316|DUT_HUMAN	DUT	5	6	2600000	0.0268			sp|O43143|DHX15_HUMAN	DHX15	4	5	780000	0.00343		sp|Q16769|QPCT_HUMAN	QPCT
	sp|Q8IXB1|DJC10_HUMAN	DNAJC10	8	8	1200000	0.00378			sp|P35052|GPC1_HUMAN	GPC1	7	9	1200000	0.00512			sp|Q9Y3C6|PPIL1_HUMAN	PPIL1	5	7	3600000	0.0131			sp|Q13308|PTK7_HUMAN	PTK7	6	6	1700000	0.015			sp|Q9GZT8|NIF3L_HUMAN	NIF3L1	5	6	690000	0.00719			sp|O00115|DNS2A_HUMAN	DNASE2	4	5	52000000	0.23		sp|P06748|NPM_HUMAN	NPM1
	sp|Q13242|SRSF9_HUMAN	SRSF9	8	8	2700000	0.00862			sp|P62826|RAN_HUMAN	RAN	7	9	28000000	0.12			sp|O15145|ARPC3_HUMAN	ARPC3	5	7	3000000	0.0109			sp|P22694|KAPCB_HUMAN	PRKACB	6	6	850000	0.00772			sp|Q8NHW5|RLA0L_HUMAN	RPLP0P6	5	6	3600000	0.037			sp|Q8IZ52|CHSS2_HUMAN	CHPF	4	5	670000	0.00293		sp|P22392|NDKB_HUMAN	NME2
	sp|P42704|LPPRC_HUMAN	LRPPRC	8	8	460000	0.00149			sp|P25789|PSA4_HUMAN	PSMA4	7	9	23000000	0.0948			sp|P00390|GSHR_HUMAN	GSR	5	7	1800000	0.00642			sp|P18124|RL7_HUMAN	RPL7	6	6	3100000	0.0286			sp|P02458|CO2A1_HUMAN	COL2A1	5	6	1700000	0.0172			sp|P33993|MCM7_HUMAN	MCM7	4	5	460000	0.00202		sp|P26599|PTBP1_HUMAN	PTBP1
	sp|P39748|FEN1_HUMAN	FEN1	8	8	5700000	0.0184			sp|P41252|SYIC_HUMAN	IARS	7	8	2100000	0.00857			sp|P62263|RS14_HUMAN	RPS14	5	7	8500000	0.031			sp|P62987|RL40_HUMAN	UBA52	5	16	25000000	0.23			sp|Q13442|HAP28_HUMAN	PDAP1	5	6	1300000	0.0138			sp|Q16629|SRSF7_HUMAN	SRSF7	4	5	2900000	0.0127		sp|P26368|U2AF2_HUMAN	U2AF2
	sp|Q9BWS9|CHID1_HUMAN	CHID1	8	8	5200000	0.0167			sp|O95336|6PGL_HUMAN	PGLS	7	8	4800000	0.0198			sp|O14818|PSA7_HUMAN	PSMA7	5	7	8400000	0.0305			sp|Q96KK5|H2A1H_HUMAN	HIST1H2AH	5	15	75000000	0.69			sp|Q13435|SF3B2_HUMAN	SF3B2	5	6	370000	0.0039			sp|Q8WW12|PCNP_HUMAN	PCNP	4	5	880000	0.00387		sp|P54819|KAD2_HUMAN	AK2
	sp|Q08257|QOR_HUMAN	CRYZ	8	8	6300000	0.0204			sp|P00390|GSHR_HUMAN	GSR	7	8	3200000	0.0131			sp|P30153|2AAA_HUMAN	PPP2R1A	5	7	2300000	0.00833			sp|Q9GZV4|IF5A2_HUMAN	EIF5A2	5	13	7100000	0.0648			sp|O94760|DDAH1_HUMAN	DDAH1	5	6	510000	0.00528			sp|P62906|RL10A_HUMAN	RPL10A	4	5	9700000	0.0427		sp|P61289|PSME3_HUMAN	PSME3
	sp|P07686|HEXB_HUMAN	HEXB	8	8	3300000	0.0107			sp|P49903|SPS1_HUMAN	SEPHS1	7	8	2200000	0.00907			sp|P62851|RS25_HUMAN	RPS25	5	7	12000000	0.043			sp|P01008|ANT3_HUMAN	SERPINC1	5	12	8900000	0.0809			sp|P40925|MDHC_HUMAN	MDH1	5	6	4400000	0.046			sp|P53999|TCP4_HUMAN	SUB1	4	5	2900000	0.0125		sp|P49720|PSB3_HUMAN	PSMB3
	sp|P40123|CAP2_HUMAN	CAP2	8	8	3000000	0.00987			sp|O75487|GPC4_HUMAN	GPC4	7	8	2400000	0.00968			sp|P62826|RAN_HUMAN	RAN	5	7	6000000	0.0219			sp|O00584|RNT2_HUMAN	RNASET2	5	11	25000000	0.23			sp|O43747|AP1G1_HUMAN	AP1G1	5	6	280000	0.00291			sp|P01031|CO5_HUMAN	C5	4	5	9200000	0.0402		sp|Q15375|EPHA7_HUMAN	EPHA7
	sp|O75718|CRTAP_HUMAN	CRTAP	8	8	3300000	0.0108			sp|Q86XX4|FRAS1_HUMAN	FRAS1	7	8	11000000	0.0434			sp|P63244|RACK1_HUMAN	RACK1	5	7	3700000	0.0136			sp|P49720|PSB3_HUMAN	PSMB3	5	9	4800000	0.0439			sp|Q32P51|RA1L2_HUMAN	HNRNPA1L2	5	6	360000	0.00376			sp|O60506|HNRPQ_HUMAN	SYNCRIP	4	4	1100000	0.0048		sp|P38159|RBMX_HUMAN	RBMX
	sp|Q15904|VAS1_HUMAN	ATP6AP1	7	28	150000000	0.5			sp|Q9H0R4|HDHD2_HUMAN	HDHD2	7	8	1200000	0.00501			sp|Q9Y6E2|BZW2_HUMAN	BZW2	5	6	1100000	0.00402			sp|P26599|PTBP1_HUMAN	PTBP1	5	9	350000	0.00318			sp|Q96CN7|ISOC1_HUMAN	ISOC1	5	6	560000	0.00584			sp|Q9Y224|CN166_HUMAN	C14orf166	4	4	800000	0.00349		sp|O43505|B4GA1_HUMAN	B4GAT1
	sp|P63241|IF5A1_HUMAN	EIF5A	7	26	74000000	0.24			sp|Q32P28|P3H1_HUMAN	P3H1	7	8	4000000	0.0165			sp|P63151|2ABA_HUMAN	PPP2R2A	5	6	1400000	0.00503			sp|Q9NZZ3|CHMP5_HUMAN	CHMP5	5	8	530000	0.00484			sp|P28072|PSB6_HUMAN	PSMB6	5	6	6400000	0.0665			sp|Q99674|CGRE1_HUMAN	CGREF1	4	4	1000000	0.00459		sp|Q15365|PCBP1_HUMAN	PCBP1
	sp|P01034|CYTC_HUMAN	CST3	7	26	250000000	0.82			sp|P50502|F10A1_HUMAN	ST13	7	8	12000000	0.051			sp|Q9Y262|EIF3L_HUMAN	EIF3L	5	6	1300000	0.00467			sp|P38571|LICH_HUMAN	LIPA	5	8	780000	0.00712			sp|Q9NRN7|ADPPT_HUMAN	AASDHPPT	5	6	510000	0.00534			sp|Q13444|ADA15_HUMAN	ADAM15	4	4	1500000	0.00642		sp|P07858|CATB_HUMAN	CTSB
	sp|P01008|ANT3_HUMAN	SERPINC1	7	18	65000000	0.21			sp|P30048|PRDX3_HUMAN	PRDX3	7	8	7500000	0.0308			sp|P61923|COPZ1_HUMAN	COPZ1	5	6	1300000	0.00463			sp|P22352|GPX3_HUMAN	GPX3	5	8	2700000	0.0244			sp|Q99714|HCD2_HUMAN	HSD17B10	5	6	220000	0.00226			sp|P52907|CAZA1_HUMAN	CAPZA1	4	4	5800000	0.0254		sp|P49903|SPS1_HUMAN	SEPHS1
	sp|P07910|HNRPC_HUMAN	HNRNPC	7	16	19000000	0.0607			sp|P50897|PPT1_HUMAN	PPT1	7	8	3300000	0.0137			sp|P50453|SPB9_HUMAN	SERPINB9	5	6	710000	0.0026			sp|Q9H4F8|SMOC1_HUMAN	SMOC1	5	8	1200000	0.0107			sp|P13693|TCTP_HUMAN	TPT1	5	6	4100000	0.0429			sp|Q13126|MTAP_HUMAN	MTAP	4	4	1000000	0.00445		sp|P30085|KCY_HUMAN	CMPK1
	sp|P61289|PSME3_HUMAN	PSME3	7	15	13000000	0.0423			sp|P14866|HNRPL_HUMAN	HNRNPL	7	8	3200000	0.0132			sp|P35573|GDE_HUMAN	AGL	5	6	420000	0.00154			sp|Q13435|SF3B2_HUMAN	SF3B2	5	7	640000	0.00585			sp|P42771|CDN2A_HUMAN	CDKN2A	5	6	1900000	0.0193			sp|Q9NQ88|TIGAR_HUMAN	TIGAR	4	4	3500000	0.0152		sp|P20618|PSB1_HUMAN	PSMB1
	sp|Q08431|MFGM_HUMAN	MFGE8	7	13	28000000	0.0913			sp|Q9BTW9|TBCD_HUMAN	TBCD	7	8	2800000	0.0117			sp|P30044|PRDX5_HUMAN	PRDX5	5	6	1700000	0.0061			sp|O00442|RTCA_HUMAN	RTCA	5	7	220000	0.00204			sp|P10155|RO60_HUMAN	TROVE2	5	6	430000	0.00444			sp|P61225|RAP2B_HUMAN	RAP2B	4	4	340000	0.00149		sp|P62826|RAN_HUMAN	RAN
	sp|P62701|RS4X_HUMAN	RPS4X	7	12	17000000	0.0535			sp|Q93009|UBP7_HUMAN	USP7	7	8	1400000	0.00587			sp|Q5TFE4|NT5D1_HUMAN	NT5DC1	5	6	820000	0.00297			sp|O95502|NPTXR_HUMAN	NPTXR	5	7	610000	0.00559			sp|O43681|ASNA_HUMAN	ASNA1	5	6	920000	0.00961			sp|Q9Y6N7|ROBO1_HUMAN	ROBO1	4	4	1200000	0.0052		sp|O15355|PPM1G_HUMAN	PPM1G
	sp|P15880|RS2_HUMAN	RPS2	7	12	6500000	0.0211			sp|P61160|ARP2_HUMAN	ACTR2	7	8	5900000	0.0244			sp|P04181|OAT_HUMAN	OAT	5	6	940000	0.00343			sp|O60506|HNRPQ_HUMAN	SYNCRIP	5	7	360000	0.00327			sp|Q8N1G4|LRC47_HUMAN	LRRC47	5	6	390000	0.0041			sp|P26640|SYVC_HUMAN	VARS	4	4	370000	0.00163		sp|Q16643|DREB_HUMAN	DBN1
	sp|P42167|LAP2B_HUMAN	TMPO	7	11	3400000	0.011			sp|Q14195|DPYL3_HUMAN	DPYSL3	7	8	1300000	0.00519			sp|Q15818|NPTX1_HUMAN	NPTX1	5	6	2400000	0.00887			sp|Q15366|PCBP2_HUMAN	PCBP2	5	7	1600000	0.0146			sp|Q9BV20|MTNA_HUMAN	MRI1	5	6	710000	0.00733			sp|Q16394|EXT1_HUMAN	EXT1	4	4	1400000	0.00624		sp|Q00688|FKBP3_HUMAN	FKBP3
	sp|O60256|KPRB_HUMAN	PRPSAP2	7	11	2300000	0.00737			sp|Q04637|IF4G1_HUMAN	EIF4G1	7	8	3000000	0.0122			sp|P00568|KAD1_HUMAN	AK1	5	6	750000	0.00274			sp|Q8NHW5|RLA0L_HUMAN	RPLP0P6	5	7	1400000	0.0126			sp|P53634|CATC_HUMAN	CTSC	5	6	1700000	0.0172			sp|Q9Y262|EIF3L_HUMAN	EIF3L	4	4	790000	0.00346		sp|O75223|GGCT_HUMAN	GGCT
	sp|Q15365|PCBP1_HUMAN	PCBP1	7	11	5100000	0.0166			sp|Q16270|IBP7_HUMAN	IGFBP7	7	8	24000000	0.0996			sp|O15347|HMGB3_HUMAN	HMGB3	5	6	4800000	0.0175			sp|Q15198|PGFRL_HUMAN	PDGFRL	5	7	1400000	0.0126			sp|O94766|B3GA3_HUMAN	B3GAT3	5	5	1900000	0.0202			sp|P46821|MAP1B_HUMAN	MAP1B	4	4	320000	0.00141		sp|O60256|KPRB_HUMAN	PRPSAP2
	sp|Q32P51|RA1L2_HUMAN	HNRNPA1L2	7	11	2400000	0.00789			sp|Q15056|IF4H_HUMAN	EIF4H	7	8	2300000	0.00949			sp|Q9H1B5|XYLT2_HUMAN	XYLT2	5	6	1000000	0.00371			sp|Q13185|CBX3_HUMAN	CBX3	5	6	3800000	0.0345			sp|Q04917|1433F_HUMAN	YWHAH	5	5	1700000	0.018			sp|P62241|RS8_HUMAN	RPS8	4	4	4600000	0.02		sp|Q9UHV9|PFD2_HUMAN	PFDN2
	sp|O95782|AP2A1_HUMAN	AP2A1	7	11	1400000	0.00463			sp|O75390|CISY_HUMAN	CS	7	8	5000000	0.0207			sp|O43447|PPIH_HUMAN	PPIH	5	6	2200000	0.00792			sp|P31689|DNJA1_HUMAN	DNAJA1	5	6	280000	0.00255			sp|Q9P287|BCCIP_HUMAN	BCCIP	5	5	1000000	0.0109			sp|Q29RF7|PDS5A_HUMAN	PDS5A	4	4	340000	0.00149		sp|P46926|GNPI1_HUMAN	GNPDA1
	sp|Q9UHG2|PCSK1_HUMAN	PCSK1N	7	10	26000000	0.0845			sp|Q99471|PFD5_HUMAN	PFDN5	7	7	2600000	0.0106			sp|P62241|RS8_HUMAN	RPS8	5	6	7500000	0.0272			sp|P63208|SKP1_HUMAN	SKP1	5	6	1600000	0.0142			sp|Q9HAV4|XPO5_HUMAN	XPO5	5	5	370000	0.00385			sp|Q9UJH8|METRN_HUMAN	METRN	4	4	1100000	0.0047		sp|O60506|HNRPQ_HUMAN	SYNCRIP
	sp|Q00688|FKBP3_HUMAN	FKBP3	7	10	14000000	0.045			sp|Q99714|HCD2_HUMAN	HSD17B10	7	7	1100000	0.00447			sp|Q86SQ4|AGRG6_HUMAN	ADGRG6	5	6	2200000	0.00792			sp|P33991|MCM4_HUMAN	MCM4	5	6	340000	0.00309			sp|Q13561|DCTN2_HUMAN	DCTN2	5	5	440000	0.00456			sp|Q9UBW8|CSN7A_HUMAN	COPS7A	4	4	500000	0.00218		sp|Q16394|EXT1_HUMAN	EXT1
	sp|P28070|PSB4_HUMAN	PSMB4	7	10	22000000	0.0717			sp|P35606|COPB2_HUMAN	COPB2	7	7	1500000	0.00612			sp|P78539|SRPX_HUMAN	SRPX	5	6	4900000	0.0178			sp|Q8TDW7|FAT3_HUMAN	FAT3	5	6	310000	0.00285			sp|Q9NX55|HYPK_HUMAN	HYPK	5	5	350000	0.00361			sp|Q07812|BAX_HUMAN	BAX	4	4	4400000	0.0192		sp|P00736|C1R_HUMAN	C1R
	sp|Q13867|BLMH_HUMAN	BLMH	7	10	12000000	0.0382			sp|P08195|4F2_HUMAN	SLC3A2	7	7	2400000	0.00999			sp|O43396|TXNL1_HUMAN	TXNL1	5	6	1300000	0.00465			sp|Q9NQP4|PFD4_HUMAN	PFDN4	5	6	1500000	0.0136			sp|Q9UL46|PSME2_HUMAN	PSME2	5	5	350000	0.00368			sp|P19367|HXK1_HUMAN	HK1	4	4	470000	0.00206		sp|Q15019|SEPT2_HUMAN	2021-09-02
	sp|P16035|TIMP2_HUMAN	TIMP2	7	10	51000000	0.17			sp|Q9NQ48|LZTL1_HUMAN	LZTFL1	7	7	910000	0.00374			sp|P43487|RANG_HUMAN	RANBP1	5	6	10000000	0.0368			sp|Q9UIC8|LCMT1_HUMAN	LCMT1	5	6	180000	0.00168			sp|O14657|TOR1B_HUMAN	TOR1B	5	5	880000	0.00914			sp|P42771|CDN2A_HUMAN	CDKN2A	4	4	1100000	0.00502		sp|O14818|PSA7_HUMAN	PSMA7
	sp|P49903|SPS1_HUMAN	SEPHS1	7	9	2500000	0.00806			sp|P50453|SPB9_HUMAN	SERPINB9	7	7	810000	0.00332			sp|Q07812|BAX_HUMAN	BAX	5	6	1500000	0.0056			sp|Q9UM22|EPDR1_HUMAN	EPDR1	5	6	5300000	0.0487			sp|P04062|GLCM_HUMAN	GBA	5	5	920000	0.00955			sp|Q8NCH0|CHSTE_HUMAN	CHST14	4	4	1700000	0.00755		sp|Q96CX2|KCD12_HUMAN	KCTD12
	sp|P67936|TPM4_HUMAN	TPM4	7	9	14000000	0.0438			sp|Q5TFE4|NT5D1_HUMAN	NT5DC1	7	7	1700000	0.00711			sp|P06744|G6PI_HUMAN	GPI	5	6	950000	0.00345			sp|P13693|TCTP_HUMAN	TPT1	5	6	4800000	0.0433			sp|P09417|DHPR_HUMAN	QDPR	5	5	170000	0.0018			sp|O43175|SERA_HUMAN	PHGDH	4	4	1300000	0.00563		sp|O43809|CPSF5_HUMAN	NUDT21
	sp|Q9UNM6|PSD13_HUMAN	PSMD13	7	9	5300000	0.0173			sp|P53004|BIEA_HUMAN	BLVRA	7	7	2800000	0.0117			sp|Q00577|PURA_HUMAN	PURA	5	6	2100000	0.00751			sp|P43487|RANG_HUMAN	RANBP1	5	6	8400000	0.0763			sp|Q9HB71|CYBP_HUMAN	CACYBP	5	5	1900000	0.02			sp|Q92499|DDX1_HUMAN	DDX1	4	4	740000	0.00324		sp|P39019|RS19_HUMAN	RPS19
	sp|P49721|PSB2_HUMAN	PSMB2	7	9	12000000	0.0373			sp|Q96EK5|KBP_HUMAN	KIF1BP	7	7	1900000	0.00764			sp|O43242|PSMD3_HUMAN	PSMD3	5	6	1400000	0.00503			sp|P20042|IF2B_HUMAN	EIF2S2	5	6	260000	0.00238			sp|P12268|IMDH2_HUMAN	IMPDH2	5	5	570000	0.00597			sp|Q01581|HMCS1_HUMAN	HMGCS1	4	4	1700000	0.0074		sp|P55209|NP1L1_HUMAN	NAP1L1
	sp|O95816|BAG2_HUMAN	BAG2	7	9	6400000	0.0208			sp|Q8TBC4|UBA3_HUMAN	UBA3	7	7	920000	0.00379			sp|Q14195|DPYL3_HUMAN	DPYSL3	5	6	780000	0.00284			sp|Q96C23|GALM_HUMAN	GALM	5	6	450000	0.00411			sp|Q01459|DIAC_HUMAN	CTBS	5	5	380000	0.00399			sp|Q9BRP8|PYM1_HUMAN	PYM1	4	4	540000	0.00239		sp|P25789|PSA4_HUMAN	PSMA4
	sp|Q9UNW1|MINP1_HUMAN	MINPP1	7	9	11000000	0.0349			sp|Q9H3U1|UN45A_HUMAN	UNC45A	7	7	1100000	0.00463			sp|P29144|TPP2_HUMAN	TPP2	5	6	1000000	0.00369			sp|P35606|COPB2_HUMAN	COPB2	5	6	660000	0.00606			sp|P09668|CATH_HUMAN	CTSH	5	5	830000	0.00865			sp|P82979|SARNP_HUMAN	SARNP	4	4	820000	0.00361		sp|P15121|ALDR_HUMAN	AKR1B1
	sp|P59998|ARPC4_HUMAN	ARPC4	7	9	14000000	0.0466			sp|O95831|AIFM1_HUMAN	AIFM1	7	7	1800000	0.00739			sp|P62750|RL23A_HUMAN	RPL23A	5	6	2500000	0.00917			sp|P51654|GPC3_HUMAN	GPC3	5	6	670000	0.00607			sp|Q96QR8|PURB_HUMAN	PURB	5	5	200000	0.00209			sp|P48163|MAOX_HUMAN	ME1	4	4	1100000	0.00479		sp|Q99536|VAT1_HUMAN	VAT1
	sp|P62906|RL10A_HUMAN	RPL10A	7	9	31000000	0.099			sp|P21281|VATB2_HUMAN	ATP6V1B2	7	7	1300000	0.00516			sp|O75718|CRTAP_HUMAN	CRTAP	5	6	1500000	0.00533			sp|P16930|FAAA_HUMAN	FAH	5	6	320000	0.00288			sp|P30048|PRDX3_HUMAN	PRDX3	5	5	1800000	0.0192			sp|P39060|COIA1_HUMAN	COL18A1	4	4	820000	0.00358		sp|Q92743|HTRA1_HUMAN	HTRA1
	sp|P28799|GRN_HUMAN	GRN	7	9	17000000	0.0561			sp|Q9NPF2|CHSTB_HUMAN	CHST11	7	7	830000	0.00342			sp|O43684|BUB3_HUMAN	BUB3	5	6	2800000	0.0104			sp|P00736|C1R_HUMAN	C1R	5	6	1000000	0.00936			sp|Q9UJJ9|GNPTG_HUMAN	GNPTG	5	5	900000	0.00937			sp|O43447|PPIH_HUMAN	PPIH	4	4	1100000	0.00464		sp|P63151|2ABA_HUMAN	PPP2R2A
	sp|Q15375|EPHA7_HUMAN	EPHA7	7	9	6900000	0.0225			sp|O15371|EIF3D_HUMAN	EIF3D	7	7	1900000	0.0079			sp|P25788|PSA3_HUMAN	PSMA3	5	6	8100000	0.0296			sp|P62487|RPB7_HUMAN	POLR2G	5	6	370000	0.00339			sp|P35555|FBN1_HUMAN	FBN1	5	5	530000	0.00554			sp|P52799|EFNB2_HUMAN	EFNB2	4	4	690000	0.00303		sp|O43684|BUB3_HUMAN	BUB3
	sp|P25789|PSA4_HUMAN	PSMA4	7	9	35000000	0.11			sp|O96019|ACL6A_HUMAN	ACTL6A	7	7	3200000	0.013			sp|Q03252|LMNB2_HUMAN	LMNB2	5	6	1300000	0.00472			sp|O75368|SH3L1_HUMAN	SH3BGRL	5	6	840000	0.0077			sp|P67936|TPM4_HUMAN	TPM4	5	5	2400000	0.025			sp|Q9UP79|ATS8_HUMAN	ADAMTS8	4	4	330000	0.00145		sp|O43396|TXNL1_HUMAN	TXNL1
	sp|Q02878|RL6_HUMAN	RPL6	7	9	1500000	0.00469			sp|Q13618|CUL3_HUMAN	CUL3	7	7	850000	0.00352			sp|Q16270|IBP7_HUMAN	IGFBP7	5	6	8400000	0.0305			sp|P62241|RS8_HUMAN	RPS8	5	6	4900000	0.0445			sp|O43143|DHX15_HUMAN	DHX15	5	5	430000	0.00443			sp|Q9BWS9|CHID1_HUMAN	CHID1	4	4	1700000	0.00765		sp|P31153|METK2_HUMAN	MAT2A
	sp|Q9Y5Z4|HEBP2_HUMAN	HEBP2	7	8	12000000	0.0374			sp|P00918|CAH2_HUMAN	CA2	7	7	3800000	0.0154			sp|Q32P51|RA1L2_HUMAN	HNRNPA1L2	5	6	1400000	0.00499			sp|Q9NR30|DDX21_HUMAN	DDX21	5	6	760000	0.00691			sp|Q9Y383|LC7L2_HUMAN	LUC7L2	5	5	520000	0.00545			sp|Q86SF2|GALT7_HUMAN	GALNT7	4	4	1800000	0.00783		sp|P08397|HEM3_HUMAN	HMBS
	sp|P32969|RL9_HUMAN	RPL9	7	8	3700000	0.0119			sp|Q92859|NEO1_HUMAN	NEO1	7	7	3200000	0.0133			sp|Q86TI2|DPP9_HUMAN	DPP9	5	6	1000000	0.0037			sp|P59998|ARPC4_HUMAN	ARPC4	5	6	4300000	0.0393			sp|P47897|SYQ_HUMAN	QARS	5	5	420000	0.00431			sp|P62851|RS25_HUMAN	RPS25	4	4	4600000	0.0202		sp|P46109|CRKL_HUMAN	CRKL
	sp|O75367|H2AY_HUMAN	H2AFY	7	8	3000000	0.00983			sp|Q99536|VAT1_HUMAN	VAT1	7	7	2600000	0.0109			sp|P61201|CSN2_HUMAN	COPS2	5	6	710000	0.00258			sp|Q9HCU4|CELR2_HUMAN	CELSR2	5	6	660000	0.00598			sp|Q96MM7|H6ST2_HUMAN	HS6ST2	5	5	400000	0.00419			sp|P20933|ASPG_HUMAN	AGA	4	4	3800000	0.0166		sp|P29692|EF1D_HUMAN	EEF1D
	sp|O14929|HAT1_HUMAN	HAT1	7	8	3400000	0.0111			sp|O60547|GMDS_HUMAN	GMDS	7	7	1000000	0.00413			sp|Q13347|EIF3I_HUMAN	EIF3I	5	6	1200000	0.00453			sp|Q9NPF2|CHSTB_HUMAN	CHST11	5	6	140000	0.0013			sp|Q9P2J5|SYLC_HUMAN	LARS	5	5	1200000	0.0126			sp|Q9Y3C6|PPIL1_HUMAN	PPIL1	4	4	1800000	0.00775		sp|O96019|ACL6A_HUMAN	ACTL6A
	sp|Q6IEE7|T132E_HUMAN	TMEM132E	7	8	1300000	0.00406			sp|Q15907|RB11B_HUMAN	RAB11B	7	7	2500000	0.0102			sp|P07686|HEXB_HUMAN	HEXB	5	6	1300000	0.00458			sp|P31949|S10AB_HUMAN	S100A11	5	6	2200000	0.0201			sp|P08708|RS17_HUMAN	RPS17	5	5	430000	0.00442			sp|Q9H2E6|SEM6A_HUMAN	SEMA6A	4	4	1500000	0.00637		sp|Q99733|NP1L4_HUMAN	NAP1L4
	sp|P15291|B4GT1_HUMAN	B4GALT1	7	8	2900000	0.00948			sp|Q02952|AKA12_HUMAN	AKAP12	7	7	600000	0.00248			sp|Q99536|VAT1_HUMAN	VAT1	5	5	1900000	0.00704			sp|P62316|SMD2_HUMAN	SNRPD2	5	6	2500000	0.0226			sp|P48163|MAOX_HUMAN	ME1	5	5	1700000	0.0176			sp|O75821|EIF3G_HUMAN	EIF3G	4	4	680000	0.00299		sp|Q96GD0|PLPP_HUMAN	PDXP
	sp|Q13620|CUL4B_HUMAN	CUL4B	7	8	1700000	0.00556			sp|P32969|RL9_HUMAN	RPL9	7	7	1900000	0.00763			sp|P62820|RAB1A_HUMAN	RAB1A	5	5	970000	0.00351			sp|P49411|EFTU_HUMAN	TUFM	5	6	250000	0.00223			sp|P16930|FAAA_HUMAN	FAH	5	5	430000	0.0045			sp|Q9P2J5|SYLC_HUMAN	LARS	4	4	3600000	0.016		sp|P31350|RIR2_HUMAN	RRM2
	sp|P12955|PEPD_HUMAN	PEPD	7	8	4100000	0.0133			sp|P49189|AL9A1_HUMAN	ALDH9A1	7	7	2900000	0.012			sp|O94766|B3GA3_HUMAN	B3GAT3	5	5	3300000	0.0121			sp|Q14651|PLSI_HUMAN	PLS1	5	6	2800000	0.0256			sp|P63151|2ABA_HUMAN	PPP2R2A	5	5	320000	0.00331			sp|O15400|STX7_HUMAN	STX7	4	4	11000000	0.0503		sp|Q08257|QOR_HUMAN	CRYZ
	sp|Q9NZL9|MAT2B_HUMAN	MAT2B	7	8	3100000	0.01			sp|O00339|MATN2_HUMAN	MATN2	7	7	1600000	0.00655			tr|B4DUV1|B4DUV1_HUMAN		5	5	8300000	0.0301			sp|P47813|IF1AX_HUMAN	EIF1AX	5	6	5800000	0.0532			sp|Q9UKZ9|PCOC2_HUMAN	PCOLCE2	5	5	430000	0.00451			sp|P62277|RS13_HUMAN	RPS13	4	4	1500000	0.00653		sp|P09622|DLDH_HUMAN	DLD
	sp|P62241|RS8_HUMAN	RPS8	7	8	20000000	0.0635			sp|P46063|RECQ1_HUMAN	RECQL	7	7	1600000	0.00656			sp|P27695|APEX1_HUMAN	APEX1	5	5	3400000	0.0123			sp|Q16763|UBE2S_HUMAN	UBE2S	5	6	450000	0.00409			sp|Q9NR28|DBLOH_HUMAN	DIABLO	5	5	470000	0.00494			sp|O43399|TPD54_HUMAN	TPD52L2	4	4	1000000	0.00444		sp|Q14232|EI2BA_HUMAN	EIF2B1
	sp|Q14141|SEPT6_HUMAN	2021-09-06	7	8	2100000	0.00675			sp|Q14CX7|NAA25_HUMAN	NAA25	7	7	1200000	0.00491			sp|P23381|SYWC_HUMAN	WARS	5	5	900000	0.00328			sp|O14672|ADA10_HUMAN	ADAM10	5	6	1500000	0.0133			sp|P08397|HEM3_HUMAN	HMBS	5	5	240000	0.00245			sp|P62263|RS14_HUMAN	RPS14	4	4	2500000	0.011		sp|P20042|IF2B_HUMAN	EIF2S2
	sp|P52306|GDS1_HUMAN	RAP1GDS1	7	8	990000	0.00321			sp|Q02750|MP2K1_HUMAN	MAP2K1	7	7	1800000	0.00728			sp|Q8NCH0|CHSTE_HUMAN	CHST14	5	5	3100000	0.0112			sp|O60547|GMDS_HUMAN	GMDS	5	6	370000	0.00342			sp|Q9NQ88|TIGAR_HUMAN	TIGAR	5	5	730000	0.00754			sp|P49589|SYCC_HUMAN	CARS	4	4	570000	0.00252		sp|Q04323|UBXN1_HUMAN	UBXN1
	sp|Q8NE71|ABCF1_HUMAN	ABCF1	7	8	1100000	0.00341			sp|Q5T4S7|UBR4_HUMAN	UBR4	7	7	380000	0.00156			sp|Q9H3G5|CPVL_HUMAN	CPVL	5	5	1300000	0.00487			sp|P43251|BTD_HUMAN	BTD	5	5	1900000	0.017			sp|Q9HC38|GLOD4_HUMAN	GLOD4	5	5	1000000	0.0107			sp|P98164|LRP2_HUMAN	LRP2	4	4	2000000	0.00875		sp|Q14738|2A5D_HUMAN	PPP2R5D
	sp|Q9UKZ9|PCOC2_HUMAN	PCOLCE2	7	8	4600000	0.0149			sp|P48739|PIPNB_HUMAN	PITPNB	7	7	3700000	0.0154			sp|O95831|AIFM1_HUMAN	AIFM1	5	5	750000	0.00273			sp|O95865|DDAH2_HUMAN	DDAH2	5	5	510000	0.00466			sp|Q07020|RL18_HUMAN	RPL18	5	5	1400000	0.0148			sp|P59998|ARPC4_HUMAN	ARPC4	4	4	2700000	0.0117		sp|O14908|GIPC1_HUMAN	GIPC1
	sp|Q9UKK9|NUDT5_HUMAN	NUDT5	7	8	6700000	0.0218			sp|P23921|RIR1_HUMAN	RRM1	7	7	3400000	0.0138			sp|P29122|PCSK6_HUMAN	PCSK6	5	5	6800000	0.0247			sp|Q04323|UBXN1_HUMAN	UBXN1	5	5	300000	0.00273			sp|Q9H910|JUPI2_HUMAN	JPT2	5	5	1100000	0.0117			sp|P14324|FPPS_HUMAN	FDPS	4	4	3100000	0.0137		sp|Q9Y6N7|ROBO1_HUMAN	ROBO1
	sp|Q9UMX5|NENF_HUMAN	NENF	7	8	1800000	0.00593			sp|P39748|FEN1_HUMAN	FEN1	7	7	4800000	0.0197			sp|Q01813|PFKAP_HUMAN	PFKP	5	5	1100000	0.00415			sp|Q04917|1433F_HUMAN	YWHAH	5	5	4300000	0.0389			sp|P62701|RS4X_HUMAN	RPS4X	5	5	2100000	0.0217			sp|Q9BY67|CADM1_HUMAN	CADM1	4	4	2700000	0.012		sp|Q9HC38|GLOD4_HUMAN	GLOD4
	sp|P39023|RL3_HUMAN	RPL3	7	8	5700000	0.0184			sp|P26196|DDX6_HUMAN	DDX6	7	7	2600000	0.0107			sp|Q04837|SSBP_HUMAN	SSBP1	5	5	2100000	0.00775			sp|P51452|DUS3_HUMAN	DUSP3	5	5	650000	0.00594			sp|P23921|RIR1_HUMAN	RRM1	5	5	730000	0.00755			sp|P04114|APOB_HUMAN	APOB	4	4	990000	0.00435		sp|Q13617|CUL2_HUMAN	CUL2
	sp|P51784|UBP11_HUMAN	USP11	7	8	1200000	0.00398			sp|Q9Y6N7|ROBO1_HUMAN	ROBO1	7	7	1200000	0.00492			sp|O00267|SPT5H_HUMAN	SUPT5H	5	5	580000	0.00209			sp|Q9UK76|JUPI1_HUMAN	JPT1	5	5	1700000	0.0155			sp|Q96K17|BT3L4_HUMAN	BTF3L4	5	5	540000	0.00559			sp|Q7Z6Z7|HUWE1_HUMAN	HUWE1	4	4	130000	0.000586		sp|Q8IZ52|CHSS2_HUMAN	CHPF
	sp|O43264|ZW10_HUMAN	ZW10	7	8	1800000	0.00578			sp|Q14166|TTL12_HUMAN	TTLL12	7	7	3700000	0.0152			sp|P09417|DHPR_HUMAN	QDPR	5	5	870000	0.00317			sp|P34949|MPI_HUMAN	MPI	5	5	170000	0.00154			sp|P78330|SERB_HUMAN	PSPH	5	5	1300000	0.0131			sp|O43617|TPPC3_HUMAN	TRAPPC3	4	4	920000	0.00401		sp|Q96EK5|KBP_HUMAN	KIF1BP
	sp|P04179|SODM_HUMAN	SOD2	7	8	6800000	0.0221			sp|P49419|AL7A1_HUMAN	ALDH7A1	7	7	1700000	0.00685			sp|Q16851|UGPA_HUMAN	UGP2	5	5	510000	0.00186			sp|P26640|SYVC_HUMAN	VARS	5	5	73000000	0.67			sp|P25705|ATPA_HUMAN	ATP5A1	5	5	220000	0.00227			sp|Q9H3U1|UN45A_HUMAN	UNC45A	4	4	680000	0.00299		sp|P63098|CANB1_HUMAN	PPP3R1
	sp|Q04637|IF4G1_HUMAN	EIF4G1	7	8	3500000	0.0114			sp|P34897|GLYM_HUMAN	SHMT2	7	7	2800000	0.0117			sp|P46013|KI67_HUMAN	MKI67	5	5	510000	0.00186			sp|P42025|ACTY_HUMAN	ACTR1B	5	5	5700000	0.0523			sp|Q15029|U5S1_HUMAN	EFTUD2	5	5	700000	0.00728			sp|Q12913|PTPRJ_HUMAN	PTPRJ	4	4	610000	0.00267		sp|Q6DKJ4|NXN_HUMAN	NXN
	sp|P46777|RL5_HUMAN	RPL5	7	8	24000000	0.0792			sp|Q02742|GCNT1_HUMAN	GCNT1	7	7	1100000	0.00469			sp|O14744|ANM5_HUMAN	PRMT5	5	5	830000	0.00303			sp|Q14203|DCTN1_HUMAN	DCTN1	5	5	280000	0.00255			sp|Q9GZP0|PDGFD_HUMAN	PDGFD	5	5	560000	0.00578			sp|P60520|GBRL2_HUMAN	GABARAPL2	4	4	820000	0.00359		sp|Q8NBS9|TXND5_HUMAN	TXNDC5
	sp|P39019|RS19_HUMAN	RPS19	7	8	14000000	0.0457			sp|O14744|ANM5_HUMAN	PRMT5	7	7	2500000	0.0101			sp|P25789|PSA4_HUMAN	PSMA4	5	5	7700000	0.0281			sp|Q9NQ88|TIGAR_HUMAN	TIGAR	5	5	1200000	0.0112			sp|P10644|KAP0_HUMAN	PRKAR1A	5	5	460000	0.00477			sp|P39019|RS19_HUMAN	RPS19	4	4	2400000	0.0104		sp|Q00796|DHSO_HUMAN	SORD
	sp|Q07812|BAX_HUMAN	BAX	7	7	6100000	0.0199			sp|Q9NSD9|SYFB_HUMAN	FARSB	7	7	2200000	0.00916			sp|P61160|ARP2_HUMAN	ACTR2	5	5	4000000	0.0145			sp|Q01813|PFKAP_HUMAN	PFKP	5	5	1600000	0.0147			sp|Q15907|RB11B_HUMAN	RAB11B	5	5	1300000	0.014			sp|Q15181|IPYR_HUMAN	PPA1	4	4	4600000	0.0201		sp|O75976|CBPD_HUMAN	CPD
	sp|P51452|DUS3_HUMAN	DUSP3	7	7	1700000	0.00566			sp|Q2TAY7|SMU1_HUMAN	SMU1	7	7	1500000	0.00613			sp|P26583|HMGB2_HUMAN	HMGB2	5	5	3400000	0.0124			sp|Q9HB07|MYG1_HUMAN	C12orf10	5	5	760000	0.00694			sp|Q7Z4H3|HDDC2_HUMAN	HDDC2	5	5	700000	0.00726			sp|Q08945|SSRP1_HUMAN	SSRP1	4	4	890000	0.00392		sp|P01031|CO5_HUMAN	C5
	sp|O75436|VP26A_HUMAN	VPS26A	7	7	11000000	0.0365			sp|Q9BTY2|FUCO2_HUMAN	FUCA2	7	7	5300000	0.0218			sp|Q9Y3A5|SBDS_HUMAN	SBDS	5	5	720000	0.00263			sp|Q06481|APLP2_HUMAN	APLP2	5	5	1300000	0.0121			sp|P51570|GALK1_HUMAN	GALK1	5	5	270000	0.00277			sp|Q13404|UB2V1_HUMAN	UBE2V1	4	4	1900000	0.00838		sp|Q96JP9|CDHR1_HUMAN	CDHR1
	sp|Q8TAQ2|SMRC2_HUMAN	SMARCC2	7	7	970000	0.00313			sp|P04179|SODM_HUMAN	SOD2	7	7	4300000	0.0178			sp|P52815|RM12_HUMAN	MRPL12	5	5	1100000	0.0041			sp|Q9P287|BCCIP_HUMAN	BCCIP	5	5	690000	0.00631			sp|O14672|ADA10_HUMAN	ADAM10	5	5	1300000	0.0136			sp|P22234|PUR6_HUMAN	PAICS	4	4	2800000	0.0121		sp|Q9BXJ9|NAA15_HUMAN	NAA15
	sp|O60245|PCDH7_HUMAN	PCDH7	7	7	1200000	0.00386			sp|Q8NBS9|TXND5_HUMAN	TXNDC5	7	7	7200000	0.0297			sp|P61158|ARP3_HUMAN	ACTR3	5	5	3300000	0.012			sp|Q86X29|LSR_HUMAN	LSR	5	5	1300000	0.0115			sp|P59998|ARPC4_HUMAN	ARPC4	5	5	3600000	0.0378			sp|P62753|RS6_HUMAN	RPS6	4	4	1200000	0.00519		sp|Q8N163|CCAR2_HUMAN	CCAR2
	sp|P29122|PCSK6_HUMAN	PCSK6	7	7	1100000	0.00344			sp|Q7L1Q6|BZW1_HUMAN	BZW1	7	7	2700000	0.0112			sp|Q16555|DPYL2_HUMAN	DPYSL2	5	5	790000	0.00289			sp|P08708|RS17_HUMAN	RPS17	5	5	820000	0.00745			sp|P63244|RACK1_HUMAN	RACK1	5	5	2400000	0.0248			sp|Q9Y265|RUVB1_HUMAN	RUVBL1	4	4	1900000	0.00844		sp|Q9BQ52|RNZ2_HUMAN	ELAC2
	sp|O60763|USO1_HUMAN	USO1	7	7	1200000	0.004			sp|P38117|ETFB_HUMAN	ETFB	7	7	1000000	0.00424			sp|Q9BZM5|N2DL2_HUMAN	ULBP2	5	5	2200000	0.0081			sp|P30048|PRDX3_HUMAN	PRDX3	5	5	2500000	0.0231			sp|O15116|LSM1_HUMAN	LSM1	5	5	200000	0.00204			sp|Q13867|BLMH_HUMAN	BLMH	4	4	700000	0.00308		sp|Q03252|LMNB2_HUMAN	LMNB2
	sp|P56192|SYMC_HUMAN	MARS	7	7	1600000	0.00514			sp|Q6FI81|CPIN1_HUMAN	CIAPIN1	7	7	1200000	0.00474			sp|P26373|RL13_HUMAN	RPL13	5	5	3000000	0.0109			sp|O60841|IF2P_HUMAN	EIF5B	5	5	280000	0.00254			sp|P09104|ENOG_HUMAN	ENO2	5	5	640000	0.00667			sp|Q13616|CUL1_HUMAN	CUL1	4	4	810000	0.00356		sp|Q9UNN5|FAF1_HUMAN	FAF1
	sp|Q16394|EXT1_HUMAN	EXT1	7	7	5200000	0.0169			sp|P63261|ACTG_HUMAN	ACTG1	6	29	350000000	1.45			sp|P62993|GRB2_HUMAN	GRB2	5	5	1300000	0.00482			sp|P04062|GLCM_HUMAN	GBA	5	5	1300000	0.0117			sp|O43617|TPPC3_HUMAN	TRAPPC3	5	5	1200000	0.0128			sp|Q9UMX5|NENF_HUMAN	NENF	4	4	1200000	0.00521		sp|Q9GZZ1|NAA50_HUMAN	NAA50
	sp|Q14232|EI2BA_HUMAN	EIF2B1	7	7	2400000	0.0077			sp|P62937|PPIA_HUMAN	PPIA	6	25	220000000	0.9			sp|Q8WVY7|UBCP1_HUMAN	UBLCP1	5	5	1200000	0.00442			sp|O43447|PPIH_HUMAN	PPIH	5	5	1200000	0.0113			sp|P23193|TCEA1_HUMAN	TCEA1	5	5	430000	0.00446			IgG1b_bovine		3	37	410000000	1.82		sp|Q9Y5L0|TNPO3_HUMAN	TNPO3
	sp|Q8NBP0|TTC13_HUMAN	TTC13	7	7	920000	0.00298			sp|P01034|CYTC_HUMAN	CST3	6	20	130000000	0.52			sp|Q96DG6|CMBL_HUMAN	CMBL	5	5	490000	0.00177			sp|Q9UL46|PSME2_HUMAN	PSME2	5	5	660000	0.00602			sp|O95490|AGRL2_HUMAN	ADGRL2	5	5	380000	0.00392			sp|P01033|TIMP1_HUMAN	TIMP1	3	14	460000000	2.02		sp|P08758|ANXA5_HUMAN	ANXA5
	sp|P04818|TYSY_HUMAN	TYMS	7	7	2400000	0.00789			sp|P06753|TPM3_HUMAN	TPM3	6	14	12000000	0.0477			sp|Q15370|ELOB_HUMAN	ELOB	5	5	2900000	0.0104			sp|P41240|CSK_HUMAN	CSK	5	5	230000	0.00214			sp|P29966|MARCS_HUMAN	MARCKS	5	5	1800000	0.0187			sp|Q96KK5|H2A1H_HUMAN	HIST1H2AH	3	11	51000000	0.22		sp|Q14195|DPYL3_HUMAN	DPYSL3
	sp|P29218|IMPA1_HUMAN	IMPA1	7	7	4600000	0.0149			sp|P47756|CAPZB_HUMAN	CAPZB	6	13	13000000	0.0525			sp|P20810|ICAL_HUMAN	CAST	4	15	1500000	0.00554			sp|Q8IXL6|FA20C_HUMAN	FAM20C	5	5	590000	0.00537			sp|P62851|RS25_HUMAN	RPS25	5	5	3800000	0.0399			sp|Q9NZZ3|CHMP5_HUMAN	CHMP5	3	8	1300000	0.00578		sp|O00764|PDXK_HUMAN	PDXK
	sp|P61160|ARP2_HUMAN	ACTR2	7	7	4200000	0.0136			sp|Q58FF6|H90B4_HUMAN	HSP90AB4P	6	12	62000000	0.25			sp|P45877|PPIC_HUMAN	PPIC	4	13	26000000	0.0941			sp|P09417|DHPR_HUMAN	QDPR	5	5	320000	0.00295			sp|O00487|PSDE_HUMAN	PSMD14	5	5	400000	0.00411			sp|P05388|RLA0_HUMAN	RPLP0	3	8	4000000	0.0174		sp|P38606|VATA_HUMAN	ATP6V1A
	sp|Q9NUQ9|FA49B_HUMAN	FAM49B	7	7	1200000	0.00386			sp|P30086|PEBP1_HUMAN	PEBP1	6	11	49000000	0.2			sp|P09972|ALDOC_HUMAN	ALDOC	4	11	47000000	0.17			sp|Q8NFZ8|CADM4_HUMAN	CADM4	5	5	1000000	0.00916			sp|O75832|PSD10_HUMAN	PSMD10	5	5	640000	0.0067			sp|P02647|APOA1_HUMAN	APOA1	3	8	50000000	0.22		sp|Q9Y3I0|RTCB_HUMAN	RTCB
	sp|Q5TFE4|NT5D1_HUMAN	NT5DC1	7	7	2400000	0.00775			sp|O00754|MA2B1_HUMAN	MAN2B1	6	11	1800000	0.00759			sp|P07437|TBB5_HUMAN	TUBB	4	11	6800000	0.0248			sp|O60884|DNJA2_HUMAN	DNAJA2	5	5	260000	0.00241			sp|Q13451|FKBP5_HUMAN	FKBP5	5	5	470000	0.00489			sp|P09972|ALDOC_HUMAN	ALDOC	3	8	28000000	0.12		sp|Q9BQG0|MBB1A_HUMAN	MYBBP1A
	sp|P43034|LIS1_HUMAN	PAFAH1B1	7	7	3800000	0.0123			sp|P00736|C1R_HUMAN	C1R	6	10	2200000	0.00909			sp|P07910|HNRPC_HUMAN	HNRNPC	4	11	6400000	0.0232			sp|P02458|CO2A1_HUMAN	COL2A1	5	5	1400000	0.0132			sp|P05155|IC1_HUMAN	SERPING1	5	5	1300000	0.013			sp|P07437|TBB5_HUMAN	TUBB	3	7	6700000	0.0293		sp|Q6P2Q9|PRP8_HUMAN	PRPF8
	sp|Q8TBC4|UBA3_HUMAN	UBA3	7	7	940000	0.00304			sp|O60888|CUTA_HUMAN	CUTA	6	10	18000000	0.0747			sp|P09603|CSF1_HUMAN	CSF1	4	10	2700000	0.0098			AVID_Chick		5	5	1800000	0.0162			sp|Q03167|TGBR3_HUMAN	TGFBR3	5	5	290000	0.00303			sp|Q14103|HNRPD_HUMAN	HNRNPD	3	7	5800000	0.0255		sp|P05023|AT1A1_HUMAN	ATP1A1
	sp|Q14766|LTBP1_HUMAN	LTBP1	7	7	3700000	0.0118			sp|O15347|HMGB3_HUMAN	HMGB3	6	10	6200000	0.0256			sp|Q13526|PIN1_HUMAN	PIN1	4	10	9900000	0.0361			sp|P49354|FNTA_HUMAN	FNTA	5	5	180000	0.00161			sp|P51858|HDGF_HUMAN	HDGF	5	5	2000000	0.0207			sp|P09429|HMGB1_HUMAN	HMGB1	3	7	3900000	0.017		sp|P63261|ACTG_HUMAN	ACTG1
	sp|P52888|THOP1_HUMAN	THOP1	7	7	1700000	0.00558			sp|O15355|PPM1G_HUMAN	PPM1G	6	9	2600000	0.0108			sp|P33316|DUT_HUMAN	DUT	4	9	4500000	0.0163			sp|P28072|PSB6_HUMAN	PSMB6	5	5	6000000	0.0544			sp|P46778|RL21_HUMAN	RPL21	5	5	1000000	0.0104			sp|P69905|HBA_HUMAN	HBA1	3	7	20000000	0.0877		sp|P07737|PROF1_HUMAN	PFN1
	sp|Q96FW1|OTUB1_HUMAN	OTUB1	7	7	5200000	0.0169			sp|P05388|RLA0_HUMAN	RPLP0	6	9	7000000	0.0288			sp|O00584|RNT2_HUMAN	RNASET2	4	9	6900000	0.0251			sp|Q4LDE5|SVEP1_HUMAN	SVEP1	5	5	300000	0.00277			sp|Q08257|QOR_HUMAN	CRYZ	5	5	1800000	0.0186			sp|Q8NCW5|NNRE_HUMAN	NAXE	3	6	3300000	0.0144		sp|P01023|A2MG_HUMAN	A2M
	sp|P31153|METK2_HUMAN	MAT2A	7	7	4300000	0.0138			sp|Q07021|C1QBP_HUMAN	C1QBP	6	9	8600000	0.0354			sp|P16949|STMN1_HUMAN	STMN1	4	9	13000000	0.0475			sp|Q9H0R4|HDHD2_HUMAN	HDHD2	5	5	260000	0.00237			sp|O96019|ACL6A_HUMAN	ACTL6A	5	5	540000	0.0056			sp|Q15257|PTPA_HUMAN	PTPA	3	6	700000	0.00308		sp|P62805|H4_HUMAN	HIST1H4A
	sp|P05023|AT1A1_HUMAN	ATP1A1	7	7	1100000	0.00371			sp|Q9UNM6|PSD13_HUMAN	PSMD13	6	9	5200000	0.0212			sp|P22352|GPX3_HUMAN	GPX3	4	9	4400000	0.0161			sp|Q16842|SIA4B_HUMAN	ST3GAL2	5	5	600000	0.00544			sp|Q14CX7|NAA25_HUMAN	NAA25	5	5	250000	0.00259			sp|P20810|ICAL_HUMAN	CAST	3	6	610000	0.00269		sp|P63241|IF5A1_HUMAN	EIF5A
	sp|O43809|CPSF5_HUMAN	NUDT21	7	7	5000000	0.0162			sp|P46926|GNPI1_HUMAN	GNPDA1	6	9	3000000	0.0124			sp|P62316|SMD2_HUMAN	SNRPD2	4	8	5400000	0.0196			sp|P62277|RS13_HUMAN	RPS13	5	5	1200000	0.0112			sp|Q9UMS4|PRP19_HUMAN	PRPF19	5	5	330000	0.00346			sp|Q9NS15|LTBP3_HUMAN	LTBP3	3	6	4200000	0.0186		sp|Q96KK5|H2A1H_HUMAN	HIST1H2AH
	sp|O75487|GPC4_HUMAN	GPC4	7	7	1900000	0.00624			sp|Q15365|PCBP1_HUMAN	PCBP1	6	9	5200000	0.0212			sp|Q9NZZ3|CHMP5_HUMAN	CHMP5	4	8	1400000	0.00525			sp|P35613|BASI_HUMAN	BSG	5	5	590000	0.00535			sp|P61326|MGN_HUMAN	MAGOH	5	5	940000	0.00982			sp|P30050|RL12_HUMAN	RPL12	3	6	11000000	0.0481		sp|P08865|RSSA_HUMAN	RPSA
	sp|Q9NQX3|GEPH_HUMAN	GPHN	7	7	840000	0.00273			sp|O60256|KPRB_HUMAN	PRPSAP2	6	9	610000	0.00251			sp|P48723|HSP13_HUMAN	HSPA13	4	8	1800000	0.0064			sp|O96019|ACL6A_HUMAN	ACTL6A	5	5	840000	0.0077			sp|Q10469|MGAT2_HUMAN	MGAT2	5	5	390000	0.0041			sp|P09603|CSF1_HUMAN	CSF1	3	6	800000	0.00352		sp|O00299|CLIC1_HUMAN	CLIC1
	sp|Q9HC38|GLOD4_HUMAN	GLOD4	7	7	7600000	0.0245			sp|Q14847|LASP1_HUMAN	LASP1	6	9	8100000	0.0333			sp|O00560|SDCB1_HUMAN	SDCBP	4	8	3800000	0.0138			sp|Q8WZA0|LZIC_HUMAN	LZIC	5	5	420000	0.00384			sp|P04080|CYTB_HUMAN	CSTB	5	5	2700000	0.0284			sp|P17980|PRS6A_HUMAN	PSMC3	3	6	670000	0.00296		sp|P68036|UB2L3_HUMAN	UBE2L3
	sp|P14550|AK1A1_HUMAN	AKR1A1	7	7	1900000	0.00601			sp|P24593|IBP5_HUMAN	IGFBP5	6	9	7100000	0.0292			sp|Q8NHW5|RLA0L_HUMAN	RPLP0P6	4	8	4300000	0.0157			sp|Q07020|RL18_HUMAN	RPL18	5	5	1500000	0.0138			sp|Q06033|ITIH3_HUMAN	ITIH3	5	5	3700000	0.0388			sp|O00487|PSDE_HUMAN	PSMD14	3	5	1000000	0.00444		sp|P30086|PEBP1_HUMAN	PEBP1
	sp|O60231|DHX16_HUMAN	DHX16	7	7	1000000	0.00326			sp|P26373|RL13_HUMAN	RPL13	6	9	4500000	0.0185			sp|P42167|LAP2B_HUMAN	TMPO	4	8	1800000	0.00669			sp|Q04837|SSBP_HUMAN	SSBP1	5	5	1500000	0.0141			sp|Q08945|SSRP1_HUMAN	SSRP1	5	5	210000	0.00223			sp|Q13185|CBX3_HUMAN	CBX3	3	5	5300000	0.0232		sp|Q13838|DX39B_HUMAN	DDX39B
	sp|Q9Y6G9|DC1L1_HUMAN	DYNC1LI1	7	7	950000	0.00308			sp|P62136|PP1A_HUMAN	PPP1CA	6	8	2600000	0.0106			sp|Q9Y237|PIN4_HUMAN	PIN4	4	8	8000000	0.029			sp|Q96C86|DCPS_HUMAN	DCPS	5	5	170000	0.00155			sp|P20933|ASPG_HUMAN	AGA	5	5	1900000	0.0198			sp|Q9UHG2|PCSK1_HUMAN	PCSK1N	3	5	13000000	0.055		sp|Q99436|PSB7_HUMAN	PSMB7
	sp|P05556|ITB1_HUMAN	ITGB1	7	7	2200000	0.00703			sp|P63244|RACK1_HUMAN	RACK1	6	8	16000000	0.065			sp|P61769|B2MG_HUMAN	B2M	4	8	62000000	0.23			sp|P24752|THIL_HUMAN	ACAT1	5	5	2000000	0.018			sp|P15121|ALDR_HUMAN	AKR1B1	5	5	3300000	0.0346			sp|P12259|FA5_HUMAN	F5	3	5	2000000	0.00895		sp|P16989|YBOX3_HUMAN	YBX3
	sp|P10155|RO60_HUMAN	TROVE2	7	7	3500000	0.0113			sp|Q99598|TSNAX_HUMAN	TSNAX	6	8	770000	0.00317			sp|Q99471|PFD5_HUMAN	PFDN5	4	7	3900000	0.0142			sp|Q08752|PPID_HUMAN	PPID	5	5	270000	0.00249			sp|O14745|NHRF1_HUMAN	SLC9A3R1	5	5	540000	0.00558			sp|P51884|LUM_HUMAN	LUM	3	5	1100000	0.00492		sp|P62249|RS16_HUMAN	RPS16
	sp|P61326|MGN_HUMAN	MAGOH	7	7	9000000	0.0291			sp|P15586|GNS_HUMAN	GNS	6	8	2000000	0.00815			sp|Q9UHG2|PCSK1_HUMAN	PCSK1N	4	7	22000000	0.0814			sp|Q9Y5X3|SNX5_HUMAN	SNX5	5	5	170000	0.00157			sp|P22694|KAPCB_HUMAN	PRKACB	5	5	1100000	0.0109			sp|Q6P587|FAHD1_HUMAN	FAHD1	3	5	220000	0.000979		sp|Q13283|G3BP1_HUMAN	G3BP1
	sp|Q03252|LMNB2_HUMAN	LMNB2	7	7	2900000	0.00941			sp|Q99729|ROAA_HUMAN	HNRNPAB	6	8	4300000	0.0175			sp|P61163|ACTZ_HUMAN	ACTR1A	4	7	3400000	0.0123			sp|O75794|CD123_HUMAN	CDC123	5	5	130000	0.00116			sp|O75718|CRTAP_HUMAN	CRTAP	5	5	560000	0.00584			sp|O95502|NPTXR_HUMAN	NPTXR	3	5	510000	0.00226		sp|P62701|RS4X_HUMAN	RPS4X
	sp|O43684|BUB3_HUMAN	BUB3	7	7	3000000	0.0098			sp|P60660|MYL6_HUMAN	MYL6	6	8	11000000	0.0459			sp|Q9Y696|CLIC4_HUMAN	CLIC4	4	7	5400000	0.0196			sp|Q9NZL4|HPBP1_HUMAN	HSPBP1	5	5	400000	0.00361			sp|P62888|RL30_HUMAN	RPL30	5	5	1300000	0.0138			sp|Q9NYQ6|CELR1_HUMAN	CELSR1	3	5	5200000	0.0226		sp|P20810|ICAL_HUMAN	CAST
	sp|O60462|NRP2_HUMAN	NRP2	7	7	1200000	0.0039			sp|Q92841|DDX17_HUMAN	DDX17	6	8	1600000	0.00668			sp|P61758|PFD3_HUMAN	VBP1	4	7	740000	0.00268			sp|Q10567|AP1B1_HUMAN	AP1B1	5	5	640000	0.00579			sp|P48556|PSMD8_HUMAN	PSMD8	5	5	720000	0.00744			sp|Q6ZRP7|QSOX2_HUMAN	QSOX2	3	5	670000	0.00294		sp|O00151|PDLI1_HUMAN	PDLIM1
	sp|P62277|RS13_HUMAN	RPS13	7	7	7700000	0.0249			sp|Q8WXX5|DNJC9_HUMAN	DNAJC9	6	8	1700000	0.00711			sp|Q9H0R4|HDHD2_HUMAN	HDHD2	4	7	640000	0.00233			sp|P25789|PSA4_HUMAN	PSMA4	5	5	6000000	0.0546			sp|Q9BS26|ERP44_HUMAN	ERP44	5	5	390000	0.00402			sp|P24666|PPAC_HUMAN	ACP1	3	5	2500000	0.011		sp|P13693|TCTP_HUMAN	TPT1
	sp|Q9HC35|EMAL4_HUMAN	EML4	7	7	1400000	0.00455			sp|P62820|RAB1A_HUMAN	RAB1A	6	8	2300000	0.00964			sp|P24666|PPAC_HUMAN	ACP1	4	7	4300000	0.0156			sp|P62851|RS25_HUMAN	RPS25	5	5	13000000	0.12			sp|Q6FI81|CPIN1_HUMAN	CIAPIN1	5	5	770000	0.00804			sp|Q01459|DIAC_HUMAN	CTBS	3	5	2300000	0.0101		sp|P00568|KAD1_HUMAN	AK1
	sp|Q06203|PUR1_HUMAN	PPAT	7	7	2000000	0.00639			sp|Q15424|SAFB1_HUMAN	SAFB	6	8	1400000	0.00594			sp|P09429|HMGB1_HUMAN	HMGB1	4	7	5900000	0.0216			sp|O43617|TPPC3_HUMAN	TRAPPC3	5	5	1200000	0.011			sp|Q9NSD9|SYFB_HUMAN	FARSB	5	5	360000	0.00377			sp|Q13435|SF3B2_HUMAN	SF3B2	3	5	590000	0.00258		sp|P24593|IBP5_HUMAN	IGFBP5
	sp|P19623|SPEE_HUMAN	SRM	7	7	3200000	0.0104			sp|P31949|S10AB_HUMAN	S100A11	6	8	7900000	0.0323			sp|P16403|H12_HUMAN	HIST1H1C	4	7	4300000	0.0155			sp|Q9Y2Z0|SGT1_HUMAN	SUGT1	5	5	200000	0.0018			sp|O60869|EDF1_HUMAN	EDF1	5	5	7700000	0.0805			sp|Q9BVA1|TBB2B_HUMAN	TUBB2B	3	5	6800000	0.0297		sp|O60911|CATL2_HUMAN	CTSV
	sp|Q9NSE4|SYIM_HUMAN	IARS2	7	7	1900000	0.0063			sp|P14314|GLU2B_HUMAN	PRKCSH	6	8	8900000	0.0368			sp|P12259|FA5_HUMAN	F5	4	7	2400000	0.00866			sp|Q08257|QOR_HUMAN	CRYZ	5	5	200000	0.00183			sp|O43813|LANC1_HUMAN	LANCL1	5	5	1300000	0.014			sp|Q9Y2B0|CNPY2_HUMAN	CNPY2	3	5	1800000	0.00794		sp|Q32P51|RA1L2_HUMAN	HNRNPA1L2
	sp|Q9P2R3|ANFY1_HUMAN	ANKFY1	7	7	890000	0.00288			sp|Q13438|OS9_HUMAN	OS9	6	8	950000	0.0039			sp|B2RXH8|HNRC2_HUMAN	HNRNPCL2	4	7	4100000	0.0148			sp|P29692|EF1D_HUMAN	EEF1D	5	5	500000	0.00452			sp|P61353|RL27_HUMAN	RPL27	5	5	4400000	0.0461			sp|P99999|CYC_HUMAN	CYCS	3	5	1800000	0.00809		sp|P00918|CAH2_HUMAN	CA2
	sp|O43854|EDIL3_HUMAN	EDIL3	7	7	4200000	0.0135			sp|Q13247|SRSF6_HUMAN	SRSF6	6	8	3600000	0.0148			sp|P49006|MRP_HUMAN	MARCKSL1	4	7	1800000	0.00663			sp|Q9BV20|MTNA_HUMAN	MRI1	5	5	570000	0.00522			sp|Q12841|FSTL1_HUMAN	FSTL1	4	20	22000000	0.23			sp|P50226|ST1A2_HUMAN	SULT1A2	3	5	290000	0.00128		sp|Q15907|RB11B_HUMAN	RAB11B
	sp|Q9H4D0|CSTN2_HUMAN	CLSTN2	7	7	7000000	0.0227			sp|P28799|GRN_HUMAN	GRN	6	8	9900000	0.0409			sp|P17900|SAP3_HUMAN	GM2A	4	7	12000000	0.0443			sp|P78536|ADA17_HUMAN	ADAM17	5	5	880000	0.00801			sp|P00441|SODC_HUMAN	SOD1	4	20	44000000	0.45			sp|Q9UMS0|NFU1_HUMAN	NFU1	3	5	630000	0.00275		sp|O95428|PPN_HUMAN	PAPLN
	sp|Q00796|DHSO_HUMAN	SORD	7	7	2700000	0.00863			sp|P62917|RL8_HUMAN	RPL8	6	8	4900000	0.0201			sp|P53999|TCP4_HUMAN	SUB1	4	7	8900000	0.0324			sp|Q4G148|GXLT1_HUMAN	GXYLT1	5	5	2900000	0.0262			sp|Q9GZV4|IF5A2_HUMAN	EIF5A2	4	15	6400000	0.0668			sp|Q92688|AN32B_HUMAN	ANP32B	3	5	5300000	0.0232		sp|P04066|FUCO_HUMAN	FUCA1
	sp|P18065|IBP2_HUMAN	IGFBP2	7	7	17000000	0.0552			sp|Q9BTT0|AN32E_HUMAN	ANP32E	6	7	5200000	0.0216			sp|P24593|IBP5_HUMAN	IGFBP5	4	7	4000000	0.0144			sp|Q9Y570|PPME1_HUMAN	PPME1	5	5	310000	0.00279			sp|P06454|PTMA_HUMAN	PTMA	4	11	1400000	0.0142			sp|O76061|STC2_HUMAN	STC2	3	5	5700000	0.0248		sp|Q13442|HAP28_HUMAN	PDAP1
	sp|P38117|ETFB_HUMAN	ETFB	7	7	1600000	0.00527			sp|P47755|CAZA2_HUMAN	CAPZA2	6	7	2000000	0.00833			sp|Q13409|DC1I2_HUMAN	DYNC1I2	4	7	930000	0.0034			sp|O00339|MATN2_HUMAN	MATN2	5	5	3400000	0.0313			sp|P01034|CYTC_HUMAN	CST3	4	10	58000000	0.61			sp|P60983|GMFB_HUMAN	GMFB	3	5	2100000	0.00912		sp|P62241|RS8_HUMAN	RPS8
	sp|O75390|CISY_HUMAN	CS	7	7	4600000	0.0148			sp|P30044|PRDX5_HUMAN	PRDX5	6	7	1800000	0.00736			tr|A0A0S2Z4G8|A0A0S2Z4G8_HUMAN	TPM3	4	6	3800000	0.0138			sp|Q13242|SRSF9_HUMAN	SRSF9	5	5	740000	0.00678			sp|O00584|RNT2_HUMAN	RNASET2	4	9	20000000	0.21			sp|P61163|ACTZ_HUMAN	ACTR1A	3	4	650000	0.00285		sp|Q99435|NELL2_HUMAN	NELL2
	sp|P18124|RL7_HUMAN	RPL7	7	7	8400000	0.027			sp|P17812|PYRG1_HUMAN	CTPS1	6	7	3000000	0.0122			sp|P43490|NAMPT_HUMAN	NAMPT	4	6	520000	0.00189			sp|Q9H0C8|ILKAP_HUMAN	ILKAP	5	5	270000	0.00245			sp|Q13765|NACA_HUMAN	NACA	4	8	1900000	0.0202			sp|O95865|DDAH2_HUMAN	DDAH2	3	4	650000	0.00283		sp|P15289|ARSA_HUMAN	ARSA
	sp|Q14019|COTL1_HUMAN	COTL1	7	7	6500000	0.0211			sp|P09493|TPM1_HUMAN	TPM1	6	7	7700000	0.0315			sp|P51654|GPC3_HUMAN	GPC3	4	6	2400000	0.00889			sp|O60869|EDF1_HUMAN	EDF1	5	5	2200000	0.0203			sp|P16989|YBOX3_HUMAN	YBX3	4	8	2000000	0.0212			sp|P52597|HNRPF_HUMAN	HNRNPF	3	4	460000	0.00203		sp|O95865|DDAH2_HUMAN	DDAH2
	sp|P62280|RS11_HUMAN	RPS11	7	7	13000000	0.0412			sp|O14737|PDCD5_HUMAN	PDCD5	6	7	13000000	0.0516			sp|Q99674|CGRE1_HUMAN	CGREF1	4	6	910000	0.0033			sp|P30042|ES1_HUMAN	C21orf33	5	5	720000	0.00654			sp|P47756|CAPZB_HUMAN	CAPZB	4	8	1300000	0.013			sp|O43598|DNPH1_HUMAN	DNPH1	3	4	1300000	0.00581		sp|Q9NPF2|CHSTB_HUMAN	CHST11
	sp|P62937|PPIA_HUMAN	PPIA	6	25	430000000	1.39			sp|Q9H1E3|NUCKS_HUMAN	NUCKS1	6	7	7100000	0.029			sp|O95881|TXD12_HUMAN	TXNDC12	4	6	3400000	0.0123			sp|Q16270|IBP7_HUMAN	IGFBP7	5	5	690000	0.00627			sp|P07910|HNRPC_HUMAN	HNRNPC	4	8	9800000	0.1			sp|O60271|JIP4_HUMAN	SPAG9	3	4	740000	0.00326		sp|O15347|HMGB3_HUMAN	HMGB3
	sp|P09486|SPRC_HUMAN	SPARC	6	24	280000000	0.92			sp|O00429|DNM1L_HUMAN	DNM1L	6	7	150000	0.000613			sp|P62829|RL23_HUMAN	RPL23	4	6	1500000	0.00539			sp|P24593|IBP5_HUMAN	IGFBP5	5	5	2900000	0.0267			sp|Q00839|HNRPU_HUMAN	HNRNPU	4	8	1800000	0.0192			sp|P55327|TPD52_HUMAN	TPD52	3	4	490000	0.00215		sp|Q9UL46|PSME2_HUMAN	PSME2
	sp|P33778|H2B1B_HUMAN	HIST1H2BB	6	23	500000000	1.61			sp|P31937|3HIDH_HUMAN	HIBADH	6	7	390000	0.00159			sp|Q96RW7|HMCN1_HUMAN	HMCN1	4	6	300000	0.00111			sp|Q9Y5K5|UCHL5_HUMAN	UCHL5	5	5	140000	0.00125			sp|Q13443|ADAM9_HUMAN	ADAM9	4	7	1400000	0.0147			sp|Q99729|ROAA_HUMAN	HNRNPAB	3	4	570000	0.0025		sp|Q9H0R4|HDHD2_HUMAN	HDHD2
	sp|P60900|PSA6_HUMAN	PSMA6	6	14	36000000	0.12			sp|Q13620|CUL4B_HUMAN	CUL4B	6	7	790000	0.00326			sp|O15514|RPB4_HUMAN	POLR2D	4	6	1200000	0.00432			sp|Q99816|TS101_HUMAN	TSG101	5	5	400000	0.00367			sp|P49006|MRP_HUMAN	MARCKSL1	4	7	1100000	0.0116			sp|O00232|PSD12_HUMAN	PSMD12	3	4	20000000	0.086		sp|O43175|SERA_HUMAN	PHGDH
	sp|Q9BVA1|TBB2B_HUMAN	TUBB2B	6	11	28000000	0.0921			sp|P18754|RCC1_HUMAN	RCC1	6	7	12000000	0.0489			sp|Q9H2H8|PPIL3_HUMAN	PPIL3	4	6	2300000	0.00833			sp|Q03154|ACY1_HUMAN	ACY1	5	5	85000	0.000771			sp|Q71DI3|H32_HUMAN	HIST2H3A	4	7	35000000	0.37			sp|Q9Y3F4|STRAP_HUMAN	STRAP	3	4	2100000	0.00917		sp|P61160|ARP2_HUMAN	ACTR2
	sp|B2RXH8|HNRC2_HUMAN	HNRNPCL2	6	11	9500000	0.0308			sp|P23193|TCEA1_HUMAN	TCEA1	6	7	1300000	0.00548			sp|Q9ULV4|COR1C_HUMAN	CORO1C	4	6	1400000	0.00505			sp|P51570|GALK1_HUMAN	GALK1	5	5	130000	0.00116			tr|A0A0S2Z4G8|A0A0S2Z4G8_HUMAN	TPM3	4	6	2100000	0.0219			sp|P30043|BLVRB_HUMAN	BLVRB	3	4	680000	0.00299		sp|P62277|RS13_HUMAN	RPS13
	sp|P63208|SKP1_HUMAN	SKP1	6	10	11000000	0.0358			sp|Q12765|SCRN1_HUMAN	SCRN1	6	7	2300000	0.00933			sp|P56537|IF6_HUMAN	EIF6	4	6	4000000	0.0146			sp|P01031|CO5_HUMAN	C5	5	5	4000000	0.0368			sp|Q15365|PCBP1_HUMAN	PCBP1	4	6	1900000	0.0197			sp|P43490|NAMPT_HUMAN	NAMPT	3	4	650000	0.00284		sp|Q8NCH0|CHSTE_HUMAN	CHST14
	sp|Q15424|SAFB1_HUMAN	SAFB	6	10	5400000	0.0175			sp|P09012|SNRPA_HUMAN	SNRPA	6	7	2800000	0.0114			sp|Q13620|CUL4B_HUMAN	CUL4B	4	6	1300000	0.00457			sp|P61353|RL27_HUMAN	RPL27	5	5	5700000	0.052			tr|B4DUV1|B4DUV1_HUMAN		4	6	3100000	0.0318			sp|P08708|RS17_HUMAN	RPS17	3	4	810000	0.00353		sp|P62263|RS14_HUMAN	RPS14
	sp|Q05682|CALD1_HUMAN	CALD1	6	10	1600000	0.00505			sp|P28072|PSB6_HUMAN	PSMB6	6	7	20000000	0.0825			sp|O75368|SH3L1_HUMAN	SH3BGRL	4	6	1700000	0.00624			sp|P13929|ENOB_HUMAN	ENO3	4	26	67000000	0.61			sp|O75368|SH3L1_HUMAN	SH3BGRL	4	6	640000	0.00663			sp|P63010|AP2B1_HUMAN	AP2B1	3	4	150000	0.000657		sp|Q04637|IF4G1_HUMAN	EIF4G1
	sp|Q86UD1|OAF_HUMAN	OAF	6	10	5200000	0.0169			sp|Q86X29|LSR_HUMAN	LSR	6	7	2200000	0.00886			sp|P14678|RSMB_HUMAN	SNRPB	4	6	2500000	0.00912			sp|Q12841|FSTL1_HUMAN	FSTL1	4	18	38000000	0.35			sp|P31949|S10AB_HUMAN	S100A11	4	6	2200000	0.0229			sp|Q9UK76|JUPI1_HUMAN	JPT1	3	4	1600000	0.00697		sp|Q99598|TSNAX_HUMAN	TSNAX
	sp|Q12792|TWF1_HUMAN	TWF1	6	10	2700000	0.00887			sp|P04632|CPNS1_HUMAN	CAPNS1	6	7	1000000	0.00428			sp|Q13510|ASAH1_HUMAN	ASAH1	4	6	1400000	0.00496			sp|P00441|SODC_HUMAN	SOD1	4	17	30000000	0.27			sp|Q07021|C1QBP_HUMAN	C1QBP	4	6	1200000	0.0121			sp|P35268|RL22_HUMAN	RPL22	3	4	3400000	0.0147		sp|Q9NR30|DDX21_HUMAN	DDX21
	sp|P62753|RS6_HUMAN	RPS6	6	10	5400000	0.0176			sp|P53041|PPP5_HUMAN	PPP5C	6	7	1200000	0.00505			sp|P47756|CAPZB_HUMAN	CAPZB	4	6	2700000	0.00985			sp|P06454|PTMA_HUMAN	PTMA	4	15	3000000	0.0273			sp|O43598|DNPH1_HUMAN	DNPH1	4	6	1700000	0.0173			sp|P30740|ILEU_HUMAN	SERPINB1	3	4	650000	0.00285		sp|P30566|PUR8_HUMAN	ADSL
	tr|A0A0S2Z4G8|A0A0S2Z4G8_HUMAN	TPM3	6	9	7200000	0.0234			sp|O14579|COPE_HUMAN	COPE	6	7	1300000	0.00545			sp|Q9UKZ9|PCOC2_HUMAN	PCOLCE2	4	6	3800000	0.014			sp|P01033|TIMP1_HUMAN	TIMP1	4	11	180000000	1.61			sp|O95502|NPTXR_HUMAN	NPTXR	4	6	390000	0.00403			sp|Q92874|DNSL2_HUMAN	DNASE1L2	3	4	460000	0.00202		sp|P23193|TCEA1_HUMAN	TCEA1
	sp|P52597|HNRPF_HUMAN	HNRNPF	6	9	2800000	0.00917			sp|P50226|ST1A2_HUMAN	SULT1A2	6	7	4000000	0.0163			sp|P60866|RS20_HUMAN	RPS20	4	6	3800000	0.0137			sp|P10619|PPGB_HUMAN	CTSA	4	9	3900000	0.0359			sp|Q8IV08|PLD3_HUMAN	PLD3	4	6	670000	0.00697			sp|P62333|PRS10_HUMAN	PSMC6	3	4	390000	0.00173		sp|Q9BRP8|PYM1_HUMAN	PYM1
	sp|P33316|DUT_HUMAN	DUT	6	9	7300000	0.0236			sp|Q9NQG5|RPR1B_HUMAN	RPRD1B	6	6	640000	0.00263			sp|P52799|EFNB2_HUMAN	EFNB2	4	6	1400000	0.00513			sp|P45877|PPIC_HUMAN	PPIC	4	9	18000000	0.17			sp|P15880|RS2_HUMAN	RPS2	4	6	3400000	0.0356			sp|P63151|2ABA_HUMAN	PPP2R2A	3	4	820000	0.0036		sp|O75390|CISY_HUMAN	CS
	sp|P60660|MYL6_HUMAN	MYL6	6	9	28000000	0.0901			sp|Q06481|APLP2_HUMAN	APLP2	6	6	2300000	0.00962			sp|Q14847|LASP1_HUMAN	LASP1	4	6	840000	0.00307			sp|O60888|CUTA_HUMAN	CUTA	4	8	14000000	0.13			sp|O15347|HMGB3_HUMAN	HMGB3	4	6	1600000	0.0166			sp|P04632|CPNS1_HUMAN	CAPNS1	3	4	620000	0.00273		sp|Q9NZL9|MAT2B_HUMAN	MAT2B
	sp|P0C0L4|CO4A_HUMAN	C4A	6	9	7800000	0.0252			sp|Q9Y315|DEOC_HUMAN	DERA	6	6	650000	0.00268			sp|O60256|KPRB_HUMAN	PRPSAP2	4	6	360000	0.00131			sp|P67809|YBOX1_HUMAN	YBX1	4	8	2600000	0.0239			sp|O00115|DNS2A_HUMAN	DNASE2	4	6	16000000	0.17			sp|P36871|PGM1_HUMAN	PGM1	3	4	3200000	0.0139		sp|Q9H4D0|CSTN2_HUMAN	CLSTN2
	sp|P30044|PRDX5_HUMAN	PRDX5	6	8	4000000	0.013			sp|Q9NX46|ARHL2_HUMAN	ADPRHL2	6	6	1500000	0.00631			sp|Q13404|UB2V1_HUMAN	UBE2V1	4	6	4900000	0.018			sp|P16403|H12_HUMAN	HIST1H1C	4	8	1700000	0.0154			sp|P53621|COPA_HUMAN	COPA	4	6	320000	0.00332			sp|P29692|EF1D_HUMAN	EEF1D	3	4	3000000	0.0131		sp|Q9NQ88|TIGAR_HUMAN	TIGAR
	sp|O60610|DIAP1_HUMAN	DIAPH1	6	8	450000	0.00144			sp|Q9UL46|PSME2_HUMAN	PSME2	6	6	1400000	0.00592			sp|P15151|PVR_HUMAN	PVR	4	6	4000000	0.0145			sp|P09603|CSF1_HUMAN	CSF1	4	7	640000	0.00587			sp|Q16181|SEPT7_HUMAN	2021-09-07	4	6	550000	0.00568			sp|Q16763|UBE2S_HUMAN	UBE2S	3	4	450000	0.00197		sp|P34059|GALNS_HUMAN	GALNS
	sp|Q13185|CBX3_HUMAN	CBX3	6	8	14000000	0.0465			sp|Q9NQW7|XPP1_HUMAN	XPNPEP1	6	6	1500000	0.00631			sp|P05198|IF2A_HUMAN	EIF2S1	4	6	1100000	0.00395			sp|Q9Y5S9|RBM8A_HUMAN	RBM8A	4	7	1300000	0.0117			sp|Q9Y5S9|RBM8A_HUMAN	RBM8A	4	6	2100000	0.0218			sp|Q15008|PSMD6_HUMAN	PSMD6	3	4	180000	0.000776		sp|Q96FW1|OTUB1_HUMAN	OTUB1
	sp|O43447|PPIH_HUMAN	PPIH	6	8	3800000	0.0123			sp|Q969P0|IGSF8_HUMAN	IGSF8	6	6	2700000	0.0111			sp|Q16629|SRSF7_HUMAN	SRSF7	4	6	4100000	0.0148			sp|O14786|NRP1_HUMAN	NRP1	4	6	1800000	0.0162			sp|Q9Y224|CN166_HUMAN	C14orf166	4	5	360000	0.00371			sp|Q96CN7|ISOC1_HUMAN	ISOC1	3	4	960000	0.00421		sp|Q14651|PLSI_HUMAN	PLS1
	sp|O43617|TPPC3_HUMAN	TRAPPC3	6	8	3400000	0.011			sp|P61221|ABCE1_HUMAN	ABCE1	6	6	960000	0.00395			sp|B2RPK0|HGB1A_HUMAN	HMGB1P1	4	6	7000000	0.0255			sp|P20933|ASPG_HUMAN	AGA	4	6	2600000	0.0235			sp|Q14563|SEM3A_HUMAN	SEMA3A	4	5	380000	0.00394			sp|Q96CT7|CC124_HUMAN	CCDC124	3	4	700000	0.00308		sp|P51654|GPC3_HUMAN	GPC3
	sp|Q99598|TSNAX_HUMAN	TSNAX	6	8	390000	0.00125			sp|P13591|NCAM1_HUMAN	NCAM1	6	6	2900000	0.012			sp|P99999|CYC_HUMAN	CYCS	4	6	4800000	0.0175			sp|P04792|HSPB1_HUMAN	HSPB1	4	6	320000	0.00294			sp|O00442|RTCA_HUMAN	RTCA	4	5	190000	0.00196			sp|Q9UHX1|PUF60_HUMAN	PUF60	3	4	1200000	0.00505		sp|P19623|SPEE_HUMAN	SRM
	sp|P23193|TCEA1_HUMAN	TCEA1	6	8	1900000	0.00608			sp|P31350|RIR2_HUMAN	RRM2	6	6	980000	0.00402			sp|Q9BS26|ERP44_HUMAN	ERP44	4	6	1500000	0.0053			sp|Q9Y237|PIN4_HUMAN	PIN4	4	6	3900000	0.0352			sp|P52815|RM12_HUMAN	MRPL12	4	5	590000	0.00612			sp|P61457|PHS_HUMAN	PCBD1	3	4	1500000	0.00678		sp|Q15056|IF4H_HUMAN	EIF4H
	sp|Q04323|UBXN1_HUMAN	UBXN1	6	8	890000	0.00289			sp|Q9NRN7|ADPPT_HUMAN	AASDHPPT	6	6	1800000	0.00737			sp|P61353|RL27_HUMAN	RPL27	4	6	9400000	0.0342			sp|P08572|CO4A2_HUMAN	COL4A2	4	6	1300000	0.0122			sp|Q13444|ADA15_HUMAN	ADAM15	4	5	430000	0.0045			sp|Q15056|IF4H_HUMAN	EIF4H	3	4	1200000	0.00537		sp|P23588|IF4B_HUMAN	EIF4B
	sp|P09493|TPM1_HUMAN	TPM1	6	8	2800000	0.00906			sp|P41240|CSK_HUMAN	CSK	6	6	780000	0.0032			sp|P62906|RL10A_HUMAN	RPL10A	4	6	11000000	0.0409			sp|O15347|HMGB3_HUMAN	HMGB3	4	6	3000000	0.0275			sp|Q92499|DDX1_HUMAN	DDX1	4	5	190000	0.00193			sp|Q9H4A4|AMPB_HUMAN	RNPEP	3	4	1800000	0.00805		sp|Q03167|TGBR3_HUMAN	TGFBR3
	sp|P35613|BASI_HUMAN	BSG	6	8	2100000	0.00669			sp|Q7L576|CYFP1_HUMAN	CYFIP1	6	6	370000	0.00154			sp|Q15435|PP1R7_HUMAN	PPP1R7	4	5	1300000	0.00455			sp|P07741|APT_HUMAN	APRT	4	6	1900000	0.0172			sp|P42025|ACTY_HUMAN	ACTR1B	4	5	950000	0.00983			sp|O94923|GLCE_HUMAN	GLCE	3	4	1900000	0.00815		sp|P04179|SODM_HUMAN	SOD2
	sp|Q13247|SRSF6_HUMAN	SRSF6	6	8	4900000	0.016			sp|Q92626|PXDN_HUMAN	PXDN	6	6	1800000	0.00735			sp|Q13185|CBX3_HUMAN	CBX3	4	5	5500000	0.02			sp|Q71DI3|H32_HUMAN	HIST2H3A	4	6	60000000	0.55			sp|Q9UBQ6|EXTL2_HUMAN	EXTL2	4	5	1500000	0.0156			sp|P17050|NAGAB_HUMAN	NAGA	3	4	7700000	0.0336		sp|Q8TBC4|UBA3_HUMAN	UBA3
	sp|Q16629|SRSF7_HUMAN	SRSF7	6	8	5200000	0.0169			sp|Q9NQP4|PFD4_HUMAN	PFDN4	6	6	3900000	0.016			sp|P08708|RS17_HUMAN	RPS17	4	5	2500000	0.00927			sp|P83916|CBX1_HUMAN	CBX1	4	5	1100000	0.0101			sp|P58107|EPIPL_HUMAN	EPPK1	4	5	480000	0.00503			sp|Q8NFZ8|CADM4_HUMAN	CADM4	3	4	2700000	0.0117		sp|Q9HAT2|SIAE_HUMAN	SIAE
	sp|Q13907|IDI1_HUMAN	IDI1	6	8	2800000	0.00895			sp|Q12996|CSTF3_HUMAN	CSTF3	6	6	460000	0.00191			sp|Q9Y224|CN166_HUMAN	C14orf166	4	5	500000	0.00183			sp|Q96QR8|PURB_HUMAN	PURB	4	5	160000	0.00149			sp|Q13526|PIN1_HUMAN	PIN1	4	5	3800000	0.0394			sp|P17405|ASM_HUMAN	SMPD1	3	4	2700000	0.0118		sp|P12955|PEPD_HUMAN	PEPD
	sp|P24593|IBP5_HUMAN	IGFBP5	6	8	11000000	0.0372			sp|Q9Y383|LC7L2_HUMAN	LUC7L2	6	6	1900000	0.00788			sp|Q9P2K2|TXD16_HUMAN	TXNDC16	4	5	660000	0.00239			sp|Q16539|MK14_HUMAN	MAPK14	4	5	130000	0.00121			sp|P62487|RPB7_HUMAN	POLR2G	4	5	250000	0.00258			sp|Q9Y333|LSM2_HUMAN	LSM2	3	4	970000	0.00426		sp|Q86X29|LSR_HUMAN	LSR
	sp|P31946|1433B_HUMAN	YWHAB	6	7	33000000	0.11			sp|Q96RW7|HMCN1_HUMAN	HMCN1	6	6	8000000	0.033			sp|Q24JP5|T132A_HUMAN	TMEM132A	4	5	1100000	0.00401			sp|P55263|ADK_HUMAN	ADK	4	5	120000	0.00109			sp|Q9UHD1|CHRD1_HUMAN	CHORDC1	4	5	960000	0.00993			sp|Q9NPH2|INO1_HUMAN	ISYNA1	3	4	1200000	0.00522		sp|P40763|STAT3_HUMAN	STAT3
	sp|O95865|DDAH2_HUMAN	DDAH2	6	7	2800000	0.0091			sp|Q96C23|GALM_HUMAN	GALM	6	6	1100000	0.00472			sp|Q9GZP0|PDGFD_HUMAN	PDGFD	4	5	3200000	0.0115			sp|P39060|COIA1_HUMAN	COL18A1	4	5	500000	0.00455			sp|P12110|CO6A2_HUMAN	COL6A2	4	5	1100000	0.0115			sp|Q32P51|RA1L2_HUMAN	HNRNPA1L2	3	4	740000	0.00322		sp|Q6UXD5|SE6L2_HUMAN	SEZ6L2
	sp|Q9UK76|JUPI1_HUMAN	JPT1	6	7	7100000	0.0231			sp|O95861|BPNT1_HUMAN	BPNT1	6	6	2200000	0.00913			sp|P63098|CANB1_HUMAN	PPP3R1	4	5	230000	0.00084			sp|P55039|DRG2_HUMAN	DRG2	4	5	170000	0.00154			sp|Q99435|NELL2_HUMAN	NELL2	4	5	4000000	0.0417			sp|Q15102|PA1B3_HUMAN	PAFAH1B3	3	4	1900000	0.0084		sp|Q5VU97|CAHD1_HUMAN	CACHD1
	sp|P19105|ML12A_HUMAN	MYL12A	6	7	18000000	0.058			sp|P78346|RPP30_HUMAN	RPP30	6	6	340000	0.0014			sp|Q9UBB4|ATX10_HUMAN	ATXN10	4	5	1000000	0.00378			sp|Q9NRN7|ADPPT_HUMAN	AASDHPPT	4	5	360000	0.00325			sp|P43487|RANG_HUMAN	RANBP1	4	5	5300000	0.0555			sp|O15514|RPB4_HUMAN	POLR2D	3	4	850000	0.00374		sp|O60547|GMDS_HUMAN	GMDS
	sp|P16083|NQO2_HUMAN	NQO2	6	7	1100000	0.00366			sp|P08397|HEM3_HUMAN	HMBS	6	6	780000	0.00322			sp|Q92743|HTRA1_HUMAN	HTRA1	4	5	610000	0.00221			sp|P29966|MARCS_HUMAN	MARCKS	4	5	960000	0.00875			sp|P47813|IF1AX_HUMAN	EIF1AX	4	5	3900000	0.0407			sp|Q96CX2|KCD12_HUMAN	KCTD12	3	4	400000	0.00175		sp|Q96RW7|HMCN1_HUMAN	HMCN1
	sp|Q12765|SCRN1_HUMAN	SCRN1	6	7	2000000	0.00651			sp|P62263|RS14_HUMAN	RPS14	6	6	6300000	0.0257			sp|Q9BTT0|AN32E_HUMAN	ANP32E	4	5	1200000	0.00455			sp|P00338|LDHA_HUMAN	LDHA	4	5	340000	0.00314			sp|Q14651|PLSI_HUMAN	PLS1	4	5	4600000	0.048			sp|P61326|MGN_HUMAN	MAGOH	3	4	2000000	0.00873		sp|P29218|IMPA1_HUMAN	IMPA1
	sp|Q99729|ROAA_HUMAN	HNRNPAB	6	7	4200000	0.0137			sp|Q96MM7|H6ST2_HUMAN	HS6ST2	6	6	1900000	0.00791			sp|Q9NQP4|PFD4_HUMAN	PFDN4	4	5	3300000	0.0119			sp|P33316|DUT_HUMAN	DUT	4	5	850000	0.00777			sp|Q09328|MGT5A_HUMAN	MGAT5	4	5	550000	0.00577			sp|P07741|APT_HUMAN	APRT	3	4	910000	0.00401		sp|Q9P287|BCCIP_HUMAN	BCCIP
	sp|Q9GZT8|NIF3L_HUMAN	NIF3L1	6	7	2200000	0.00715			sp|Q15257|PTPA_HUMAN	PTPA	6	6	1400000	0.00594			sp|Q9NR30|DDX21_HUMAN	DDX21	4	5	580000	0.00212			sp|P14678|RSMB_HUMAN	SNRPB	4	5	1300000	0.0119			sp|Q16629|SRSF7_HUMAN	SRSF7	4	5	950000	0.00988			sp|P52803|EFNA5_HUMAN	EFNA5	3	4	3000000	0.0133		sp|P26196|DDX6_HUMAN	DDX6
	sp|Q92769|HDAC2_HUMAN	HDAC2	6	7	1600000	0.00503			sp|Q9BWS9|CHID1_HUMAN	CHID1	6	6	2700000	0.0112			sp|P31153|METK2_HUMAN	MAT2A	4	5	4400000	0.0159			sp|P35580|MYH10_HUMAN	MYH10	4	5	520000	0.0047			sp|Q16775|GLO2_HUMAN	HAGH	4	5	790000	0.0082			sp|Q9GZV4|IF5A2_HUMAN	EIF5A2	3	4	3200000	0.0139		sp|O95782|AP2A1_HUMAN	AP2A1
	sp|P78330|SERB_HUMAN	PSPH	6	7	5300000	0.017			sp|O95433|AHSA1_HUMAN	AHSA1	6	6	12000000	0.048			sp|Q9Y5E7|PCDB2_HUMAN	PCDHB2	4	5	1000000	0.00378			sp|P04066|FUCO_HUMAN	FUCA1	4	5	940000	0.00856			sp|P62136|PP1A_HUMAN	PPP1CA	4	5	170000	0.00173			sp|Q9BRA2|TXD17_HUMAN	TXNDC17	3	4	3500000	0.0153		sp|Q13451|FKBP5_HUMAN	FKBP5
	sp|P54725|RD23A_HUMAN	RAD23A	6	7	6500000	0.0209			sp|Q9BTE6|AASD1_HUMAN	AARSD1	6	6	440000	0.00179			sp|Q96C23|GALM_HUMAN	GALM	4	5	590000	0.00216			sp|Q9BRT9|SLD5_HUMAN	GINS4	4	5	370000	0.00342			sp|P61247|RS3A_HUMAN	RPS3A	4	5	700000	0.00724			sp|O75973|C1QRF_HUMAN	C1QL1	3	3	380000	0.00169		sp|O00429|DNM1L_HUMAN	DNM1L
	sp|Q9HCE1|MOV10_HUMAN	MOV10	6	7	710000	0.0023			sp|P13861|KAP2_HUMAN	PRKAR2A	6	6	620000	0.00255			sp|Q15366|PCBP2_HUMAN	PCBP2	4	5	610000	0.00223			sp|Q9Y3C6|PPIL1_HUMAN	PPIL1	4	5	1600000	0.0146			sp|O75083|WDR1_HUMAN	WDR1	4	5	910000	0.00943			sp|Q9Y287|ITM2B_HUMAN	ITM2B	3	3	82000	0.000361		sp|Q9Y2A7|NCKP1_HUMAN	NCKAP1
	sp|Q99459|CDC5L_HUMAN	CDC5L	6	7	540000	0.00175			sp|Q16555|DPYL2_HUMAN	DPYSL2	6	6	3000000	0.0124			sp|Q9Y5Z4|HEBP2_HUMAN	HEBP2	4	5	2500000	0.00896			sp|Q16775|GLO2_HUMAN	HAGH	4	5	1100000	0.0102			sp|P99999|CYC_HUMAN	CYCS	4	5	1800000	0.0184			sp|P62841|RS15_HUMAN	RPS15	3	3	370000	0.00161		sp|Q86TI2|DPP9_HUMAN	DPP9
	sp|O60506|HNRPQ_HUMAN	SYNCRIP	6	7	1200000	0.00392			sp|Q9Y295|DRG1_HUMAN	DRG1	6	6	500000	0.00207			sp|P30048|PRDX3_HUMAN	PRDX3	4	5	2800000	0.0101			sp|O00115|DNS2A_HUMAN	DNASE2	4	5	28000000	0.26			sp|Q9H0R4|HDHD2_HUMAN	HDHD2	4	5	240000	0.00249			sp|P63220|RS21_HUMAN	RPS21	3	3	1100000	0.00504		sp|O60869|EDF1_HUMAN	EDF1
	sp|O14737|PDCD5_HUMAN	PDCD5	6	7	15000000	0.05			sp|Q13868|EXOS2_HUMAN	EXOSC2	6	6	680000	0.0028			sp|O15212|PFD6_HUMAN	PFDN6	4	5	1800000	0.00643			sp|P05388|RLA0_HUMAN	RPLP0	4	5	860000	0.00783			sp|P06132|DCUP_HUMAN	UROD	4	5	640000	0.00661			sp|Q99873|ANM1_HUMAN	PRMT1	3	3	1500000	0.00658		sp|P04083|ANXA1_HUMAN	ANXA1
	sp|Q5SZK8|FREM2_HUMAN	FREM2	6	7	680000	0.00222			sp|P17858|PFKAL_HUMAN	PFKL	6	6	810000	0.00332			sp|P83916|CBX1_HUMAN	CBX1	4	5	1600000	0.00594			sp|Q6P587|FAHD1_HUMAN	FAHD1	4	5	190000	0.00176			sp|P37108|SRP14_HUMAN	SRP14	4	5	430000	0.00449			sp|Q04837|SSBP_HUMAN	SSBP1	3	3	680000	0.00299		sp|O43491|E41L2_HUMAN	EPB41L2
	sp|P62136|PP1A_HUMAN	PPP1CA	6	7	1400000	0.00448			sp|Q9NR30|DDX21_HUMAN	DDX21	6	6	2100000	0.00884			sp|Q9UBS4|DJB11_HUMAN	DNAJB11	4	5	1900000	0.00679			sp|P15374|UCHL3_HUMAN	UCHL3	4	5	870000	0.00793			sp|P61923|COPZ1_HUMAN	COPZ1	4	4	350000	0.00365			sp|P61923|COPZ1_HUMAN	COPZ1	3	3	420000	0.00185		sp|P17948|VGFR1_HUMAN	FLT1
	sp|Q7L2H7|EIF3M_HUMAN	EIF3M	6	7	1200000	0.00402			sp|Q96I15|SCLY_HUMAN	SCLY	6	6	590000	0.00243			sp|P35244|RFA3_HUMAN	RPA3	4	5	1200000	0.00422			sp|Q13616|CUL1_HUMAN	CUL1	4	5	340000	0.00307			sp|P32969|RL9_HUMAN	RPL9	4	4	300000	0.00313			sp|O15347|HMGB3_HUMAN	HMGB3	3	3	2400000	0.0105		sp|P34897|GLYM_HUMAN	SHMT2
	sp|P36578|RL4_HUMAN	RPL4	6	7	4300000	0.0138			sp|Q14008|CKAP5_HUMAN	CKAP5	6	6	430000	0.00176			sp|P00736|C1R_HUMAN	C1R	4	5	2600000	0.0094			sp|P49006|MRP_HUMAN	MARCKSL1	4	5	870000	0.00789			sp|Q13185|CBX3_HUMAN	CBX3	4	4	2500000	0.0257			sp|Q9HC38|GLOD4_HUMAN	GLOD4	3	3	1500000	0.00654		sp|Q8WVY7|UBCP1_HUMAN	UBLCP1
	sp|Q9H0R4|HDHD2_HUMAN	HDHD2	6	7	1500000	0.00475			sp|Q9UMX5|NENF_HUMAN	NENF	6	6	2100000	0.00843			sp|P28072|PSB6_HUMAN	PSMB6	4	5	5100000	0.0185			sp|Q9NWV4|CA123_HUMAN	C1orf123	4	5	840000	0.00765			sp|P43251|BTD_HUMAN	BTD	4	4	1600000	0.0169			sp|Q9H910|JUPI2_HUMAN	JPT2	3	3	760000	0.00334		sp|O94973|AP2A2_HUMAN	AP2A2
	sp|P47813|IF1AX_HUMAN	EIF1AX	6	7	14000000	0.0444			sp|Q03167|TGBR3_HUMAN	TGFBR3	6	6	870000	0.00358			sp|P04062|GLCM_HUMAN	GBA	4	5	1200000	0.00435			sp|P61812|TGFB2_HUMAN	TGFB2	4	5	790000	0.00721			sp|P63010|AP2B1_HUMAN	AP2B1	4	4	370000	0.0038			sp|Q13526|PIN1_HUMAN	PIN1	3	3	2100000	0.00912		sp|P35052|GPC1_HUMAN	GPC1
	sp|P35555|FBN1_HUMAN	FBN1	6	7	4600000	0.0148			sp|Q9GZP4|PITH1_HUMAN	PITHD1	6	6	1300000	0.00525			sp|Q96FW1|OTUB1_HUMAN	OTUB1	4	5	930000	0.00338			sp|Q6IBS0|TWF2_HUMAN	TWF2	4	5	340000	0.00308			sp|Q9BTT0|AN32E_HUMAN	ANP32E	4	4	360000	0.00377			sp|P63098|CANB1_HUMAN	PPP3R1	3	3	82000	0.000359		sp|P51610|HCFC1_HUMAN	HCFC1
	sp|O43491|E41L2_HUMAN	EPB41L2	6	7	470000	0.00152			sp|O00487|PSDE_HUMAN	PSMD14	6	6	3800000	0.0157			sp|P60981|DEST_HUMAN	DSTN	4	5	1600000	0.00594			sp|Q9UMS0|NFU1_HUMAN	NFU1	4	5	1200000	0.0111			sp|Q14257|RCN2_HUMAN	RCN2	4	4	420000	0.00436			sp|Q969P0|IGSF8_HUMAN	IGSF8	3	3	660000	0.00291		sp|O60763|USO1_HUMAN	USO1
	sp|P34059|GALNS_HUMAN	GALNS	6	7	870000	0.00281			sp|Q9P265|DIP2B_HUMAN	DIP2B	6	6	420000	0.00171			sp|Q9P265|DIP2B_HUMAN	DIP2B	4	5	530000	0.00192			sp|P61769|B2MG_HUMAN	B2M	4	5	70000000	0.64			sp|P83916|CBX1_HUMAN	CBX1	4	4	990000	0.0102			sp|Q5SGD2|PPM1L_HUMAN	PPM1L	3	3	300000	0.00134		sp|Q14166|TTL12_HUMAN	TTLL12
	sp|P08397|HEM3_HUMAN	HMBS	6	7	1200000	0.00403			sp|P42285|SK2L2_HUMAN	SKIV2L2	6	6	470000	0.00194			sp|Q9Y5S9|RBM8A_HUMAN	RBM8A	4	5	4500000	0.0163			sp|P13798|ACPH_HUMAN	APEH	4	5	470000	0.00427			sp|P48147|PPCE_HUMAN	PREP	4	4	320000	0.00335			sp|O60513|B4GT4_HUMAN	B4GALT4	3	3	950000	0.00416		sp|Q02742|GCNT1_HUMAN	GCNT1
	sp|Q9BXX0|EMIL2_HUMAN	EMILIN2	6	7	750000	0.00243			sp|Q9HAV7|GRPE1_HUMAN	GRPEL1	6	6	1600000	0.00655			sp|Q13617|CUL2_HUMAN	CUL2	4	5	2500000	0.00899			sp|Q9UMR5|PPT2_HUMAN	PPT2	4	5	6200000	0.0565			sp|P55327|TPD52_HUMAN	TPD52	4	4	110000	0.0011			sp|P47755|CAZA2_HUMAN	CAPZA2	3	3	280000	0.00122		sp|Q9Y5K6|CD2AP_HUMAN	CD2AP
	sp|Q13619|CUL4A_HUMAN	CUL4A	6	7	2400000	0.00779			sp|Q15645|PCH2_HUMAN	TRIP13	6	6	880000	0.00363			sp|Q9UNS2|CSN3_HUMAN	COPS3	4	5	2400000	0.00871			sp|Q9UJJ9|GNPTG_HUMAN	GNPTG	4	4	1000000	0.00934			sp|P55287|CAD11_HUMAN	CDH11	4	4	780000	0.00806			sp|P28072|PSB6_HUMAN	PSMB6	3	3	2400000	0.0106		sp|Q9C0C9|UBE2O_HUMAN	UBE2O
	sp|Q15056|IF4H_HUMAN	EIF4H	6	7	4900000	0.0159			sp|O00764|PDXK_HUMAN	PDXK	6	6	1200000	0.00489			sp|Q9P258|RCC2_HUMAN	RCC2	4	5	1600000	0.0057			sp|P61923|COPZ1_HUMAN	COPZ1	4	4	400000	0.00362			sp|P63220|RS21_HUMAN	RPS21	4	4	1300000	0.0136			sp|Q86X52|CHSS1_HUMAN	CHSY1	3	3	180000	0.00077		sp|O14744|ANM5_HUMAN	PRMT5
	sp|Q99714|HCD2_HUMAN	HSD17B10	6	6	1700000	0.00561			sp|P78330|SERB_HUMAN	PSPH	6	6	3200000	0.0133			sp|O60911|CATL2_HUMAN	CTSV	4	5	1700000	0.00633			sp|Q99471|PFD5_HUMAN	PFDN5	4	4	820000	0.00749			sp|Q9HB07|MYG1_HUMAN	C12orf10	4	4	880000	0.00914			sp|Q16643|DREB_HUMAN	DBN1	3	3	1400000	0.00621		sp|Q2VIR3|IF2GL_HUMAN	EIF2S3L
	sp|Q14257|RCN2_HUMAN	RCN2	6	6	2900000	0.00923			sp|Q9NQ88|TIGAR_HUMAN	TIGAR	6	6	2800000	0.0117			sp|Q9Y4Z0|LSM4_HUMAN	LSM4	4	5	960000	0.00348			sp|O15160|RPAC1_HUMAN	POLR1C	4	4	170000	0.00159			sp|P61163|ACTZ_HUMAN	ACTR1A	4	4	470000	0.00485			sp|P19388|RPAB1_HUMAN	POLR2E	3	3	390000	0.00169		sp|O60231|DHX16_HUMAN	DHX16
	sp|Q9BTT0|AN32E_HUMAN	ANP32E	6	6	4700000	0.0151			sp|P33992|MCM5_HUMAN	MCM5	6	6	1100000	0.0045			sp|Q5JRA6|MIA3_HUMAN	MIA3	4	5	930000	0.00339			sp|Q9NX55|HYPK_HUMAN	HYPK	4	4	480000	0.0044			sp|P00750|TPA_HUMAN	PLAT	4	4	1200000	0.0127			sp|Q15424|SAFB1_HUMAN	SAFB	3	3	450000	0.00196		sp|O95163|ELP1_HUMAN	IKBKAP
	sp|Q9HAR2|AGRL3_HUMAN	ADGRL3	6	6	850000	0.00275			sp|P48556|PSMD8_HUMAN	PSMD8	6	6	2000000	0.00817			sp|Q9BXJ9|NAA15_HUMAN	NAA15	4	5	930000	0.00338			sp|Q15113|PCOC1_HUMAN	PCOLCE	4	4	330000	0.00298			sp|O95428|PPN_HUMAN	PAPLN	4	4	180000	0.00189			sp|Q9Y281|COF2_HUMAN	CFL2	3	3	820000	0.00358		sp|P40123|CAP2_HUMAN	CAP2
	sp|P04083|ANXA1_HUMAN	ANXA1	6	6	490000	0.00157			sp|Q9GZP0|PDGFD_HUMAN	PDGFD	6	6	2400000	0.00972			sp|Q01581|HMCS1_HUMAN	HMGCS1	4	5	1300000	0.00474			sp|P61086|UBE2K_HUMAN	UBE2K	4	4	780000	0.00707			sp|Q16643|DREB_HUMAN	DBN1	4	4	740000	0.00774			sp|P23921|RIR1_HUMAN	RRM1	3	3	230000	0.000995		sp|Q58FF6|H90B4_HUMAN	HSP90AB4P
	sp|P07954|FUMH_HUMAN	FH	6	6	2200000	0.00706			sp|Q13451|FKBP5_HUMAN	FKBP5	6	6	2000000	0.00833			sp|Q86X29|LSR_HUMAN	LSR	4	5	1300000	0.00462			sp|Q6UXD5|SE6L2_HUMAN	SEZ6L2	4	4	540000	0.00496			sp|Q13126|MTAP_HUMAN	MTAP	4	4	240000	0.00246			sp|P35244|RFA3_HUMAN	RPA3	3	3	350000	0.00155		sp|P09972|ALDOC_HUMAN	ALDOC
	sp|Q9P287|BCCIP_HUMAN	BCCIP	6	6	2600000	0.00854			sp|P08581|MET_HUMAN	MET	6	6	6500000	0.0267			sp|Q9HC35|EMAL4_HUMAN	EML4	4	5	1300000	0.00463			sp|O95777|LSM8_HUMAN	LSM8	4	4	1100000	0.00977			sp|Q9H1E3|NUCKS_HUMAN	NUCKS1	4	4	1700000	0.0177			sp|P68402|PA1B2_HUMAN	PAFAH1B2	3	3	290000	0.00127		sp|P07910|HNRPC_HUMAN	HNRNPC
	sp|Q9H1B5|XYLT2_HUMAN	XYLT2	6	6	980000	0.00317			sp|O14745|NHRF1_HUMAN	SLC9A3R1	6	6	2600000	0.0105			sp|P61916|NPC2_HUMAN	NPC2	4	5	4800000	0.0174			sp|Q96P70|IPO9_HUMAN	IPO9	4	4	480000	0.00441			sp|Q9BPX3|CND3_HUMAN	NCAPG	4	4	130000	0.0014			sp|Q9NZ08|ERAP1_HUMAN	ERAP1	3	3	490000	0.00216		sp|P60900|PSA6_HUMAN	PSMA6
	sp|O75312|ZPR1_HUMAN	ZPR1	6	6	920000	0.00298			sp|O75534|CSDE1_HUMAN	CSDE1	6	6	1200000	0.00492			sp|Q9UK76|JUPI1_HUMAN	JPT1	4	4	680000	0.00246			sp|P48163|MAOX_HUMAN	ME1	4	4	930000	0.00846			sp|P51149|RAB7A_HUMAN	RAB7A	4	4	450000	0.00468			sp|O94903|PLPHP_HUMAN	PROSC	3	3	270000	0.00119		sp|P16035|TIMP2_HUMAN	TIMP2
	sp|Q9BPX3|CND3_HUMAN	NCAPG	6	6	600000	0.00193			sp|Q7Z6Z7|HUWE1_HUMAN	HUWE1	6	6	420000	0.00174			sp|Q7L2H7|EIF3M_HUMAN	EIF3M	4	4	1600000	0.0057			sp|Q9UBQ6|EXTL2_HUMAN	EXTL2	4	4	1100000	0.0102			sp|P55039|DRG2_HUMAN	DRG2	4	4	200000	0.00212			sp|P22626|ROA2_HUMAN	HNRNPA2B1	3	3	820000	0.00358		sp|P54652|HSP72_HUMAN	HSPA2
	sp|Q9NRN7|ADPPT_HUMAN	AASDHPPT	6	6	2100000	0.0069			sp|Q5T6V5|CI064_HUMAN	C9orf64	6	6	1100000	0.00465			sp|Q12840|KIF5A_HUMAN	KIF5A	4	4	1100000	0.004			tr|B4DUV1|B4DUV1_HUMAN		4	4	4100000	0.037			sp|P62834|RAP1A_HUMAN	RAP1A	4	4	220000	0.00224			sp|P62913|RL11_HUMAN	RPL11	3	3	1600000	0.00684		sp|P0C0L4|CO4A_HUMAN	C4A
	sp|Q2TAY7|SMU1_HUMAN	SMU1	6	6	540000	0.00176			sp|Q4LDE5|SVEP1_HUMAN	SVEP1	6	6	1200000	0.00487			sp|Q9NQ88|TIGAR_HUMAN	TIGAR	4	4	3900000	0.014			sp|Q8TAA3|PSA7L_HUMAN	PSMA8	4	4	2900000	0.0268			sp|P00736|C1R_HUMAN	C1R	4	4	510000	0.00531			sp|O43583|DENR_HUMAN	DENR	3	3	930000	0.00409		sp|Q86UD1|OAF_HUMAN	OAF
	sp|Q15257|PTPA_HUMAN	PTPA	6	6	2000000	0.0064			sp|P36551|HEM6_HUMAN	CPOX	6	6	5500000	0.0228			sp|Q6DKJ4|NXN_HUMAN	NXN	4	4	320000	0.00117			sp|P18754|RCC1_HUMAN	RCC1	4	4	490000	0.00447			sp|Q14203|DCTN1_HUMAN	DCTN1	4	4	230000	0.00238			sp|P51149|RAB7A_HUMAN	RAB7A	3	3	420000	0.00183		sp|P15880|RS2_HUMAN	RPS2
	sp|P61086|UBE2K_HUMAN	UBE2K	6	6	3200000	0.0105			sp|Q13619|CUL4A_HUMAN	CUL4A	6	6	1300000	0.00552			sp|Q9GZT8|NIF3L_HUMAN	NIF3L1	4	4	1500000	0.00541			sp|P49366|DHYS_HUMAN	DHPS	4	4	130000	0.00123			sp|P24666|PPAC_HUMAN	ACP1	4	4	1200000	0.013			sp|Q96MM7|H6ST2_HUMAN	HS6ST2	3	3	550000	0.00243		sp|Q9UHG2|PCSK1_HUMAN	PCSK1N
	sp|Q13442|HAP28_HUMAN	PDAP1	6	6	8600000	0.0279			sp|Q05639|EF1A2_HUMAN	EEF1A2	6	6	12000000	0.0505			sp|Q9Y678|COPG1_HUMAN	COPG1	4	4	700000	0.00255			sp|P78539|SRPX_HUMAN	SRPX	4	4	1200000	0.0109			sp|Q9Y3C6|PPIL1_HUMAN	PPIL1	4	4	1500000	0.0159			sp|O95831|AIFM1_HUMAN	AIFM1	3	3	610000	0.00269		sp|P19105|ML12A_HUMAN	MYL12A
	sp|Q8WZA0|LZIC_HUMAN	LZIC	6	6	2800000	0.00914			sp|Q99816|TS101_HUMAN	TSG101	6	6	1500000	0.00625			sp|Q04323|UBXN1_HUMAN	UBXN1	4	4	580000	0.00211			sp|Q13126|MTAP_HUMAN	MTAP	4	4	480000	0.00438			sp|P55957|BID_HUMAN	BID	4	4	500000	0.00517			sp|Q9UBX8|B4GT6_HUMAN	B4GALT6	3	3	1200000	0.00545		sp|P31946|1433B_HUMAN	YWHAB
	sp|P31350|RIR2_HUMAN	RRM2	6	6	1100000	0.00346			sp|Q13242|SRSF9_HUMAN	SRSF9	6	6	1600000	0.00671			sp|O60763|USO1_HUMAN	USO1	4	4	800000	0.0029			sp|Q9Y224|CN166_HUMAN	C14orf166	4	4	420000	0.00383			sp|P00374|DYR_HUMAN	DHFR	4	4	430000	0.00446			sp|P78330|SERB_HUMAN	PSPH	3	3	1300000	0.00548		sp|B2RPK0|HGB1A_HUMAN	HMGB1P1
	sp|P19388|RPAB1_HUMAN	POLR2E	6	6	1700000	0.00539			sp|P29144|TPP2_HUMAN	TPP2	6	6	810000	0.00334			sp|O60462|NRP2_HUMAN	NRP2	4	4	860000	0.00313			sp|P51149|RAB7A_HUMAN	RAB7A	4	4	540000	0.00488			sp|P08236|BGLR_HUMAN	GUSB	4	4	1800000	0.0184			sp|P07814|SYEP_HUMAN	EPRS	3	3	300000	0.0013		sp|P63208|SKP1_HUMAN	SKP1
	sp|P48723|HSP13_HUMAN	HSPA13	6	6	1300000	0.00421			sp|Q96CW1|AP2M1_HUMAN	AP2M1	6	6	2500000	0.0104			sp|P31350|RIR2_HUMAN	RRM2	4	4	940000	0.00343			sp|P35244|RFA3_HUMAN	RPA3	4	4	560000	0.00512			sp|P62316|SMD2_HUMAN	SNRPD2	4	4	1100000	0.0116			sp|Q92729|PTPRU_HUMAN	PTPRU	3	3	680000	0.00297		sp|P20290|BTF3_HUMAN	BTF3
	sp|O15230|LAMA5_HUMAN	LAMA5	6	6	2700000	0.00884			sp|Q15198|PGFRL_HUMAN	PDGFRL	6	6	2500000	0.0101			sp|Q86X52|CHSS1_HUMAN	CHSY1	4	4	420000	0.00153			sp|P42126|ECI1_HUMAN	ECI1	4	4	550000	0.00505			sp|P35244|RFA3_HUMAN	RPA3	4	4	300000	0.00309			sp|P38646|GRP75_HUMAN	HSPA9	3	3	890000	0.0039		sp|Q12907|LMAN2_HUMAN	LMAN2
	sp|P28072|PSB6_HUMAN	PSMB6	6	6	20000000	0.0655			sp|O60869|EDF1_HUMAN	EDF1	6	6	10000000	0.0429			sp|Q6IEE7|T132E_HUMAN	TMEM132E	4	4	810000	0.00295			sp|P40926|MDHM_HUMAN	MDH2	4	4	96000	0.000876			sp|Q8WZA0|LZIC_HUMAN	LZIC	4	4	290000	0.00306			sp|O15145|ARPC3_HUMAN	ARPC3	3	3	760000	0.00334		sp|P61604|CH10_HUMAN	HSPE1
	sp|P53004|BIEA_HUMAN	BLVRA	6	6	2700000	0.00858			sp|P0C0L4|CO4A_HUMAN	C4A	6	6	12000000	0.0499			sp|Q9H9Q2|CSN7B_HUMAN	COPS7B	4	4	1300000	0.00462			sp|P24666|PPAC_HUMAN	ACP1	4	4	1700000	0.0157			sp|Q9ULV4|COR1C_HUMAN	CORO1C	4	4	330000	0.00346			sp|O43396|TXNL1_HUMAN	TXNL1	3	3	1200000	0.00539		IgG3_bovine
	sp|Q9Y383|LC7L2_HUMAN	LUC7L2	6	6	2200000	0.00713			sp|Q14019|COTL1_HUMAN	COTL1	6	6	3200000	0.013			sp|Q9NYQ6|CELR1_HUMAN	CELSR1	4	4	580000	0.00213			sp|Q9UHJ6|SHPK_HUMAN	SHPK	4	4	300000	0.00277			sp|P21266|GSTM3_HUMAN	GSTM3	4	4	150000	0.00153			sp|Q96FW1|OTUB1_HUMAN	OTUB1	3	3	910000	0.00398		sp|Q15404|RSU1_HUMAN	RSU1
	sp|Q9UJU6|DBNL_HUMAN	DBNL	6	6	3300000	0.0107			sp|P62280|RS11_HUMAN	RPS11	6	6	7100000	0.0292			sp|P31431|SDC4_HUMAN	SDC4	4	4	1800000	0.00642			sp|Q8NEZ5|FBX22_HUMAN	FBXO22	4	4	310000	0.00282			sp|Q9H1B5|XYLT2_HUMAN	XYLT2	4	4	580000	0.00608			sp|P04080|CYTB_HUMAN	CSTB	3	3	2500000	0.0109		sp|Q9UKK9|NUDT5_HUMAN	NUDT5
	sp|O00469|PLOD2_HUMAN	PLOD2	6	6	920000	0.00299			sp|P40429|RL13A_HUMAN	RPL13A	6	6	2300000	0.00945			sp|Q09028|RBBP4_HUMAN	RBBP4	4	4	3700000	0.0133			sp|P13489|RINI_HUMAN	RNH1	4	4	970000	0.0088			sp|P51688|SPHM_HUMAN	SGSH	4	4	2400000	0.0245			sp|P46109|CRKL_HUMAN	CRKL	3	3	440000	0.00195		sp|P29966|MARCS_HUMAN	MARCKS
	sp|O75832|PSD10_HUMAN	PSMD10	6	6	2700000	0.0087			sp|P06454|PTMA_HUMAN	PTMA	5	21	6000000	0.0247			sp|P43121|MUC18_HUMAN	MCAM	4	4	1100000	0.00384			sp|Q7Z4H3|HDDC2_HUMAN	HDDC2	4	4	720000	0.00653			sp|O60245|PCDH7_HUMAN	PCDH7	4	4	180000	0.00185			sp|O43684|BUB3_HUMAN	BUB3	3	3	1000000	0.00452		sp|Q13907|IDI1_HUMAN	IDI1
	sp|P41240|CSK_HUMAN	CSK	6	6	800000	0.00258			sp|Q15904|VAS1_HUMAN	ATP6AP1	5	21	59000000	0.24			sp|P39748|FEN1_HUMAN	FEN1	4	4	1500000	0.00535			sp|Q9H1B5|XYLT2_HUMAN	XYLT2	4	4	350000	0.00319			sp|P17812|PYRG1_HUMAN	CTPS1	4	4	450000	0.00467			sp|Q16774|KGUA_HUMAN	GUK1	3	3	120000	0.000506		sp|Q14847|LASP1_HUMAN	LASP1
	sp|O15116|LSM1_HUMAN	LSM1	6	6	820000	0.00267			sp|P07437|TBB5_HUMAN	TUBB	5	18	19000000	0.0778			sp|Q9UHY7|ENOPH_HUMAN	ENOPH1	4	4	640000	0.00234			sp|Q9H910|JUPI2_HUMAN	JPT2	4	4	1400000	0.0128			sp|P34949|MPI_HUMAN	MPI	4	4	180000	0.00187			sp|Q6UXD5|SE6L2_HUMAN	SEZ6L2	3	3	830000	0.00364		sp|O75368|SH3L1_HUMAN	SH3BGRL
	sp|P46379|BAG6_HUMAN	BAG6	6	6	850000	0.00276			sp|Q9GZV4|IF5A2_HUMAN	EIF5A2	5	18	17000000	0.069			sp|P35052|GPC1_HUMAN	GPC1	4	4	920000	0.00336			sp|P52815|RM12_HUMAN	MRPL12	4	4	480000	0.00433			sp|Q13618|CUL3_HUMAN	CUL3	4	4	180000	0.00189			sp|P12273|PIP_HUMAN	PIP	3	3	250000	0.00111		sp|P35555|FBN1_HUMAN	FBN1
	sp|O15514|RPB4_HUMAN	POLR2D	6	6	1300000	0.00405			sp|Q71DI3|H32_HUMAN	HIST2H3A	5	11	120000000	0.51			sp|P62834|RAP1A_HUMAN	RAP1A	4	4	2000000	0.00722			sp|Q15818|NPTX1_HUMAN	NPTX1	4	4	140000	0.0013			sp|Q9NZ08|ERAP1_HUMAN	ERAP1	4	4	370000	0.00388			sp|P13489|RINI_HUMAN	RNH1	3	3	1100000	0.0049		sp|Q16270|IBP7_HUMAN	IGFBP7
	sp|Q92729|PTPRU_HUMAN	PTPRU	6	6	1900000	0.00606			sp|Q9UHX1|PUF60_HUMAN	PUF60	5	10	670000	0.00275			sp|Q14738|2A5D_HUMAN	PPP2R5D	4	4	820000	0.003			sp|O94903|PLPHP_HUMAN	PROSC	4	4	240000	0.0022			sp|Q9Y5Z4|HEBP2_HUMAN	HEBP2	4	4	900000	0.00938			sp|Q13951|PEBB_HUMAN	CBFB	3	3	560000	0.00243		sp|Q07812|BAX_HUMAN	BAX
	sp|Q16775|GLO2_HUMAN	HAGH	6	6	4300000	0.0139			sp|Q86UD1|OAF_HUMAN	OAF	5	10	4600000	0.0187			sp|Q9Y295|DRG1_HUMAN	DRG1	4	4	1300000	0.00486			sp|Q9UJH8|METRN_HUMAN	METRN	4	4	910000	0.00828			sp|P47755|CAZA2_HUMAN	CAPZA2	4	4	240000	0.00254			sp|Q86VZ4|LRP11_HUMAN	LRP11	3	3	1100000	0.00461		sp|P62820|RAB1A_HUMAN	RAB1A
	sp|Q9BXS5|AP1M1_HUMAN	AP1M1	6	6	1300000	0.00409			sp|P22352|GPX3_HUMAN	GPX3	5	10	4000000	0.0166			sp|P16930|FAAA_HUMAN	FAH	4	4	1200000	0.00432			sp|P51148|RAB5C_HUMAN	RAB5C	4	4	770000	0.007			sp|O75643|U520_HUMAN	SNRNP200	4	4	180000	0.00191			sp|P53634|CATC_HUMAN	CTSC	3	3	5800000	0.0253		sp|P15291|B4GT1_HUMAN	B4GALT1
	sp|Q9NR28|DBLOH_HUMAN	DIABLO	6	6	2900000	0.00941			sp|O95502|NPTXR_HUMAN	NPTXR	5	9	1400000	0.0059			sp|Q96CT7|CC124_HUMAN	CCDC124	4	4	720000	0.00262			sp|P40763|STAT3_HUMAN	STAT3	4	4	170000	0.00151			sp|Q12840|KIF5A_HUMAN	KIF5A	4	4	450000	0.00472			sp|Q16851|UGPA_HUMAN	UGP2	3	3	600000	0.00262		sp|Q99729|ROAA_HUMAN	HNRNPAB
	sp|Q9NQP4|PFD4_HUMAN	PFDN4	6	6	4900000	0.0158			sp|Q9BVA1|TBB2B_HUMAN	TUBB2B	5	9	9500000	0.039			sp|P04114|APOB_HUMAN	APOB	4	4	2200000	0.00801			sp|Q5VW32|BROX_HUMAN	BROX	4	4	520000	0.00476			sp|Q9Y678|COPG1_HUMAN	COPG1	4	4	310000	0.00327			sp|Q9H299|SH3L3_HUMAN	SH3BGRL3	3	3	2300000	0.0101		sp|P67936|TPM4_HUMAN	TPM4
	sp|P00450|CERU_HUMAN	CP	6	6	4200000	0.0135			sp|P09972|ALDOC_HUMAN	ALDOC	5	9	28000000	0.12			sp|Q9HCE1|MOV10_HUMAN	MOV10	4	4	600000	0.00218			sp|Q13443|ADAM9_HUMAN	ADAM9	4	4	2300000	0.0213			sp|Q9Y2E5|MA2B2_HUMAN	MAN2B2	4	4	520000	0.00544			sp|O15498|YKT6_HUMAN	YKT6	3	3	270000	0.00118		sp|Q12792|TWF1_HUMAN	TWF1
	sp|O95433|AHSA1_HUMAN	AHSA1	6	6	7700000	0.0248			sp|Q9NZZ3|CHMP5_HUMAN	CHMP5	5	8	1400000	0.00594			sp|O15116|LSM1_HUMAN	LSM1	4	4	1000000	0.00363			sp|Q9BT73|PSMG3_HUMAN	PSMG3	4	4	330000	0.00303			sp|Q9BXJ9|NAA15_HUMAN	NAA15	4	4	220000	0.0023			sp|P06493|CDK1_HUMAN	CDK1	3	3	600000	0.00261		sp|Q15257|PTPA_HUMAN	PTPA
	sp|Q5JRA6|MIA3_HUMAN	MIA3	6	6	660000	0.00214			sp|Q99538|LGMN_HUMAN	LGMN	5	8	2700000	0.0112			sp|P59998|ARPC4_HUMAN	ARPC4	4	4	4600000	0.0167			sp|Q16643|DREB_HUMAN	DBN1	4	4	660000	0.00598			sp|P30043|BLVRB_HUMAN	BLVRB	4	4	590000	0.00614			sp|P07954|FUMH_HUMAN	FH	3	3	580000	0.00256		sp|P51148|RAB5C_HUMAN	RAB5C
	sp|A0MZ66|SHOT1_HUMAN	SHTN1	6	6	1900000	0.00621			sp|P12259|FA5_HUMAN	F5	5	8	2100000	0.00846			sp|O95777|LSM8_HUMAN	LSM8	4	4	2100000	0.0076			sp|O60513|B4GT4_HUMAN	B4GALT4	4	4	410000	0.00378			sp|Q9NR30|DDX21_HUMAN	DDX21	4	4	340000	0.00353			sp|P27816|MAP4_HUMAN	MAP4	3	3	250000	0.00109		sp|Q9NPH2|INO1_HUMAN	ISYNA1
	sp|A0AVT1|UBA6_HUMAN	UBA6	6	6	460000	0.0015			sp|P06493|CDK1_HUMAN	CDK1	5	8	1800000	0.00731			sp|Q99523|SORT_HUMAN	SORT1	4	4	1300000	0.00457			sp|P35659|DEK_HUMAN	DEK	4	4	170000	0.00152			sp|O75531|BAF_HUMAN	BANF1	4	4	440000	0.00456			sp|Q96GD0|PLPP_HUMAN	PDXP	3	3	380000	0.00167		sp|P62280|RS11_HUMAN	RPS11
	sp|Q9NPH2|INO1_HUMAN	ISYNA1	6	6	1400000	0.00461			sp|Q92769|HDAC2_HUMAN	HDAC2	5	8	2200000	0.00885			sp|P82979|SARNP_HUMAN	SARNP	4	4	630000	0.00229			sp|Q9UNW1|MINP1_HUMAN	MINPP1	4	4	290000	0.00266			sp|P19525|E2AK2_HUMAN	EIF2AK2	4	4	110000	0.00115			sp|P19623|SPEE_HUMAN	SRM	3	3	1300000	0.00568		sp|P10619|PPGB_HUMAN	CTSA
	sp|P62263|RS14_HUMAN	RPS14	6	6	8700000	0.0281			sp|Q16629|SRSF7_HUMAN	SRSF7	5	8	3400000	0.0138			sp|Q8NHP8|PLBL2_HUMAN	PLBD2	4	4	1200000	0.00426			sp|Q15029|U5S1_HUMAN	EFTUD2	4	4	350000	0.00317			sp|P61225|RAP2B_HUMAN	RAP2B	4	4	160000	0.00163			sp|Q9UHY7|ENOPH_HUMAN	ENOPH1	3	3	490000	0.00214		sp|P63244|RACK1_HUMAN	RACK1
	sp|P27707|DCK_HUMAN	DCK	6	6	1300000	0.00417			sp|P16403|H12_HUMAN	HIST1H1C	5	8	7000000	0.0288			sp|O94903|PLPHP_HUMAN	PROSC	4	4	510000	0.00186			sp|P05155|IC1_HUMAN	SERPING1	4	4	950000	0.0087			sp|Q96GD0|PLPP_HUMAN	PDXP	4	4	170000	0.00176			sp|P22413|ENPP1_HUMAN	ENPP1	3	3	660000	0.00291		sp|Q16775|GLO2_HUMAN	HAGH
	sp|Q92841|DDX17_HUMAN	DDX17	6	6	2400000	0.00762			sp|O75663|TIPRL_HUMAN	TIPRL	5	8	880000	0.00364			sp|P12821|ACE_HUMAN	ACE	4	4	680000	0.00248			sp|P52758|RIDA_HUMAN	RIDA	4	4	140000	0.00127			sp|P08754|GNAI3_HUMAN	GNAI3	4	4	320000	0.00336			sp|P28482|MK01_HUMAN	MAPK1	3	3	880000	0.00386		sp|Q9UKZ9|PCOC2_HUMAN	PCOLCE2
	sp|P50453|SPB9_HUMAN	SERPINB9	6	6	650000	0.0021			sp|P63208|SKP1_HUMAN	SKP1	5	7	3600000	0.0149			sp|P55327|TPD52_HUMAN	TPD52	4	4	320000	0.00118			sp|Q13444|ADA15_HUMAN	ADAM15	4	4	680000	0.00622			sp|O15160|RPAC1_HUMAN	POLR1C	4	4	150000	0.0016			sp|P21926|CD9_HUMAN	CD9	3	3	1500000	0.00659		sp|Q5TFE4|NT5D1_HUMAN	NT5DC1
	sp|Q9C0B1|FTO_HUMAN	FTO	6	6	510000	0.00166			sp|P49354|FNTA_HUMAN	FNTA	5	7	600000	0.00247			sp|P09958|FURIN_HUMAN	FURIN	4	4	1400000	0.00505			sp|O14745|NHRF1_HUMAN	SLC9A3R1	4	4	280000	0.00253			sp|P31153|METK2_HUMAN	MAT2A	4	4	530000	0.0055			sp|P29122|PCSK6_HUMAN	PCSK6	3	3	670000	0.00295		sp|Q14019|COTL1_HUMAN	COTL1
	sp|Q9BRX5|PSF3_HUMAN	GINS3	6	6	710000	0.00229			sp|P33316|DUT_HUMAN	DUT	5	7	3400000	0.0139			sp|Q9UMY4|SNX12_HUMAN	SNX12	4	4	520000	0.00191			sp|Q92499|DDX1_HUMAN	DDX1	4	4	260000	0.00237			sp|P61086|UBE2K_HUMAN	UBE2K	4	4	430000	0.00448			sp|Q63HQ2|EGFLA_HUMAN	EGFLAM	3	3	1000000	0.0045		sp|P62136|PP1A_HUMAN	PPP1CA
	sp|Q53GS9|SNUT2_HUMAN	USP39	6	6	1000000	0.00323			sp|P50914|RL14_HUMAN	RPL14	5	7	4500000	0.0186			sp|Q9NZL4|HPBP1_HUMAN	HSPBP1	4	4	790000	0.00288			sp|Q8TEX9|IPO4_HUMAN	IPO4	4	4	110000	0.00101			sp|Q9Y376|CAB39_HUMAN	CAB39	4	4	250000	0.00264			sp|A8MWD9|RUXGL_HUMAN	SNRPGP15	3	3	550000	0.00242		sp|P78539|SRPX_HUMAN	SRPX
	sp|Q9UNN5|FAF1_HUMAN	FAF1	6	6	1000000	0.00333			sp|Q9Y5S9|RBM8A_HUMAN	RBM8A	5	7	4300000	0.0175			sp|Q14008|CKAP5_HUMAN	CKAP5	4	4	650000	0.00236			sp|P04080|CYTB_HUMAN	CSTB	4	4	6100000	0.0554			sp|O94903|PLPHP_HUMAN	PROSC	4	4	160000	0.00163			sp|Q96KP4|CNDP2_HUMAN	CNDP2	3	3	1500000	0.00641		sp|Q13126|MTAP_HUMAN	MTAP
	sp|Q15758|AAAT_HUMAN	SLC1A5	6	6	880000	0.00284			sp|P99999|CYC_HUMAN	CYCS	5	7	7600000	0.0312			sp|Q9BRT9|SLD5_HUMAN	GINS4	4	4	600000	0.00218			sp|Q9UK41|VPS28_HUMAN	VPS28	4	4	520000	0.00475			sp|P46013|KI67_HUMAN	MKI67	4	4	210000	0.00218			sp|P15170|ERF3A_HUMAN	GSPT1	3	3	400000	0.00175		sp|Q04837|SSBP_HUMAN	SSBP1
	sp|Q96I15|SCLY_HUMAN	SCLY	6	6	450000	0.00144			sp|P18065|IBP2_HUMAN	IGFBP2	5	7	17000000	0.0679			sp|P78346|RPP30_HUMAN	RPP30	4	4	260000	0.000948			sp|Q9BTE6|AASD1_HUMAN	AARSD1	4	4	110000	0.000959			sp|Q15417|CNN3_HUMAN	CNN3	4	4	290000	0.00303			sp|P09958|FURIN_HUMAN	FURIN	3	3	770000	0.00337		sp|Q7L2H7|EIF3M_HUMAN	EIF3M
	sp|P15374|UCHL3_HUMAN	UCHL3	6	6	3400000	0.011			IgG3_bovine		5	7	11000000	0.045			sp|Q9UJH8|METRN_HUMAN	METRN	4	4	840000	0.00307			sp|Q8NCW5|NNRE_HUMAN	NAXE	4	4	1100000	0.00963			sp|P43034|LIS1_HUMAN	PAFAH1B1	4	4	680000	0.00702			sp|Q99798|ACON_HUMAN	ACO2	3	3	720000	0.00315		sp|P62753|RS6_HUMAN	RPS6
	sp|P46459|NSF_HUMAN	NSF	6	6	630000	0.00204			sp|P10768|ESTD_HUMAN	ESD	5	7	2600000	0.0108			sp|O43617|TPPC3_HUMAN	TRAPPC3	4	4	1200000	0.0042			sp|O43747|AP1G1_HUMAN	AP1G1	4	4	210000	0.00189			sp|P61158|ARP3_HUMAN	ACTR3	4	4	580000	0.00599			sp|O15116|LSM1_HUMAN	LSM1	3	3	450000	0.00197		sp|P61353|RL27_HUMAN	RPL27
	sp|P30084|ECHM_HUMAN	ECHS1	6	6	1800000	0.00583			sp|Q12805|FBLN3_HUMAN	EFEMP1	5	7	1700000	0.00711			sp|P62841|RS15_HUMAN	RPS15	4	4	1000000	0.00364			sp|P21283|VATC1_HUMAN	ATP6V1C1	4	4	300000	0.00273			sp|Q9Y2B0|CNPY2_HUMAN	CNPY2	4	4	1400000	0.0145			sp|P62750|RL23A_HUMAN	RPL23A	3	3	830000	0.00363		sp|Q13247|SRSF6_HUMAN	SRSF6
	sp|P13861|KAP2_HUMAN	PRKAR2A	6	6	730000	0.00236			sp|P08579|RU2B_HUMAN	SNRPB2	5	7	2700000	0.0109			sp|Q99816|TS101_HUMAN	TSG101	4	4	730000	0.00264			sp|Q9GZP4|PITH1_HUMAN	PITHD1	4	4	680000	0.00618			sp|O95777|LSM8_HUMAN	LSM8	4	4	650000	0.00679			sp|Q92973|TNPO1_HUMAN	TNPO1	3	3	760000	0.00332		sp|P51452|DUS3_HUMAN	DUSP3
	sp|O00487|PSDE_HUMAN	PSMD14	6	6	2500000	0.00821			sp|Q9Y224|CN166_HUMAN	C14orf166	5	6	1100000	0.00441			sp|P98164|LRP2_HUMAN	LRP2	4	4	1800000	0.0067			sp|O15145|ARPC3_HUMAN	ARPC3	4	4	1200000	0.0107			sp|P21283|VATC1_HUMAN	ATP6V1C1	4	4	360000	0.00375			sp|Q9BR76|COR1B_HUMAN	CORO1B	3	3	270000	0.0012		sp|Q8WXX5|DNJC9_HUMAN	DNAJC9
	sp|Q6P2Q9|PRP8_HUMAN	PRPF8	6	6	430000	0.0014			sp|P15291|B4GT1_HUMAN	B4GALT1	5	6	1300000	0.00514			sp|Q12860|CNTN1_HUMAN	CNTN1	4	4	580000	0.0021			sp|Q9UBQ5|EIF3K_HUMAN	EIF3K	4	4	800000	0.0073			sp|P48739|PIPNB_HUMAN	PITPNB	4	4	430000	0.00452			sp|P38919|IF4A3_HUMAN	EIF4A3	3	3	1500000	0.00668		sp|P18077|RL35A_HUMAN	RPL35A
	sp|O00764|PDXK_HUMAN	PDXK	6	6	1200000	0.00391			sp|P31946|1433B_HUMAN	YWHAB	5	6	12000000	0.0474			sp|Q9NQX3|GEPH_HUMAN	GPHN	4	4	390000	0.00142			sp|P62913|RL11_HUMAN	RPL11	4	4	2000000	0.0186			sp|Q92945|FUBP2_HUMAN	KHSRP	4	4	580000	0.00604			sp|Q14651|PLSI_HUMAN	PLS1	3	3	2800000	0.0121		sp|P15374|UCHL3_HUMAN	UCHL3
	sp|P24821|TENA_HUMAN	TNC	6	6	1400000	0.00444			sp|Q99459|CDC5L_HUMAN	CDC5L	5	6	250000	0.00101			sp|O95347|SMC2_HUMAN	SMC2	4	4	630000	0.00228			sp|Q92823|NRCAM_HUMAN	NRCAM	4	4	610000	0.00558			sp|Q08752|PPID_HUMAN	PPID	4	4	270000	0.00281			sp|Q99417|MYCBP_HUMAN	MYCBP	3	3	380000	0.00165		sp|Q9UBS4|DJB11_HUMAN	DNAJB11
	sp|P37108|SRP14_HUMAN	SRP14	6	6	3000000	0.0097			sp|P62487|RPB7_HUMAN	POLR2G	5	6	810000	0.00333			sp|Q14444|CAPR1_HUMAN	CAPRIN1	4	4	440000	0.00162			sp|O15212|PFD6_HUMAN	PFDN6	4	4	630000	0.00577			sp|Q9Y6E2|BZW2_HUMAN	BZW2	4	4	260000	0.00267			sp|P00742|FA10_HUMAN	F10	3	3	1000000	0.00449		sp|Q13242|SRSF9_HUMAN	SRSF9
	sp|P48739|PIPNB_HUMAN	PITPNB	6	6	2100000	0.00684			sp|Q9BTE3|MCMBP_HUMAN	MCMBP	5	6	540000	0.0022			sp|P51610|HCFC1_HUMAN	HCFC1	4	4	580000	0.0021			sp|Q9Y2B0|CNPY2_HUMAN	CNPY2	4	4	1300000	0.0114			sp|Q9NUQ9|FA49B_HUMAN	FAM49B	4	4	110000	0.00118			sp|Q13242|SRSF9_HUMAN	SRSF9	3	3	610000	0.0027		sp|Q9BS26|ERP44_HUMAN	ERP44
	sp|Q5T6V5|CI064_HUMAN	C9orf64	6	6	980000	0.00318			sp|Q8NCH0|CHSTE_HUMAN	CHST14	5	6	2400000	0.0101			sp|P48556|PSMD8_HUMAN	PSMD8	4	4	550000	0.00202			sp|P62841|RS15_HUMAN	RPS15	4	4	490000	0.00443			sp|Q5SRI9|MANEA_HUMAN	MANEA	4	4	260000	0.00275			sp|Q9H3K6|BOLA2_HUMAN	BOLA2	3	3	1400000	0.00632		sp|P51688|SPHM_HUMAN	SGSH
	sp|Q6ZRP7|QSOX2_HUMAN	QSOX2	6	6	710000	0.00229			sp|Q9Y5Z4|HEBP2_HUMAN	HEBP2	5	6	5200000	0.0212			sp|P60520|GBRL2_HUMAN	GABARAPL2	4	4	1100000	0.00399			sp|Q32P51|RA1L2_HUMAN	HNRNPA1L2	4	4	300000	0.00269			sp|P30042|ES1_HUMAN	C21orf33	4	4	460000	0.00474			sp|P42285|SK2L2_HUMAN	SKIV2L2	3	3	310000	0.00136		sp|Q8N1G4|LRC47_HUMAN	LRRC47
	sp|O43768|ENSA_HUMAN	ENSA	6	6	2100000	0.00689			sp|P43246|MSH2_HUMAN	MSH2	5	6	430000	0.00176			sp|P04179|SODM_HUMAN	SOD2	4	4	930000	0.0034			sp|Q8WXX5|DNJC9_HUMAN	DNAJC9	4	4	330000	0.00298			sp|P12955|PEPD_HUMAN	PEPD	4	4	470000	0.00487			sp|O75718|CRTAP_HUMAN	CRTAP	3	3	780000	0.00343		sp|P36578|RL4_HUMAN	RPL4
	sp|Q14738|2A5D_HUMAN	PPP2R5D	6	6	750000	0.00242			sp|O43747|AP1G1_HUMAN	AP1G1	5	6	850000	0.0035			sp|P78536|ADA17_HUMAN	ADAM17	4	4	950000	0.00347			sp|Q13617|CUL2_HUMAN	CUL2	4	4	650000	0.00591			sp|P24752|THIL_HUMAN	ACAT1	4	4	3400000	0.0351			sp|Q9UMR5|PPT2_HUMAN	PPT2	3	3	4400000	0.0194		sp|P18065|IBP2_HUMAN	IGFBP2
	sp|Q14676|MDC1_HUMAN	MDC1	6	6	330000	0.00105			sp|Q9HCU4|CELR2_HUMAN	CELSR2	5	6	450000	0.00186			sp|P19367|HXK1_HUMAN	HK1	4	4	880000	0.00322			sp|P54727|RD23B_HUMAN	RAD23B	4	4	78000	0.000715			sp|O00339|MATN2_HUMAN	MATN2	4	4	2200000	0.0231			sp|P16403|H12_HUMAN	HIST1H1C	3	3	590000	0.00257		sp|P04818|TYSY_HUMAN	TYMS
	sp|Q9NPF2|CHSTB_HUMAN	CHST11	6	6	870000	0.00282			sp|Q9GZT8|NIF3L_HUMAN	NIF3L1	5	6	1800000	0.0073			sp|O95394|AGM1_HUMAN	PGM3	4	4	720000	0.00263			sp|Q86UP2|KTN1_HUMAN	KTN1	4	4	140000	0.00124			sp|Q13685|AAMP_HUMAN	AAMP	4	4	350000	0.0036			sp|Q12860|CNTN1_HUMAN	CNTN1	3	3	3300000	0.0147		sp|O75487|GPC4_HUMAN	GPC4
	sp|Q9GZZ1|NAA50_HUMAN	NAA50	6	6	1500000	0.00494			sp|P10253|LYAG_HUMAN	GAA	5	6	550000	0.00225			sp|P37837|TALDO_HUMAN	TALDO1	4	4	2800000	0.0101			sp|Q92945|FUBP2_HUMAN	KHSRP	4	4	550000	0.00504			sp|Q15198|PGFRL_HUMAN	PDGFRL	4	4	670000	0.007			sp|P60981|DEST_HUMAN	DSTN	3	3	1100000	0.00461		sp|Q9HAR2|AGRL3_HUMAN	ADGRL3
	sp|Q8NBS9|TXND5_HUMAN	TXNDC5	6	6	8300000	0.0267			sp|O95777|LSM8_HUMAN	LSM8	5	6	2400000	0.00968			sp|P62280|RS11_HUMAN	RPS11	4	4	2500000	0.00921			sp|P00750|TPA_HUMAN	PLAT	4	4	1700000	0.0151			sp|P48444|COPD_HUMAN	ARCN1	4	4	310000	0.00324			sp|P78527|PRKDC_HUMAN	PRKDC	3	3	1100000	0.00469		sp|Q9Y295|DRG1_HUMAN	DRG1
	sp|Q7Z2Z2|EFL1_HUMAN	EFL1	6	6	520000	0.00168			sp|Q9UKY7|CDV3_HUMAN	CDV3	5	6	2400000	0.0101			sp|P18077|RL35A_HUMAN	RPL35A	4	4	2800000	0.0102			sp|Q9Y678|COPG1_HUMAN	COPG1	4	4	290000	0.00263			sp|P61960|UFM1_HUMAN	UFM1	4	4	220000	0.00232			sp|P12955|PEPD_HUMAN	PEPD	3	3	520000	0.00227		sp|Q9BXS5|AP1M1_HUMAN	AP1M1
	sp|Q96MM7|H6ST2_HUMAN	HS6ST2	6	6	1600000	0.00511			sp|P62316|SMD2_HUMAN	SNRPD2	5	6	4400000	0.018			IgG1b_bovine		3	26	180000000	0.66			sp|P54725|RD23A_HUMAN	RAD23A	4	4	1300000	0.0116			sp|Q9UMS0|NFU1_HUMAN	NFU1	4	4	280000	0.00287			sp|Q96DG6|CMBL_HUMAN	CMBL	3	3	300000	0.00133		sp|Q9NR28|DBLOH_HUMAN	DIABLO
	sp|O75976|CBPD_HUMAN	CPD	6	6	1200000	0.00387			sp|P46109|CRKL_HUMAN	CRKL	5	6	2200000	0.0091			sp|P01033|TIMP1_HUMAN	TIMP1	3	16	400000000	1.46			sp|Q15056|IF4H_HUMAN	EIF4H	4	4	690000	0.0063			sp|Q9UNS2|CSN3_HUMAN	COPS3	4	4	910000	0.00944			sp|Q9H2X0|CHRD_HUMAN	CHRD	3	3	700000	0.00307		sp|O14579|COPE_HUMAN	COPE
	sp|Q9UHD8|SEPT9_HUMAN	2021-09-09	6	6	11000000	0.0368			sp|P42025|ACTY_HUMAN	ACTR1B	5	6	1100000	0.00469			sp|P05114|HMGN1_HUMAN	HMGN1	3	13	1100000	0.00402			sp|O95816|BAG2_HUMAN	BAG2	4	4	1100000	0.0102			sp|P61812|TGFB2_HUMAN	TGFB2	4	4	540000	0.00556			sp|Q14CX7|NAA25_HUMAN	NAA25	3	3	320000	0.0014		sp|P10644|KAP0_HUMAN	PRKAR1A
	sp|P78536|ADA17_HUMAN	ADAM17	6	6	2400000	0.00773			sp|O43447|PPIH_HUMAN	PPIH	5	6	3600000	0.0146			sp|P05388|RLA0_HUMAN	RPLP0	3	8	8200000	0.0297			sp|Q09328|MGT5A_HUMAN	MGAT5	4	4	440000	0.00402			sp|Q9UMR5|PPT2_HUMAN	PPT2	4	4	2000000	0.0211			sp|Q09028|RBBP4_HUMAN	RBBP4	3	3	1700000	0.00744		sp|Q9H9H4|VP37B_HUMAN	VPS37B
	sp|Q9UNX3|RL26L_HUMAN	RPL26L1	6	6	4100000	0.0132			sp|Q13126|MTAP_HUMAN	MTAP	5	6	2500000	0.0105			sp|P00750|TPA_HUMAN	PLAT	3	8	2500000	0.0092			sp|Q9NX62|IMPA3_HUMAN	IMPAD1	4	4	84000	0.000765			sp|O15145|ARPC3_HUMAN	ARPC3	4	4	1300000	0.0132			sp|P02786|TFR1_HUMAN	TFRC	3	3	1300000	0.0056		sp|P29122|PCSK6_HUMAN	PCSK6
	sp|Q8N1F7|NUP93_HUMAN	NUP93	6	6	600000	0.00193			sp|Q9BVG4|PBDC1_HUMAN	PBDC1	5	6	2200000	0.00895			sp|P27824|CALX_HUMAN	CANX	3	8	2500000	0.00898			sp|O14562|UBFD1_HUMAN	UBFD1	4	4	190000	0.0017			sp|P36871|PGM1_HUMAN	PGM1	4	4	300000	0.00312			sp|Q15233|NONO_HUMAN	NONO	3	3	1100000	0.00467		sp|Q9UNS2|CSN3_HUMAN	COPS3
	sp|Q16270|IBP7_HUMAN	IGFBP7	6	6	22000000	0.0709			sp|Q9BZM5|N2DL2_HUMAN	ULBP2	5	6	2600000	0.0106			sp|Q8NC51|PAIRB_HUMAN	SERBP1	3	8	2100000	0.00749			sp|P23921|RIR1_HUMAN	RRM1	4	4	500000	0.00453			sp|Q12765|SCRN1_HUMAN	SCRN1	4	4	220000	0.00227			sp|P05556|ITB1_HUMAN	ITGB1	3	3	580000	0.00256		sp|O95816|BAG2_HUMAN	BAG2
	sp|Q58FF3|ENPLL_HUMAN	HSP90B2P	6	6	14000000	0.0445			sp|P43487|RANG_HUMAN	RANBP1	5	6	16000000	0.067			sp|P09012|SNRPA_HUMAN	SNRPA	3	8	1800000	0.00637			sp|P48147|PPCE_HUMAN	PREP	4	4	340000	0.0031			sp|Q9H2H8|PPIL3_HUMAN	PPIL3	4	4	460000	0.00478			sp|Q9UN70|PCDGK_HUMAN	PCDHGC3	3	3	3900000	0.0171		sp|P05556|ITB1_HUMAN	ITGB1
	sp|P17900|SAP3_HUMAN	GM2A	6	6	20000000	0.0663			sp|O43617|TPPC3_HUMAN	TRAPPC3	5	6	2000000	0.00806			sp|Q96EK5|KBP_HUMAN	KIF1BP	3	7	1600000	0.00584			sp|P52888|THOP1_HUMAN	THOP1	4	4	980000	0.00894			sp|P14735|IDE_HUMAN	IDE	4	4	460000	0.00479			sp|P52888|THOP1_HUMAN	THOP1	3	3	600000	0.00264		sp|Q5T6V5|CI064_HUMAN	C9orf64
	sp|P18077|RL35A_HUMAN	RPL35A	6	6	7600000	0.0246			sp|P59998|ARPC4_HUMAN	ARPC4	5	6	7500000	0.0311			sp|P67809|YBOX1_HUMAN	YBX1	3	7	7300000	0.0267			sp|Q14166|TTL12_HUMAN	TTLL12	4	4	300000	0.00277			sp|Q9BU89|DOHH_HUMAN	DOHH	4	4	180000	0.00188			sp|P26373|RL13_HUMAN	RPL13	3	3	710000	0.00313		sp|P55263|ADK_HUMAN	ADK
	sp|P62987|RL40_HUMAN	UBA52	5	21	56000000	0.18			sp|P07858|CATB_HUMAN	CTSB	5	6	1200000	0.00475			sp|Q99729|ROAA_HUMAN	HNRNPAB	3	7	1800000	0.00639			sp|Q9NSD9|SYFB_HUMAN	FARSB	4	4	350000	0.00317			sp|P15170|ERF3A_HUMAN	GSPT1	4	4	730000	0.00762			sp|P52849|NDST2_HUMAN	NDST2	3	3	420000	0.00185		sp|P22694|KAPCB_HUMAN	PRKACB
	sp|P06454|PTMA_HUMAN	PTMA	5	18	11000000	0.0371			sp|P07741|APT_HUMAN	APRT	5	6	2900000	0.0121			sp|Q9NS15|LTBP3_HUMAN	LTBP3	3	7	6300000	0.0229			sp|P09958|FURIN_HUMAN	FURIN	4	4	360000	0.00325			sp|P11216|PYGB_HUMAN	PYGB	4	4	570000	0.00591			sp|O60493|SNX3_HUMAN	SNX3	3	3	560000	0.00245		sp|Q8NBZ7|UXS1_HUMAN	UXS1
	sp|P07437|TBB5_HUMAN	TUBB	5	16	27000000	0.0873			sp|P04080|CYTB_HUMAN	CSTB	5	6	4500000	0.0187			sp|P07711|CATL1_HUMAN	CTSL	3	6	8800000	0.0321			sp|P25685|DNJB1_HUMAN	DNAJB1	4	4	120000	0.00108			sp|P52888|THOP1_HUMAN	THOP1	4	4	920000	0.00959			sp|P62244|RS15A_HUMAN	RPS15A	3	3	1700000	0.00735		sp|Q96I15|SCLY_HUMAN	SCLY
	sp|Q13765|NACA_HUMAN	NACA	5	12	11000000	0.035			sp|Q16836|HCDH_HUMAN	HADH	5	6	700000	0.00287			sp|P30050|RL12_HUMAN	RPL12	3	6	14000000	0.0514			sp|Q6GMV3|PTRD1_HUMAN	PTRHD1	4	4	770000	0.00702			sp|Q15056|IF4H_HUMAN	EIF4H	4	4	850000	0.00879			sp|P18077|RL35A_HUMAN	RPL35A	3	3	1200000	0.00542		sp|P02750|A2GL_HUMAN	LRG1
	sp|P10599|THIO_HUMAN	TXN	5	12	56000000	0.18			tr|B4DUV1|B4DUV1_HUMAN		5	6	9600000	0.0394			sp|P17655|CAN2_HUMAN	CAPN2	3	6	160000	0.00058			sp|Q9UHD8|SEPT9_HUMAN	2021-09-09	4	4	5400000	0.0492			sp|Q92692|NECT2_HUMAN	NECTIN2	4	4	500000	0.00518			sp|Q14696|MESD_HUMAN	MESDC2	3	3	340000	0.00149		sp|Q9NUQ9|FA49B_HUMAN	FAM49B
	sp|P45877|PPIC_HUMAN	PPIC	5	12	51000000	0.16			sp|P47813|IF1AX_HUMAN	EIF1AX	5	6	8500000	0.035			sp|P00441|SODC_HUMAN	SOD1	3	6	49000000	0.18			sp|P27816|MAP4_HUMAN	MAP4	4	4	210000	0.00193			sp|Q13242|SRSF9_HUMAN	SRSF9	4	4	350000	0.00368			sp|P02788|TRFL_HUMAN	LTF	2	19	810000000	3.57		sp|Q15645|PCH2_HUMAN	TRIP13
	sp|P16989|YBOX3_HUMAN	YBX3	5	10	29000000	0.0943			sp|Q99435|NELL2_HUMAN	NELL2	5	6	8400000	0.0347			sp|Q9BVA1|TBB2B_HUMAN	TUBB2B	3	6	6100000	0.0222			sp|Q96G03|PGM2_HUMAN	PGM2	4	4	260000	0.00238			sp|Q9Y5K5|UCHL5_HUMAN	UCHL5	4	4	190000	0.00194			tr|B4DVA7|B4DVA7_HUMAN		2	6	6000000	0.0261		sp|O95394|AGM1_HUMAN	PGM3
	sp|P09972|ALDOC_HUMAN	ALDOC	5	10	25000000	0.0821			sp|P15927|RFA2_HUMAN	RPA2	5	6	980000	0.00402			sp|P60983|GMFB_HUMAN	GMFB	3	6	3300000	0.0119			sp|Q14738|2A5D_HUMAN	PPP2R5D	4	4	150000	0.00136			sp|Q14738|2A5D_HUMAN	PPP2R5D	4	4	240000	0.00249			sp|Q9Y237|PIN4_HUMAN	PIN4	2	6	7000000	0.0305		sp|Q9NQ48|LZTL1_HUMAN	LZTFL1
	sp|Q9NZZ3|CHMP5_HUMAN	CHMP5	5	9	2400000	0.00779			sp|O43765|SGTA_HUMAN	SGTA	5	6	2600000	0.0107			sp|Q92688|AN32B_HUMAN	ANP32B	3	6	11000000	0.0406			sp|P08243|ASNS_HUMAN	ASNS	4	4	690000	0.00632			sp|Q96DG6|CMBL_HUMAN	CMBL	4	4	360000	0.00374			sp|Q13838|DX39B_HUMAN	DDX39B	2	5	910000	0.00399		sp|P21281|VATB2_HUMAN	ATP6V1B2
	sp|P12259|FA5_HUMAN	F5	5	9	2800000	0.00915			sp|P42785|PCP_HUMAN	PRCP	5	6	3000000	0.0122			sp|P69905|HBA_HUMAN	HBA1	3	6	15000000	0.0541			sp|O76061|STC2_HUMAN	STC2	4	4	2000000	0.0181			sp|Q8N163|CCAR2_HUMAN	CCAR2	4	4	750000	0.00776			sp|Q14257|RCN2_HUMAN	RCN2	2	5	1100000	0.00462		sp|P49189|AL9A1_HUMAN	ALDH9A1
	sp|O60888|CUTA_HUMAN	CUTA	5	9	34000000	0.11			sp|P15170|ERF3A_HUMAN	GSPT1	5	6	3500000	0.0143			sp|Q9BRA2|TXD17_HUMAN	TXNDC17	3	6	9900000	0.0359			sp|P04004|VTNC_HUMAN	VTN	4	4	6900000	0.0624			sp|Q6NVY1|HIBCH_HUMAN	HIBCH	4	4	260000	0.00272			sp|P13929|ENOB_HUMAN	ENO3	2	5	15000000	0.065		sp|P49257|LMAN1_HUMAN	LMAN1
	sp|P47756|CAPZB_HUMAN	CAPZB	5	9	6700000	0.0215			sp|Q9Y4G6|TLN2_HUMAN	TLN2	5	6	2400000	0.00977			sp|P18754|RCC1_HUMAN	RCC1	3	5	1200000	0.0043			sp|Q92692|NECT2_HUMAN	NECTIN2	4	4	990000	0.00898			sp|O95394|AGM1_HUMAN	PGM3	4	4	690000	0.0072			tr|Q59E90|Q59E90_HUMAN		2	5	37000000	0.16		sp|Q13619|CUL4A_HUMAN	CUL4A
	sp|Q14118|DAG1_HUMAN	DAG1	5	9	24000000	0.0771			sp|P11908|PRPS2_HUMAN	PRPS2	5	6	1400000	0.00577			sp|O15160|RPAC1_HUMAN	POLR1C	3	5	410000	0.0015			sp|P36507|MP2K2_HUMAN	MAP2K2	4	4	260000	0.00239			sp|Q05639|EF1A2_HUMAN	EEF1A2	4	4	7500000	0.078			sp|Q8NC51|PAIRB_HUMAN	SERBP1	2	5	830000	0.00363		sp|P38117|ETFB_HUMAN	ETFB
	sp|P22352|GPX3_HUMAN	GPX3	5	9	3700000	0.0119			sp|O60271|JIP4_HUMAN	SPAG9	5	5	660000	0.0027			sp|Q8WZA0|LZIC_HUMAN	LZIC	3	5	220000	0.000804			sp|Q14CX7|NAA25_HUMAN	NAA25	4	4	240000	0.00223			sp|P09493|TPM1_HUMAN	TPM1	4	4	420000	0.0044			sp|Q14568|HS902_HUMAN	HSP90AA2P	2	5	16000000	0.0701		sp|Q9Y646|CBPQ_HUMAN	CPQ
	sp|P62820|RAB1A_HUMAN	RAB1A	5	8	4000000	0.0131			sp|P61163|ACTZ_HUMAN	ACTR1A	5	5	1200000	0.00504			sp|O43491|E41L2_HUMAN	EPB41L2	3	5	340000	0.00124			sp|O75063|XYLK_HUMAN	FAM20B	4	4	420000	0.00381			sp|Q8WVY7|UBCP1_HUMAN	UBLCP1	4	4	510000	0.00526			sp|P02748|CO9_HUMAN	C9	2	5	7600000	0.0332		sp|P41240|CSK_HUMAN	CSK
	sp|P06493|CDK1_HUMAN	CDK1	5	8	1800000	0.00588			sp|P09417|DHPR_HUMAN	QDPR	5	5	600000	0.00246			sp|P46108|CRK_HUMAN	CRK	3	5	340000	0.00125			sp|P53999|TCP4_HUMAN	SUB1	4	4	3900000	0.0351			sp|Q13247|SRSF6_HUMAN	SRSF6	4	4	1200000	0.012			sp|Q8IXL6|FA20C_HUMAN	FAM20C	2	5	370000	0.00164		sp|P46379|BAG6_HUMAN	BAG6
	sp|P15531|NDKA_HUMAN	NME1	5	8	62000000	0.2			sp|Q9Y3F4|STRAP_HUMAN	STRAP	5	5	1900000	0.0077			sp|Q6P587|FAHD1_HUMAN	FAHD1	3	5	300000	0.00111			sp|P06132|DCUP_HUMAN	UROD	4	4	530000	0.00488			sp|Q7L5N1|CSN6_HUMAN	COPS6	4	4	460000	0.00474			sp|Q8WZA0|LZIC_HUMAN	LZIC	2	4	370000	0.00162		sp|Q9HC35|EMAL4_HUMAN	EML4
	sp|P54652|HSP72_HUMAN	HSPA2	5	8	12000000	0.0402			sp|P43251|BTD_HUMAN	BTD	5	5	3800000	0.0157			sp|Q99832|TCPH_HUMAN	CCT7	3	5	340000	0.00123			sp|Q9NP79|VTA1_HUMAN	VTA1	4	4	490000	0.00448			sp|P13798|ACPH_HUMAN	APEH	4	4	690000	0.00713			sp|P83916|CBX1_HUMAN	CBX1	2	4	1600000	0.00689		sp|Q13409|DC1I2_HUMAN	DYNC1I2
	sp|Q9Y5S9|RBM8A_HUMAN	RBM8A	5	8	11000000	0.036			sp|Q9UK76|JUPI1_HUMAN	JPT1	5	5	2600000	0.0108			sp|P62847|RS24_HUMAN	RPS24	3	5	3300000	0.0119			sp|P49207|RL34_HUMAN	RPL34	4	4	5900000	0.0539			sp|P61201|CSN2_HUMAN	COPS2	4	4	220000	0.00227			sp|Q9H9H4|VP37B_HUMAN	VPS37B	2	4	71000	0.000311		sp|Q9UGI8|TES_HUMAN	TES
	sp|Q9Y224|CN166_HUMAN	C14orf166	5	7	2000000	0.00659			sp|P07355|ANXA2_HUMAN	ANXA2	5	5	780000	0.00323			sp|Q8NCW5|NNRE_HUMAN	NAXE	3	5	2600000	0.00938			sp|P15848|ARSB_HUMAN	ARSB	4	4	1900000	0.0169			sp|P08579|RU2B_HUMAN	SNRPB2	4	4	520000	0.00538			sp|P27824|CALX_HUMAN	CANX	2	4	560000	0.00245		sp|O60462|NRP2_HUMAN	NRP2
	sp|Q13283|G3BP1_HUMAN	G3BP1	5	7	2000000	0.00632			sp|P51452|DUS3_HUMAN	DUSP3	5	5	770000	0.00318			sp|Q6ZRP7|QSOX2_HUMAN	QSOX2	3	5	600000	0.00219			sp|P30626|SORCN_HUMAN	SRI	4	4	820000	0.0075			sp|P61081|UBC12_HUMAN	UBE2M	4	4	870000	0.00906			sp|Q68D85|NR3L1_HUMAN	NCR3LG1	2	4	1200000	0.00519		sp|Q92729|PTPRU_HUMAN	PTPRU
	sp|P63244|RACK1_HUMAN	RACK1	5	7	10000000	0.0323			sp|P51149|RAB7A_HUMAN	RAB7A	5	5	600000	0.00248			sp|Q9NWU2|GID8_HUMAN	GID8	3	5	360000	0.00132			sp|Q6UXI9|NPNT_HUMAN	NPNT	4	4	1600000	0.0142			sp|O43768|ENSA_HUMAN	ENSA	4	4	400000	0.00415			sp|Q14353|GAMT_HUMAN	GAMT	2	4	150000	0.000666		sp|O95831|AIFM1_HUMAN	AIFM1
	sp|P10253|LYAG_HUMAN	GAA	5	7	1300000	0.00415			sp|Q9NZL9|MAT2B_HUMAN	MAT2B	5	5	1800000	0.00741			sp|Q14651|PLSI_HUMAN	PLS1	3	5	4900000	0.018			sp|P18077|RL35A_HUMAN	RPL35A	4	4	1500000	0.014			sp|P60520|GBRL2_HUMAN	GABARAPL2	4	4	590000	0.00611			sp|P00374|DYR_HUMAN	DHFR	2	4	420000	0.00186		sp|Q9P2R3|ANFY1_HUMAN	ANKFY1
	sp|O75368|SH3L1_HUMAN	SH3BGRL	5	7	3000000	0.00982			sp|Q12874|SF3A3_HUMAN	SF3A3	5	5	1500000	0.00598			sp|Q9UP79|ATS8_HUMAN	ADAMTS8	3	5	280000	0.00103			sp|Q9NYU2|UGGG1_HUMAN	UGGT1	4	4	180000	0.00161			sp|P62906|RL10A_HUMAN	RPL10A	4	4	6000000	0.0622			sp|P17661|DESM_HUMAN	DES	2	4	8300000	0.0364		sp|P24752|THIL_HUMAN	ACAT1
	sp|P29966|MARCS_HUMAN	MARCKS	5	7	4300000	0.0138			sp|Q14257|RCN2_HUMAN	RCN2	5	5	2300000	0.0093			sp|P61326|MGN_HUMAN	MAGOH	3	5	3100000	0.0113			sp|Q9Y4G6|TLN2_HUMAN	TLN2	4	4	700000	0.00636			sp|P30626|SORCN_HUMAN	SRI	4	4	1200000	0.0123			sp|Q9UIA9|XPO7_HUMAN	XPO7	2	4	70000	0.000306		sp|Q9NSD9|SYFB_HUMAN	FARSB
	sp|P27635|RL10_HUMAN	RPL10	5	7	4900000	0.0157			sp|O94766|B3GA3_HUMAN	B3GAT3	5	5	4900000	0.0203			sp|Q92954|PRG4_HUMAN	PRG4	3	5	2900000	0.0104			sp|O43768|ENSA_HUMAN	ENSA	4	4	490000	0.00448			sp|P36551|HEM6_HUMAN	CPOX	4	4	120000	0.00127			sp|P30084|ECHM_HUMAN	ECHS1	2	4	790000	0.00347		sp|Q12874|SF3A3_HUMAN	SF3A3
	sp|Q15404|RSU1_HUMAN	RSU1	5	7	2400000	0.00792			sp|Q15113|PCOC1_HUMAN	PCOLCE	5	5	790000	0.00325			sp|Q9UMS4|PRP19_HUMAN	PRPF19	3	5	3500000	0.0127			sp|P37108|SRP14_HUMAN	SRP14	4	4	580000	0.00532			sp|P04179|SODM_HUMAN	SOD2	4	4	850000	0.00879			sp|P62857|RS28_HUMAN	RPS28	2	4	5300000	0.0232		sp|Q9HAV7|GRPE1_HUMAN	GRPEL1
	sp|P99999|CYC_HUMAN	CYCS	5	7	12000000	0.0373			sp|Q13444|ADA15_HUMAN	ADAM15	5	5	1300000	0.00531			sp|Q9NWV4|CA123_HUMAN	C1orf123	3	5	810000	0.00294			sp|P26572|MGAT1_HUMAN	MGAT1	4	4	300000	0.00278			sp|P18077|RL35A_HUMAN	RPL35A	4	4	800000	0.0083			sp|P62318|SMD3_HUMAN	SNRPD3	2	4	3300000	0.0143		sp|Q14676|MDC1_HUMAN	MDC1
	sp|O43765|SGTA_HUMAN	SGTA	5	7	3200000	0.0105			sp|O75312|ZPR1_HUMAN	ZPR1	5	5	740000	0.00306			sp|P62487|RPB7_HUMAN	POLR2G	3	5	290000	0.00107			sp|P26373|RL13_HUMAN	RPL13	4	4	900000	0.00821			sp|P19823|ITIH2_HUMAN	ITIH2	4	4	6300000	0.0652			sp|Q12841|FSTL1_HUMAN	FSTL1	2	4	42000000	0.18		sp|Q2TAY7|SMU1_HUMAN	SMU1
	sp|Q9HB40|RISC_HUMAN	SCPEP1	5	7	790000	0.00255			sp|Q8TEA8|DTD1_HUMAN	DTD1	5	5	1700000	0.00701			sp|P49915|GUAA_HUMAN	GMPS	3	4	520000	0.00189			sp|P15121|ALDR_HUMAN	AKR1B1	4	4	150000	0.00138			sp|Q15691|MARE1_HUMAN	MAPRE1	4	4	2000000	0.0205			sp|Q9BRL6|SRSF8_HUMAN	SRSF8	2	4	1900000	0.00843		sp|Q92878|RAD50_HUMAN	RAD50
	sp|P61923|COPZ1_HUMAN	COPZ1	5	6	1900000	0.00603			sp|Q8NCW5|NNRE_HUMAN	NAXE	5	5	2200000	0.00908			sp|P50579|MAP2_HUMAN	METAP2	3	4	350000	0.00128			IgG1b_bovine		3	10	13000000	0.12			sp|P08243|ASNS_HUMAN	ASNS	4	4	600000	0.00627			sp|O95450|ATS2_HUMAN	ADAMTS2	2	3	660000	0.0029		sp|Q9NQX3|GEPH_HUMAN	GPHN
	sp|P09417|DHPR_HUMAN	QDPR	5	6	1200000	0.00402			sp|Q9ULA0|DNPEP_HUMAN	DNPEP	5	5	460000	0.0019			sp|Q8NBI6|XXLT1_HUMAN	XXYLT1	3	4	820000	0.00297			sp|P69905|HBA_HUMAN	HBA1	3	8	14000000	0.13			sp|P49770|EI2BB_HUMAN	EIF2B2	4	4	180000	0.0019			sp|P32969|RL9_HUMAN	RPL9	2	3	480000	0.00211		sp|Q10570|CPSF1_HUMAN	CPSF1
	sp|Q9NVA2|SEP11_HUMAN	2021-09-11	5	6	2400000	0.00769			sp|Q9NUU7|DD19A_HUMAN	DDX19A	5	5	900000	0.00369			sp|Q9HC38|GLOD4_HUMAN	GLOD4	3	4	1400000	0.00511			sp|P07437|TBB5_HUMAN	TUBB	3	6	940000	0.0086			sp|Q16763|UBE2S_HUMAN	UBE2S	4	4	150000	0.00151			sp|P67775|PP2AA_HUMAN	PPP2CA	2	3	1200000	0.00524		sp|Q9Y6G9|DC1L1_HUMAN	DYNC1LI1
	sp|Q99471|PFD5_HUMAN	PFDN5	5	6	3500000	0.0113			sp|Q7L2H7|EIF3M_HUMAN	EIF3M	5	5	1000000	0.00425			sp|Q99622|C10_HUMAN	C12orf57	3	4	290000	0.00105			sp|Q68D85|NR3L1_HUMAN	NCR3LG1	3	5	220000	0.00198			sp|P54725|RD23A_HUMAN	RAD23A	4	4	3200000	0.0335			sp|P62136|PP1A_HUMAN	PPP1CA	2	3	340000	0.00151		sp|A6NHR9|SMHD1_HUMAN	SMCHD1
	sp|P62487|RPB7_HUMAN	POLR2G	5	6	1500000	0.00482			sp|O43847|NRDC_HUMAN	NRDC	5	5	460000	0.00191			sp|Q9UIA9|XPO7_HUMAN	XPO7	3	4	390000	0.00141			sp|Q9H8M7|MINY3_HUMAN	MINDY3	3	5	170000	0.00151			sp|Q92600|CNOT9_HUMAN	CNOT9	4	4	110000	0.00113			sp|Q9UMS4|PRP19_HUMAN	PRPF19	2	3	130000	0.000585		sp|Q9UKD2|MRT4_HUMAN	MRTO4
	tr|B4DUV1|B4DUV1_HUMAN		5	6	23000000	0.0729			sp|Q14353|GAMT_HUMAN	GAMT	5	5	240000	0.00101			sp|Q8TBC4|UBA3_HUMAN	UBA3	3	4	690000	0.0025			sp|P13473|LAMP2_HUMAN	LAMP2	3	5	200000	0.00183			IgG1b_bovine		3	20	63000000	0.65			sp|P40763|STAT3_HUMAN	STAT3	2	3	100000	0.000447		sp|Q8IXB1|DJC10_HUMAN	DNAJC10
	sp|P18754|RCC1_HUMAN	RCC1	5	6	1900000	0.00606			sp|P52815|RM12_HUMAN	MRPL12	5	5	1300000	0.00552			sp|Q9UJJ9|GNPTG_HUMAN	GNPTG	3	4	870000	0.00318			sp|P15880|RS2_HUMAN	RPS2	3	5	250000	0.00225			sp|Q96KK5|H2A1H_HUMAN	HIST1H2AH	3	11	24000000	0.25			sp|Q9UQ53|MGT4B_HUMAN	MGAT4B	2	3	290000	0.00127		sp|P42704|LPPRC_HUMAN	LRPPRC
	sp|Q7Z4H3|HDDC2_HUMAN	HDDC2	5	6	3100000	0.0101			sp|P04062|GLCM_HUMAN	GBA	5	5	1500000	0.00619			sp|Q9Y287|ITM2B_HUMAN	ITM2B	3	4	110000	0.000418			sp|O43765|SGTA_HUMAN	SGTA	3	5	240000	0.00223			sp|P07437|TBB5_HUMAN	TUBB	3	9	5600000	0.0585			sp|Q9Y4K0|LOXL2_HUMAN	LOXL2	2	3	180000	0.000783		sp|Q15904|VAS1_HUMAN	ATP6AP1
	sp|P00750|TPA_HUMAN	PLAT	5	6	990000	0.00319			sp|Q96QR8|PURB_HUMAN	PURB	5	5	570000	0.00233			sp|Q9NQW7|XPP1_HUMAN	XPNPEP1	3	4	740000	0.00269			sp|Q13526|PIN1_HUMAN	PIN1	3	4	3500000	0.0318			sp|P01033|TIMP1_HUMAN	TIMP1	3	9	84000000	0.87			sp|O94760|DDAH1_HUMAN	DDAH1	2	3	260000	0.00115		sp|P62937|PPIA_HUMAN	PPIA
	sp|Q6P587|FAHD1_HUMAN	FAHD1	5	6	1100000	0.00343			sp|O14908|GIPC1_HUMAN	GIPC1	5	5	500000	0.00204			sp|O14562|UBFD1_HUMAN	UBFD1	3	4	1100000	0.00406			sp|P60953|CDC42_HUMAN	CDC42	3	4	290000	0.00264			sp|P06753|TPM3_HUMAN	TPM3	3	7	780000	0.00809			sp|P61088|UBE2N_HUMAN	UBE2N	2	3	1900000	0.00845		sp|P33778|H2B1B_HUMAN	HIST1H2BB
	sp|P62316|SMD2_HUMAN	SNRPD2	5	6	9300000	0.0302			sp|P61086|UBE2K_HUMAN	UBE2K	5	5	1400000	0.00576			sp|Q6IN85|P4R3A_HUMAN	PPP4R3A	3	4	100000	0.000364			sp|Q00839|HNRPU_HUMAN	HNRNPU	3	4	240000	0.00217			sp|P30050|RL12_HUMAN	RPL12	3	6	11000000	0.12			sp|O60462|NRP2_HUMAN	NRP2	2	3	530000	0.00233		sp|P01034|CYTC_HUMAN	CST3
	sp|Q8TCD5|NT5C_HUMAN	NT5C	5	6	4100000	0.0133			sp|Q13740|CD166_HUMAN	ALCAM	5	5	1100000	0.00471			sp|P55263|ADK_HUMAN	ADK	3	4	490000	0.0018			sp|P12270|TPR_HUMAN	TPR	3	4	170000	0.00159			sp|P69905|HBA_HUMAN	HBA1	3	6	5800000	0.0606			sp|Q9H1E3|NUCKS_HUMAN	NUCKS1	2	3	730000	0.0032		sp|P45877|PPIC_HUMAN	PPIC
	sp|P04066|FUCO_HUMAN	FUCA1	5	6	1600000	0.00513			sp|Q9Y678|COPG1_HUMAN	COPG1	5	5	760000	0.00312			sp|Q9HAV4|XPO5_HUMAN	XPO5	3	4	390000	0.00141			sp|P42771|CDN2A_HUMAN	CDKN2A	3	4	1400000	0.0127			sp|Q9BY67|CADM1_HUMAN	CADM1	3	5	5500000	0.0569			sp|O43924|PDE6D_HUMAN	PDE6D	2	3	350000	0.00155		sp|P10599|THIO_HUMAN	TXN
	sp|Q9H9H4|VP37B_HUMAN	VPS37B	5	6	220000	0.000727			sp|Q8WZA0|LZIC_HUMAN	LZIC	5	5	970000	0.00399			sp|P52292|IMA1_HUMAN	KPNA2	3	4	510000	0.00185			sp|P09429|HMGB1_HUMAN	HMGB1	3	4	5600000	0.0513			sp|Q68D85|NR3L1_HUMAN	NCR3LG1	3	5	240000	0.00247			sp|P61019|RAB2A_HUMAN	RAB2A	2	3	570000	0.00249		sp|B2RXH8|HNRC2_HUMAN	HNRNPCL2
	sp|P23470|PTPRG_HUMAN	PTPRG	5	6	790000	0.00255			sp|P14550|AK1A1_HUMAN	AKR1A1	5	5	980000	0.00402			sp|Q8TAA3|PSA7L_HUMAN	PSMA8	3	4	7800000	0.0284			sp|Q8N1G4|LRC47_HUMAN	LRRC47	3	4	210000	0.00194			sp|P13473|LAMP2_HUMAN	LAMP2	3	5	300000	0.00312			sp|O75531|BAF_HUMAN	BANF1	2	3	1600000	0.00701		sp|P52597|HNRPF_HUMAN	HNRNPF
	sp|Q9UKY7|CDV3_HUMAN	CDV3	5	6	2000000	0.00652			sp|O95490|AGRL2_HUMAN	ADGRL2	5	5	570000	0.00235			sp|P13489|RINI_HUMAN	RNH1	3	4	2700000	0.01			sp|Q15428|SF3A2_HUMAN	SF3A2	3	4	430000	0.00394			sp|Q9Y646|CBPQ_HUMAN	CPQ	3	5	550000	0.00571			sp|P60033|CD81_HUMAN	CD81	2	3	1700000	0.00733		sp|P28070|PSB4_HUMAN	PSMB4
	sp|Q9Y450|HBS1L_HUMAN	HBS1L	5	6	350000	0.00113			sp|Q9H446|RWDD1_HUMAN	RWDD1	5	5	550000	0.00226			sp|O75487|GPC4_HUMAN	GPC4	3	4	2300000	0.00854			sp|Q8TCD5|NT5C_HUMAN	NT5C	3	4	730000	0.00665			sp|P08572|CO4A2_HUMAN	COL4A2	3	5	980000	0.0102			sp|P58546|MTPN_HUMAN	MTPN	2	3	3200000	0.0142		sp|P42167|LAP2B_HUMAN	TMPO
	sp|Q16763|UBE2S_HUMAN	UBE2S	5	6	1600000	0.00533			sp|Q9H910|JUPI2_HUMAN	JPT2	5	5	2900000	0.0121			sp|P62136|PP1A_HUMAN	PPP1CA	3	4	530000	0.00192			sp|Q8NC51|PAIRB_HUMAN	SERBP1	3	4	140000	0.0013			sp|O60506|HNRPQ_HUMAN	SYNCRIP	3	5	280000	0.00288			sp|P41208|CETN2_HUMAN	CETN2	2	3	4700000	0.0206		sp|P07711|CATL1_HUMAN	CTSL
	sp|P78539|SRPX_HUMAN	SRPX	5	6	5100000	0.0164			sp|Q9UBQ6|EXTL2_HUMAN	EXTL2	5	5	2900000	0.0119			sp|Q8NFZ8|CADM4_HUMAN	CADM4	3	4	3100000	0.0111			sp|P30050|RL12_HUMAN	RPL12	3	4	6300000	0.0579			sp|Q96CT7|CC124_HUMAN	CCDC124	3	5	380000	0.004			sp|P62888|RL30_HUMAN	RPL30	2	3	1100000	0.00495		sp|O75629|CREG1_HUMAN	CREG1
	sp|Q8NCH0|CHSTE_HUMAN	CHST14	5	6	2600000	0.00831			sp|P04066|FUCO_HUMAN	FUCA1	5	5	1400000	0.00588			sp|P07858|CATB_HUMAN	CTSB	3	4	2300000	0.00824			sp|Q9GZT8|NIF3L_HUMAN	NIF3L1	3	4	320000	0.00293			sp|P10768|ESTD_HUMAN	ESD	3	5	220000	0.00229			sp|P61812|TGFB2_HUMAN	TGFB2	2	3	710000	0.0031		sp|P50897|PPT1_HUMAN	PPT1
	sp|P50897|PPT1_HUMAN	PPT1	5	6	2600000	0.00854			sp|O15514|RPB4_HUMAN	POLR2D	5	5	560000	0.0023			sp|Q99714|HCD2_HUMAN	HSD17B10	3	4	310000	0.00112			sp|P62888|RL30_HUMAN	RPL30	3	4	2200000	0.0202			sp|P16403|H12_HUMAN	HIST1H1C	3	5	710000	0.00734			sp|Q9NQP4|PFD4_HUMAN	PFDN4	2	3	1300000	0.0058		sp|P47756|CAPZB_HUMAN	CAPZB
	sp|Q9BRT9|SLD5_HUMAN	GINS4	5	6	1200000	0.00377			sp|P16930|FAAA_HUMAN	FAH	5	5	1000000	0.00421			sp|P22004|BMP6_HUMAN	BMP6	3	4	340000	0.00125			sp|P62847|RS24_HUMAN	RPS24	3	4	590000	0.00539			sp|P24534|EF1B_HUMAN	EEF1B2	3	4	780000	0.00812			sp|Q03167|TGBR3_HUMAN	TGFBR3	2	3	130000	0.000561		sp|P30044|PRDX5_HUMAN	PRDX5
	sp|P35052|GPC1_HUMAN	GPC1	5	6	710000	0.00229			sp|P61106|RAB14_HUMAN	RAB14	5	5	470000	0.00193			sp|Q9UBF2|COPG2_HUMAN	COPG2	3	4	340000	0.00122			sp|Q9NR28|DBLOH_HUMAN	DIABLO	3	4	890000	0.00815			sp|P60953|CDC42_HUMAN	CDC42	3	4	270000	0.00281			sp|O75487|GPC4_HUMAN	GPC4	2	3	1100000	0.0048		sp|P05388|RLA0_HUMAN	RPLP0
	sp|Q9H2J4|PDCL3_HUMAN	PDCL3	5	6	1100000	0.00369			sp|Q9BRP8|PYM1_HUMAN	PYM1	5	5	950000	0.00391			sp|O60832|DKC1_HUMAN	DKC1	3	4	450000	0.00164			sp|P09382|LEG1_HUMAN	LGALS1	3	4	480000	0.00437			sp|P78539|SRPX_HUMAN	SRPX	3	4	980000	0.0101			sp|P09104|ENOG_HUMAN	ENO2	2	3	750000	0.00331		sp|O14672|ADA10_HUMAN	ADAM10
	sp|Q13464|ROCK1_HUMAN	ROCK1	5	6	1100000	0.00355			sp|P20674|COX5A_HUMAN	COX5A	5	5	1800000	0.00725			sp|O75534|CSDE1_HUMAN	CSDE1	3	4	660000	0.00239			sp|P17050|NAGAB_HUMAN	NAGA	3	4	190000	0.00175			sp|Q9Y333|LSM2_HUMAN	LSM2	3	4	190000	0.002			sp|Q9P0L0|VAPA_HUMAN	VAPA	2	3	430000	0.0019		sp|Q99471|PFD5_HUMAN	PFDN5
	sp|P62851|RS25_HUMAN	RPS25	5	6	14000000	0.0462			sp|O15145|ARPC3_HUMAN	ARPC3	5	5	2600000	0.0106			sp|P82970|HMGN5_HUMAN	HMGN5	3	4	680000	0.00248			sp|Q9H3P7|GCP60_HUMAN	ACBD3	3	4	330000	0.00303			sp|P20810|ICAL_HUMAN	CAST	3	4	250000	0.00261			sp|Q969H8|MYDGF_HUMAN	MYDGF	2	3	1900000	0.00835		sp|O94766|B3GA3_HUMAN	B3GAT3
	sp|P04632|CPNS1_HUMAN	CAPNS1	5	6	1900000	0.00607			sp|O15212|PFD6_HUMAN	PFDN6	5	5	1400000	0.0058			sp|O60547|GMDS_HUMAN	GMDS	3	4	650000	0.00238			sp|Q99435|NELL2_HUMAN	NELL2	3	4	4500000	0.0406			sp|A8MWD9|RUXGL_HUMAN	SNRPGP15	3	4	630000	0.00658			sp|Q12840|KIF5A_HUMAN	KIF5A	2	3	980000	0.00428		sp|P00750|TPA_HUMAN	PLAT
	sp|Q9BVG4|PBDC1_HUMAN	PBDC1	5	6	2200000	0.00708			sp|P24666|PPAC_HUMAN	ACP1	5	5	3100000	0.0129			sp|Q9H8M7|MINY3_HUMAN	MINDY3	3	4	440000	0.00159			sp|Q9BRJ6|CG050_HUMAN	C7orf50	3	4	200000	0.00186			sp|Q9BZM5|N2DL2_HUMAN	ULBP2	3	4	490000	0.00513			sp|Q9BQI0|AIF1L_HUMAN	AIF1L	2	3	290000	0.00129		sp|O14737|PDCD5_HUMAN	PDCD5
	sp|Q96CW1|AP2M1_HUMAN	AP2M1	5	6	1600000	0.00524			sp|Q9BR76|COR1B_HUMAN	CORO1B	5	5	900000	0.00371			sp|P39060|COIA1_HUMAN	COL18A1	3	4	400000	0.00146			sp|Q9Y4K0|LOXL2_HUMAN	LOXL2	3	4	320000	0.00288			sp|P07355|ANXA2_HUMAN	ANXA2	3	4	170000	0.00179			sp|P62304|RUXE_HUMAN	SNRPE	2	3	2100000	0.00914		sp|Q9Y5Z4|HEBP2_HUMAN	HEBP2
	sp|O43324|MCA3_HUMAN	EEF1E1	5	6	1700000	0.00546			sp|P29218|IMPA1_HUMAN	IMPA1	5	5	2200000	0.00903			sp|O95502|NPTXR_HUMAN	NPTXR	3	4	1100000	0.004			sp|P49908|SEPP1_HUMAN	SELENOP	3	4	410000	0.00377			sp|O14737|PDCD5_HUMAN	PDCD5	3	4	2100000	0.022			sp|O75663|TIPRL_HUMAN	TIPRL	2	3	140000	0.000628		sp|Q15424|SAFB1_HUMAN	SAFB
	sp|O75828|CBR3_HUMAN	CBR3	5	6	660000	0.00213			sp|Q16775|GLO2_HUMAN	HAGH	5	5	1000000	0.00412			sp|Q9NXG2|THUM1_HUMAN	THUMPD1	3	4	760000	0.00278			sp|P12273|PIP_HUMAN	PIP	3	4	420000	0.00386			sp|O43286|B4GT5_HUMAN	B4GALT5	3	4	910000	0.00944			sp|Q8N668|COMD1_HUMAN	COMMD1	2	3	340000	0.00151		sp|P30048|PRDX3_HUMAN	PRDX3
	sp|P10768|ESTD_HUMAN	ESD	5	6	1900000	0.00604			sp|O00625|PIR_HUMAN	PIR	5	5	770000	0.00317			sp|P04080|CYTB_HUMAN	CSTB	3	4	5600000	0.0204			sp|P36578|RL4_HUMAN	RPL4	3	4	270000	0.00248			sp|P17050|NAGAB_HUMAN	NAGA	3	4	4100000	0.0429			sp|Q14165|MLEC_HUMAN	MLEC	2	3	240000	0.00106		sp|Q99714|HCD2_HUMAN	HSD17B10
	sp|Q6FI81|CPIN1_HUMAN	CIAPIN1	5	6	1100000	0.00355			sp|Q9Y3C6|PPIL1_HUMAN	PPIL1	5	5	2300000	0.00954			sp|Q15198|PGFRL_HUMAN	PDGFRL	3	4	2800000	0.01			sp|P60983|GMFB_HUMAN	GMFB	3	4	1000000	0.00955			sp|Q9Y237|PIN4_HUMAN	PIN4	3	4	1700000	0.0175			sp|O95777|LSM8_HUMAN	LSM8	2	3	640000	0.00281		sp|P43487|RANG_HUMAN	RANBP1
	sp|O75663|TIPRL_HUMAN	TIPRL	5	6	640000	0.00208			sp|P62913|RL11_HUMAN	RPL11	5	5	4700000	0.0192			sp|P63279|UBC9_HUMAN	UBE2I	3	4	1500000	0.00562			sp|P20908|CO5A1_HUMAN	COL5A1	3	4	230000	0.00214			sp|P55010|IF5_HUMAN	EIF5	3	4	120000	0.00125			sp|Q9NWV4|CA123_HUMAN	C1orf123	2	3	600000	0.00263		sp|Q15366|PCBP2_HUMAN	PCBP2
	sp|Q9NX55|HYPK_HUMAN	HYPK	5	5	1700000	0.00566			sp|Q12904|AIMP1_HUMAN	AIMP1	5	5	1500000	0.00602			sp|Q9UBQ6|EXTL2_HUMAN	EXTL2	3	4	960000	0.00348			sp|P00742|FA10_HUMAN	F10	3	4	780000	0.00714			sp|P09429|HMGB1_HUMAN	HMGB1	3	4	3100000	0.0321			sp|P52434|RPAB3_HUMAN	POLR2H	2	3	340000	0.00147		sp|P59998|ARPC4_HUMAN	ARPC4
	sp|Q12840|KIF5A_HUMAN	KIF5A	5	5	2100000	0.00665			sp|Q06203|PUR1_HUMAN	PPAT	5	5	1200000	0.00505			sp|P06753|TPM3_HUMAN	TPM3	3	4	2100000	0.00759			sp|O95394|AGM1_HUMAN	PGM3	3	4	520000	0.00473			sp|P62424|RL7A_HUMAN	RPL7A	3	4	330000	0.00347			sp|P35442|TSP2_HUMAN	THBS2	2	3	760000	0.00334		sp|P61916|NPC2_HUMAN	NPC2
	sp|P47755|CAZA2_HUMAN	CAPZA2	5	5	1800000	0.00571			sp|Q9UIA9|XPO7_HUMAN	XPO7	5	5	400000	0.00166			sp|P62277|RS13_HUMAN	RPS13	3	4	3200000	0.0116			sp|P12004|PCNA_HUMAN	PCNA	3	4	55000	0.000503			sp|P14678|RSMB_HUMAN	SNRPB	3	4	800000	0.00835			sp|P46782|RS5_HUMAN	RPS5	2	3	830000	0.00362		tr|A0A0S2Z4G8|A0A0S2Z4G8_HUMAN	TPM3
	sp|P56537|IF6_HUMAN	EIF6	5	5	5800000	0.0187			sp|Q92599|SEPT8_HUMAN	2021-09-08	5	5	810000	0.00334			sp|P55145|MANF_HUMAN	MANF	3	4	2500000	0.00896			sp|Q9BRA2|TXD17_HUMAN	TXNDC17	3	4	5900000	0.0534			sp|Q05707|COEA1_HUMAN	COL14A1	3	4	140000	0.00147			sp|Q13617|CUL2_HUMAN	CUL2	2	3	210000	0.000923		sp|Q9NQP4|PFD4_HUMAN	PFDN4
	sp|P21266|GSTM3_HUMAN	GSTM3	5	5	740000	0.0024			sp|P34059|GALNS_HUMAN	GALNS	5	5	280000	0.00114			sp|P27694|RFA1_HUMAN	RPA1	3	4	870000	0.00317			sp|Q14847|LASP1_HUMAN	LASP1	3	4	3500000	0.0315			sp|Q15424|SAFB1_HUMAN	SAFB	3	4	1500000	0.016			sp|O43847|NRDC_HUMAN	NRDC	2	3	300000	0.00133		sp|Q9UBR2|CATZ_HUMAN	CTSZ
	sp|Q13126|MTAP_HUMAN	MTAP	5	5	3600000	0.0116			sp|P08708|RS17_HUMAN	RPS17	5	5	1400000	0.00563			sp|Q9UBX5|FBLN5_HUMAN	FBLN5	3	4	910000	0.0033			sp|Q99622|C10_HUMAN	C12orf57	3	3	120000	0.00109			sp|Q9NQR4|NIT2_HUMAN	NIT2	3	4	130000	0.00135			sp|P54136|SYRC_HUMAN	RARS	2	3	780000	0.00341		sp|P04632|CPNS1_HUMAN	CAPNS1
	sp|Q9UJ70|NAGK_HUMAN	NAGK	5	5	880000	0.00286			sp|Q9Y5X1|SNX9_HUMAN	SNX9	5	5	380000	0.00156			sp|P54725|RD23A_HUMAN	RAD23A	3	4	620000	0.00224			sp|P16152|CBR1_HUMAN	CBR1	3	3	81000	0.000737			sp|Q16539|MK14_HUMAN	MAPK14	3	4	160000	0.00169			sp|P46783|RS10_HUMAN	RPS10	2	3	590000	0.00259		sp|P61326|MGN_HUMAN	MAGOH
	sp|Q8TEA8|DTD1_HUMAN	DTD1	5	5	3300000	0.0105			sp|P46379|BAG6_HUMAN	BAG6	5	5	1100000	0.00453			sp|P48637|GSHB_HUMAN	GSS	3	4	670000	0.00245			sp|O00193|SMAP_HUMAN	SMAP	3	3	680000	0.00617			sp|Q9ULC4|MCTS1_HUMAN	MCTS1	3	4	540000	0.00562			sp|P98172|EFNB1_HUMAN	EFNB1	2	3	420000	0.00185		sp|P61086|UBE2K_HUMAN	UBE2K
	sp|Q9HB07|MYG1_HUMAN	C12orf10	5	5	2500000	0.00799			sp|P30154|2AAB_HUMAN	PPP2R1B	5	5	3300000	0.0135			sp|Q969P0|IGSF8_HUMAN	IGSF8	3	4	1200000	0.00444			sp|Q86YQ8|CPNE8_HUMAN	CPNE8	3	3	210000	0.00188			sp|Q8WXX5|DNJC9_HUMAN	DNAJC9	3	4	200000	0.00207			sp|P34741|SDC2_HUMAN	SDC2	2	3	1000000	0.00455		sp|Q9UK76|JUPI1_HUMAN	JPT1
	sp|Q9NX46|ARHL2_HUMAN	ADPRHL2	5	5	1800000	0.0059			sp|Q8WW12|PCNP_HUMAN	PCNP	5	5	1900000	0.00795			sp|P46379|BAG6_HUMAN	BAG6	3	4	400000	0.00146			sp|Q13765|NACA_HUMAN	NACA	3	3	110000	0.000985			sp|Q15370|ELOB_HUMAN	ELOB	3	4	1900000	0.0201			sp|Q9HC35|EMAL4_HUMAN	EML4	2	3	940000	0.00411		sp|P32969|RL9_HUMAN	RPL9
	sp|Q9NUU7|DD19A_HUMAN	DDX19A	5	5	990000	0.0032			sp|P22090|RS4Y1_HUMAN	RPS4Y1	5	5	2800000	0.0114			sp|P54687|BCAT1_HUMAN	BCAT1	3	4	2200000	0.00794			sp|O14737|PDCD5_HUMAN	PDCD5	3	3	2100000	0.0191			sp|P49908|SEPP1_HUMAN	SELENOP	3	4	610000	0.00631			sp|Q93045|STMN2_HUMAN	STMN2	2	3	5900000	0.026		sp|P48556|PSMD8_HUMAN	PSMD8
	sp|P43251|BTD_HUMAN	BTD	5	5	2400000	0.00787			sp|Q8NFZ8|CADM4_HUMAN	CADM4	5	5	5700000	0.0233			sp|P19623|SPEE_HUMAN	SRM	3	4	680000	0.00248			sp|Q6YP21|KAT3_HUMAN	KYAT3	3	3	180000	0.00168			sp|Q13907|IDI1_HUMAN	IDI1	3	4	380000	0.00398			sp|P14735|IDE_HUMAN	IDE	2	3	1600000	0.00698		sp|Q8NBI6|XXLT1_HUMAN	XXYLT1
	sp|Q13444|ADA15_HUMAN	ADAM15	5	5	1400000	0.00454			sp|Q9BRT9|SLD5_HUMAN	GINS4	5	5	710000	0.00293			sp|O95782|AP2A1_HUMAN	AP2A1	3	4	210000	0.000771			sp|O60271|JIP4_HUMAN	SPAG9	3	3	160000	0.00148			sp|Q92688|AN32B_HUMAN	ANP32B	3	4	2100000	0.0214			sp|B2RPK0|HGB1A_HUMAN	HMGB1P1	2	3	7000000	0.0307		sp|P04062|GLCM_HUMAN	GBA
	sp|P30048|PRDX3_HUMAN	PRDX3	5	5	9300000	0.03			sp|Q9NZI8|IF2B1_HUMAN	IGF2BP1	5	5	1300000	0.00543			sp|Q07954|LRP1_HUMAN	LRP1	3	4	860000	0.00312			sp|Q15427|SF3B4_HUMAN	SF3B4	3	3	150000	0.00139			sp|O43765|SGTA_HUMAN	SGTA	3	4	270000	0.0028			sp|P00738|HPT_HUMAN	HP	2	3	2300000	0.00989		sp|P05155|IC1_HUMAN	SERPING1
	sp|P08708|RS17_HUMAN	RPS17	5	5	2700000	0.00866			sp|P61326|MGN_HUMAN	MAGOH	5	5	4800000	0.0198			sp|Q15102|PA1B3_HUMAN	PAFAH1B3	3	4	1400000	0.00511			sp|P54764|EPHA4_HUMAN	EPHA4	3	3	160000	0.00144			sp|Q9BR76|COR1B_HUMAN	CORO1B	3	4	150000	0.00157			sp|O43765|SGTA_HUMAN	SGTA	2	3	660000	0.00288		sp|Q9BV20|MTNA_HUMAN	MRI1
	sp|P17812|PYRG1_HUMAN	CTPS1	5	5	1000000	0.00335			sp|Q9BV20|MTNA_HUMAN	MRI1	5	5	2300000	0.00934			sp|Q9UIV1|CNOT7_HUMAN	CNOT7	3	4	110000	0.000405			sp|Q99523|SORT_HUMAN	SORT1	3	3	400000	0.00366			sp|P30405|PPIF_HUMAN	PPIF	3	4	1100000	0.0111			sp|Q9UNM6|PSD13_HUMAN	PSMD13	2	3	720000	0.00315		sp|P26373|RL13_HUMAN	RPL13
	sp|Q9NQ88|TIGAR_HUMAN	TIGAR	5	5	4800000	0.0156			sp|P55010|IF5_HUMAN	EIF5	5	5	1000000	0.00423			sp|Q9NQ79|CRAC1_HUMAN	CRTAC1	3	4	540000	0.00198			sp|Q8TEA8|DTD1_HUMAN	DTD1	3	3	560000	0.00512			sp|Q3ZCW2|LEGL_HUMAN	LGALSL	3	4	110000	0.00113			sp|Q92890|UFD1_HUMAN	UFD1	2	3	160000	0.000718		sp|Q8WZA0|LZIC_HUMAN	LZIC
	sp|Q9BTE3|MCMBP_HUMAN	MCMBP	5	5	570000	0.00183			sp|P30084|ECHM_HUMAN	ECHS1	5	5	970000	0.004			sp|Q13951|PEBB_HUMAN	CBFB	3	4	570000	0.00209			sp|Q9NVD7|PARVA_HUMAN	PARVA	3	3	120000	0.00107			sp|Q9Y6A4|CFA20_HUMAN	CFAP20	3	4	330000	0.00346			sp|O75509|TNR21_HUMAN	TNFRSF21	2	3	910000	0.00399		sp|Q9NX46|ARHL2_HUMAN	ADPRHL2
	sp|O15212|PFD6_HUMAN	PFDN6	5	5	1300000	0.00422			sp|O95816|BAG2_HUMAN	BAG2	5	5	2100000	0.00869			sp|A8MWD9|RUXGL_HUMAN	SNRPGP15	3	4	1700000	0.00603			sp|O75071|EFC14_HUMAN	EFCAB14	3	3	280000	0.00254			sp|O75608|LYPA1_HUMAN	LYPLA1	3	4	310000	0.0032			sp|P08243|ASNS_HUMAN	ASNS	2	3	490000	0.00216		sp|Q9GZT8|NIF3L_HUMAN	NIF3L1
	sp|O14908|GIPC1_HUMAN	GIPC1	5	5	640000	0.00207			sp|Q13685|AAMP_HUMAN	AAMP	5	5	2000000	0.00832			sp|Q9NX46|ARHL2_HUMAN	ADPRHL2	3	4	550000	0.00198			sp|Q9P2K2|TXD16_HUMAN	TXNDC16	3	3	150000	0.00133			sp|P19388|RPAB1_HUMAN	POLR2E	3	3	150000	0.0016			sp|Q7L9L4|MOB1B_HUMAN	MOB1B	2	3	1200000	0.00511		sp|Q99674|CGRE1_HUMAN	CGREF1
	sp|Q6UXD5|SE6L2_HUMAN	SEZ6L2	5	5	2300000	0.00734			sp|P49247|RPIA_HUMAN	RPIA	5	5	330000	0.00135			sp|Q86VZ4|LRP11_HUMAN	LRP11	3	4	1800000	0.00644			sp|Q9Y281|COF2_HUMAN	CFL2	3	3	1100000	0.0105			sp|P12270|TPR_HUMAN	TPR	3	3	79000	0.000825			sp|P25398|RS12_HUMAN	RPS12	2	3	3700000	0.0164		sp|Q96C23|GALM_HUMAN	GALM
	sp|Q8NBI6|XXLT1_HUMAN	XXYLT1	5	5	680000	0.00219			sp|P82970|HMGN5_HUMAN	HMGN5	5	5	1700000	0.00689			sp|Q9UHD8|SEPT9_HUMAN	2021-09-09	3	4	5500000	0.0201			sp|P13591|NCAM1_HUMAN	NCAM1	3	3	620000	0.00562			sp|Q01813|PFKAP_HUMAN	PFKP	3	3	210000	0.00219			sp|Q99622|C10_HUMAN	C12orf57	2	2	80000	0.000352		sp|P10155|RO60_HUMAN	TROVE2
	sp|P16930|FAAA_HUMAN	FAH	5	5	820000	0.00264			sp|P40123|CAP2_HUMAN	CAP2	5	5	1700000	0.00716			sp|Q96CX2|KCD12_HUMAN	KCTD12	3	4	430000	0.00156			sp|O95428|PPN_HUMAN	PAPLN	3	3	230000	0.00213			sp|Q13616|CUL1_HUMAN	CUL1	3	3	200000	0.00206			sp|P51452|DUS3_HUMAN	DUSP3	2	2	470000	0.00204		sp|Q15198|PGFRL_HUMAN	PDGFRL
	sp|P29692|EF1D_HUMAN	EEF1D	5	5	4300000	0.014			sp|A6NDG6|PGP_HUMAN	PGP	5	5	3000000	0.0124			sp|Q2VIR3|IF2GL_HUMAN	EIF2S3L	3	4	2000000	0.00735			sp|P19388|RPAB1_HUMAN	POLR2E	3	3	250000	0.00227			sp|O15514|RPB4_HUMAN	POLR2D	3	3	230000	0.00237			sp|Q5ZPR3|CD276_HUMAN	CD276	2	2	450000	0.00199		sp|P18754|RCC1_HUMAN	RCC1
	sp|Q8NCW5|NNRE_HUMAN	NAXE	5	5	4100000	0.0132			sp|Q53GS9|SNUT2_HUMAN	USP39	5	5	550000	0.00228			sp|P30101|PDIA3_HUMAN	PDIA3	3	4	930000	0.00338			sp|P63098|CANB1_HUMAN	PPP3R1	3	3	110000	0.000993			sp|Q8NCW5|NNRE_HUMAN	NAXE	3	3	490000	0.00505			sp|Q8NBI6|XXLT1_HUMAN	XXYLT1	2	2	110000	0.000494		sp|Q9P2K2|TXD16_HUMAN	TXNDC16
	sp|Q8TEQ6|GEMI5_HUMAN	GEMIN5	5	5	670000	0.00216			sp|Q9UBS4|DJB11_HUMAN	DNAJB11	5	5	2300000	0.00946			sp|O75973|C1QRF_HUMAN	C1QL1	3	3	270000	0.000996			sp|Q86VR8|FJX1_HUMAN	FJX1	3	3	110000	0.00104			sp|P62847|RS24_HUMAN	RPS24	3	3	330000	0.00343			sp|P09668|CATH_HUMAN	CTSH	2	2	1800000	0.00774		sp|Q13444|ADA15_HUMAN	ADAM15
	sp|Q15113|PCOC1_HUMAN	PCOLCE	5	5	1100000	0.00354			sp|O75822|EIF3J_HUMAN	EIF3J	5	5	4800000	0.0198			sp|Q9BZR6|RTN4R_HUMAN	RTN4R	3	3	500000	0.00183			sp|P22004|BMP6_HUMAN	BMP6	3	3	87000	0.000795			sp|P18754|RCC1_HUMAN	RCC1	3	3	110000	0.00119			sp|Q9NZL9|MAT2B_HUMAN	MAT2B	2	2	860000	0.00375		sp|P17812|PYRG1_HUMAN	CTPS1
	sp|O95861|BPNT1_HUMAN	BPNT1	5	5	3600000	0.0117			sp|Q9BRX5|PSF3_HUMAN	GINS3	5	5	380000	0.00156			sp|P63220|RS21_HUMAN	RPS21	3	3	700000	0.00253			sp|Q8WZA9|IRGQ_HUMAN	IRGQ	3	3	150000	0.00136			sp|P15374|UCHL3_HUMAN	UCHL3	3	3	380000	0.00396			sp|Q8TEA8|DTD1_HUMAN	DTD1	2	2	750000	0.00327		sp|Q969P0|IGSF8_HUMAN	IGSF8
	sp|Q9NQ48|LZTL1_HUMAN	LZTFL1	5	5	570000	0.00184			sp|P62851|RS25_HUMAN	RPS25	5	5	7500000	0.031			sp|O43598|DNPH1_HUMAN	DNPH1	3	3	630000	0.0023			sp|P30154|2AAB_HUMAN	PPP2R1B	3	3	590000	0.00541			sp|P49366|DHYS_HUMAN	DHPS	3	3	100000	0.00106			sp|P30520|PURA2_HUMAN	ADSS	2	2	190000	0.000855		sp|Q16763|UBE2S_HUMAN	UBE2S
	sp|P52815|RM12_HUMAN	MRPL12	5	5	2500000	0.00795			sp|Q9UNP9|PPIE_HUMAN	PPIE	5	5	1000000	0.00419			sp|P40763|STAT3_HUMAN	STAT3	3	3	140000	0.000525			sp|Q9NZ08|ERAP1_HUMAN	ERAP1	3	3	180000	0.00165			sp|Q9UJH8|METRN_HUMAN	METRN	3	3	340000	0.00358			sp|P50454|SERPH_HUMAN	SERPINH1	2	2	9400000	0.0414		sp|P78536|ADA17_HUMAN	ADAM17
	sp|Q10570|CPSF1_HUMAN	CPSF1	5	5	560000	0.00182			sp|P46778|RL21_HUMAN	RPL21	5	5	2000000	0.0081			sp|Q14011|CIRBP_HUMAN	CIRBP	3	3	320000	0.00116			sp|O15371|EIF3D_HUMAN	EIF3D	3	3	210000	0.00193			sp|Q99622|C10_HUMAN	C12orf57	3	3	64000	0.000667			sp|Q9NPD7|NRN1_HUMAN	NRN1	2	2	890000	0.00392		sp|P39060|COIA1_HUMAN	COL18A1
	sp|P49641|MA2A2_HUMAN	MAN2A2	5	5	630000	0.00205			sp|P35613|BASI_HUMAN	BSG	5	5	1200000	0.00502			sp|Q15113|PCOC1_HUMAN	PCOLCE	3	3	920000	0.00337			sp|P47755|CAZA2_HUMAN	CAPZA2	3	3	120000	0.00111			sp|Q641Q3|METRL_HUMAN	METRNL	3	3	470000	0.00489			sp|Q96DE0|NUD16_HUMAN	NUDT16	2	2	46000	0.000202		sp|O00487|PSDE_HUMAN	PSMD14
	sp|P08195|4F2_HUMAN	SLC3A2	5	5	690000	0.00223			sp|Q6GMV3|PTRD1_HUMAN	PTRHD1	5	5	880000	0.00363			sp|Q9H7P6|MB12B_HUMAN	MVB12B	3	3	340000	0.00122			sp|O75396|SC22B_HUMAN	SEC22B	3	3	99000	0.000906			sp|P80303|NUCB2_HUMAN	NUCB2	3	3	440000	0.00453			sp|P09417|DHPR_HUMAN	QDPR	2	2	450000	0.00195		sp|O15116|LSM1_HUMAN	LSM1
	sp|P61106|RAB14_HUMAN	RAB14	5	5	620000	0.002			sp|P27707|DCK_HUMAN	DCK	5	5	850000	0.00349			sp|Q92874|DNSL2_HUMAN	DNASE1L2	3	3	290000	0.00105			sp|Q93009|UBP7_HUMAN	USP7	3	3	140000	0.0013			sp|P09012|SNRPA_HUMAN	SNRPA	3	3	130000	0.00131			sp|Q9NQ39|RS10L_HUMAN	RPS10P5	2	2	1100000	0.00469		sp|Q8NCC3|PAG15_HUMAN	PLA2G15
	sp|P55957|BID_HUMAN	BID	5	5	1300000	0.00406			sp|P17900|SAP3_HUMAN	GM2A	5	5	9300000	0.0384			sp|P50991|TCPD_HUMAN	CCT4	3	3	290000	0.00105			sp|O15514|RPB4_HUMAN	POLR2D	3	3	230000	0.0021			sp|Q969P0|IGSF8_HUMAN	IGSF8	3	3	1000000	0.0108			sp|Q7Z4R8|CF120_HUMAN	C6orf120	2	2	580000	0.00253		sp|Q6FI81|CPIN1_HUMAN	CIAPIN1
	sp|P49354|FNTA_HUMAN	FNTA	5	5	440000	0.00141			sp|Q9Y5K5|UCHL5_HUMAN	UCHL5	5	5	840000	0.00346			sp|P14550|AK1A1_HUMAN	AKR1A1	3	3	540000	0.00196			sp|P61225|RAP2B_HUMAN	RAP2B	3	3	66000	0.000605			sp|Q8TEA8|DTD1_HUMAN	DTD1	3	3	320000	0.00332			sp|Q92769|HDAC2_HUMAN	HDAC2	2	2	130000	0.000555		sp|P38571|LICH_HUMAN	LIPA
	sp|Q9ULA0|DNPEP_HUMAN	DNPEP	5	5	610000	0.00197			sp|Q8IZ52|CHSS2_HUMAN	CHPF	5	5	750000	0.00308			sp|Q5ZPR3|CD276_HUMAN	CD276	3	3	1000000	0.00366			sp|Q9UKY7|CDV3_HUMAN	CDV3	3	3	160000	0.00147			sp|Q96DE0|NUD16_HUMAN	NUDT16	3	3	40000	0.000419			sp|P42126|ECI1_HUMAN	ECI1	2	2	560000	0.00245		sp|Q9H910|JUPI2_HUMAN	JPT2
	sp|O15145|ARPC3_HUMAN	ARPC3	5	5	3700000	0.0121			sp|Q14320|FA50A_HUMAN	FAM50A	5	5	620000	0.00257			sp|O00469|PLOD2_HUMAN	PLOD2	3	3	1300000	0.00456			sp|O43399|TPD54_HUMAN	TPD52L2	3	3	300000	0.00272			sp|P56192|SYMC_HUMAN	MARS	3	3	470000	0.00486			tr|I3V9V3|I3V9V3_HUMAN	CTSC	2	2	3100000	0.0137		sp|Q12765|SCRN1_HUMAN	SCRN1
	sp|O14917|PCD17_HUMAN	PCDH17	5	5	590000	0.00192			sp|Q9UHD8|SEPT9_HUMAN	2021-09-09	5	5	4700000	0.0193			sp|Q13444|ADA15_HUMAN	ADAM15	3	3	860000	0.00313			sp|P63010|AP2B1_HUMAN	AP2B1	3	3	350000	0.00322			sp|O75071|EFC14_HUMAN	EFCAB14	3	3	34000000	0.35			sp|Q8WUA2|PPIL4_HUMAN	PPIL4	2	2	100000	0.000442		sp|P21266|GSTM3_HUMAN	GSTM3
	sp|Q96JP9|CDHR1_HUMAN	CDHR1	5	5	730000	0.00237			sp|Q92600|CNOT9_HUMAN	CNOT9	5	5	500000	0.00206			sp|O43633|CHM2A_HUMAN	CHMP2A	3	3	1100000	0.00394			sp|O75531|BAF_HUMAN	BANF1	3	3	270000	0.0025			sp|Q9NWU2|GID8_HUMAN	GID8	3	3	51000	0.000533			sp|O14657|TOR1B_HUMAN	TOR1B	2	2	2100000	0.0094		sp|Q9UHX1|PUF60_HUMAN	PUF60
	sp|Q9UBS4|DJB11_HUMAN	DNAJB11	5	5	2900000	0.00934			sp|Q9BXJ9|NAA15_HUMAN	NAA15	5	5	1000000	0.00428			sp|O00764|PDXK_HUMAN	PDXK	3	3	270000	0.000972			sp|Q13618|CUL3_HUMAN	CUL3	3	3	140000	0.00123			sp|O14579|COPE_HUMAN	COPE	3	3	97000	0.00101			sp|O43633|CHM2A_HUMAN	CHMP2A	2	2	3100000	0.0137		sp|Q9H2H8|PPIL3_HUMAN	PPIL3
	sp|O15294|OGT1_HUMAN	OGT	5	5	440000	0.00144			sp|Q10570|CPSF1_HUMAN	CPSF1	5	5	270000	0.00113			sp|P46109|CRKL_HUMAN	CRKL	3	3	870000	0.00318			sp|Q9BRX2|PELO_HUMAN	PELO	3	3	1100000	0.0103			sp|P13489|RINI_HUMAN	RNH1	3	3	560000	0.00587			sp|P06727|APOA4_HUMAN	APOA4	2	2	4700000	0.0206		sp|Q96DG6|CMBL_HUMAN	CMBL
	sp|Q9UBQ6|EXTL2_HUMAN	EXTL2	5	5	2300000	0.00737			sp|P37108|SRP14_HUMAN	SRP14	5	5	1700000	0.00681			sp|Q9BQ52|RNZ2_HUMAN	ELAC2	3	3	450000	0.00162			sp|Q02083|NAAA_HUMAN	NAAA	3	3	320000	0.00292			sp|Q99674|CGRE1_HUMAN	CGREF1	3	3	220000	0.00225			sp|Q9Y3B8|ORN_HUMAN	REXO2	2	2	400000	0.00174		sp|Q6ZRP7|QSOX2_HUMAN	QSOX2
	sp|P78346|RPP30_HUMAN	RPP30	5	5	360000	0.00116			sp|P53999|TCP4_HUMAN	SUB1	5	5	5500000	0.0226			sp|P35268|RL22_HUMAN	RPL22	3	3	5200000	0.019			sp|Q641Q3|METRL_HUMAN	METRNL	3	3	700000	0.0064			sp|Q9P2K2|TXD16_HUMAN	TXNDC16	3	3	170000	0.00173			sp|Q9GZP4|PITH1_HUMAN	PITHD1	2	2	380000	0.00168		sp|Q9Y383|LC7L2_HUMAN	LUC7L2
	sp|O14672|ADA10_HUMAN	ADAM10	5	5	2800000	0.00917			sp|P23246|SFPQ_HUMAN	SFPQ	5	5	5800000	0.0237			sp|P35221|CTNA1_HUMAN	CTNNA1	3	3	2200000	0.00791			sp|Q0VDG4|SCRN3_HUMAN	SCRN3	3	3	130000	0.0012			sp|Q14766|LTBP1_HUMAN	LTBP1	3	3	240000	0.00251			sp|Q9P0R6|GSKIP_HUMAN	GSKIP	2	2	310000	0.00137		sp|Q6IBS0|TWF2_HUMAN	TWF2
	sp|Q92466|DDB2_HUMAN	DDB2	5	5	910000	0.00296			sp|Q9NR28|DBLOH_HUMAN	DIABLO	5	5	1300000	0.00529			sp|Q9UBW8|CSN7A_HUMAN	COPS7A	3	3	460000	0.00168			sp|Q5TDH0|DDI2_HUMAN	DDI2	3	3	390000	0.00357			sp|P62263|RS14_HUMAN	RPS14	3	3	1800000	0.0183			sp|P09382|LEG1_HUMAN	LGALS1	2	2	380000	0.00166		sp|O14745|NHRF1_HUMAN	SLC9A3R1
	sp|P49411|EFTU_HUMAN	TUFM	5	5	650000	0.00212			sp|Q9BY44|EIF2A_HUMAN	EIF2A	5	5	980000	0.00401			sp|Q9H910|JUPI2_HUMAN	JPT2	3	3	970000	0.00353			sp|Q9P2J5|SYLC_HUMAN	LARS	3	3	1300000	0.0122			sp|P42126|ECI1_HUMAN	ECI1	3	3	320000	0.00335			sp|O95861|BPNT1_HUMAN	BPNT1	2	2	680000	0.00298		sp|Q06033|ITIH3_HUMAN	ITIH3
	sp|P52434|RPAB3_HUMAN	POLR2H	5	5	1900000	0.00603			sp|P30042|ES1_HUMAN	C21orf33	5	5	1700000	0.00713			sp|P42025|ACTY_HUMAN	ACTR1B	3	3	1900000	0.00682			sp|Q9BY67|CADM1_HUMAN	CADM1	3	3	500000	0.00456			sp|P55795|HNRH2_HUMAN	HNRNPH2	3	3	410000	0.00423			sp|P30405|PPIF_HUMAN	PPIF	2	2	460000	0.00201		sp|Q92769|HDAC2_HUMAN	HDAC2
	sp|P43121|MUC18_HUMAN	MCAM	5	5	860000	0.0028			sp|O95347|SMC2_HUMAN	SMC2	5	5	1800000	0.00734			sp|Q9BZM4|N2DL3_HUMAN	ULBP3	3	3	140000	0.000527			sp|P63220|RS21_HUMAN	RPS21	3	3	720000	0.0066			sp|P35580|MYH10_HUMAN	MYH10	3	3	710000	0.00739			sp|P21266|GSTM3_HUMAN	GSTM3	2	2	23000	0.000103		sp|O60493|SNX3_HUMAN	SNX3
	sp|Q92797|SYMPK_HUMAN	SYMPK	5	5	460000	0.00148			sp|Q8WVY7|UBCP1_HUMAN	UBLCP1	5	5	840000	0.00347			sp|Q9Y281|COF2_HUMAN	CFL2	3	3	1400000	0.00525			sp|P30043|BLVRB_HUMAN	BLVRB	3	3	300000	0.00275			sp|P05388|RLA0_HUMAN	RPLP0	3	3	1100000	0.0117			sp|P15927|RFA2_HUMAN	RPA2	2	2	190000	0.000837		sp|Q99459|CDC5L_HUMAN	CDC5L
	sp|P05155|IC1_HUMAN	SERPING1	5	5	19000000	0.0606			sp|P05091|ALDH2_HUMAN	ALDH2	5	5	360000	0.00148			sp|P42771|CDN2A_HUMAN	CDKN2A	3	3	1400000	0.00499			sp|Q12840|KIF5A_HUMAN	KIF5A	3	3	320000	0.00289			sp|O60547|GMDS_HUMAN	GMDS	3	3	170000	0.00181			sp|Q9H446|RWDD1_HUMAN	RWDD1	2	2	17000	7.48e-05		sp|P78346|RPP30_HUMAN	RPP30
	sp|P55010|IF5_HUMAN	EIF5	5	5	1500000	0.00497			sp|P10644|KAP0_HUMAN	PRKAR1A	5	5	1100000	0.00454			sp|P43034|LIS1_HUMAN	PAFAH1B1	3	3	1100000	0.00396			sp|Q8WUA2|PPIL4_HUMAN	PPIL4	3	3	130000	0.00116			sp|Q9UIC8|LCMT1_HUMAN	LCMT1	3	3	92000	0.00096			sp|P56192|SYMC_HUMAN	MARS	2	2	220000	0.000969		sp|Q9BQI0|AIF1L_HUMAN	AIF1L
	sp|Q86X52|CHSS1_HUMAN	CHSY1	5	5	890000	0.00289			sp|Q9UNX3|RL26L_HUMAN	RPL26L1	5	5	1200000	0.00506			sp|O14917|PCD17_HUMAN	PCDH17	3	3	440000	0.00159			sp|Q9NYL9|TMOD3_HUMAN	TMOD3	3	3	290000	0.00267			sp|P30154|2AAB_HUMAN	PPP2R1B	3	3	760000	0.00788			sp|Q92954|PRG4_HUMAN	PRG4	2	2	1500000	0.00655		sp|Q9UHD8|SEPT9_HUMAN	2021-09-09
	sp|Q9Y295|DRG1_HUMAN	DRG1	5	5	590000	0.00191			sp|Q99426|TBCB_HUMAN	TBCB	5	5	28000000	0.11			sp|P06280|AGAL_HUMAN	GLA	3	3	1700000	0.00603			sp|Q9H3U1|UN45A_HUMAN	UNC45A	3	3	210000	0.00195			sp|Q9Y2Z0|SGT1_HUMAN	SUGT1	3	3	110000	0.00113			sp|Q9HAR2|AGRL3_HUMAN	ADGRL3	2	2	280000	0.00122		sp|O43813|LANC1_HUMAN	LANCL1
	sp|Q15198|PGFRL_HUMAN	PDGFRL	5	5	2500000	0.00821			sp|P61353|RL27_HUMAN	RPL27	5	5	8100000	0.0333			sp|Q9BXX0|EMIL2_HUMAN	EMILIN2	3	3	410000	0.00149			sp|Q92824|PCSK5_HUMAN	PCSK5	3	3	330000	0.00301			sp|Q8IZA0|K319L_HUMAN	KIAA0319L	3	3	730000	0.00755			sp|Q9UKY7|CDV3_HUMAN	CDV3	2	2	320000	0.00139		sp|Q92841|DDX17_HUMAN	DDX17
	sp|Q4LDE5|SVEP1_HUMAN	SVEP1	5	5	1400000	0.00458			sp|Q01469|FABP5_HUMAN	FABP5	5	5	2000000	0.00809			sp|Q13561|DCTN2_HUMAN	DCTN2	3	3	590000	0.00215			sp|Q6V0I7|FAT4_HUMAN	FAT4	3	3	120000	0.00112			sp|Q92824|PCSK5_HUMAN	PCSK5	3	3	690000	0.00719			sp|P49903|SPS1_HUMAN	SEPHS1	2	2	540000	0.00239		sp|P30042|ES1_HUMAN	C21orf33
	sp|P42771|CDN2A_HUMAN	CDKN2A	5	5	4100000	0.0133			sp|P62987|RL40_HUMAN	UBA52	4	23	75000000	0.31			sp|P36639|8ODP_HUMAN	NUDT1	3	3	5700000	0.0208			sp|Q969H8|MYDGF_HUMAN	MYDGF	3	3	1900000	0.0173			sp|Q9Y281|COF2_HUMAN	CFL2	3	3	1200000	0.0128			sp|Q9BZM4|N2DL3_HUMAN	ULBP3	2	2	160000	0.000689		sp|P80108|PHLD_HUMAN	GPLD1
	sp|Q9BV20|MTNA_HUMAN	MRI1	5	5	2400000	0.00779			sp|P13929|ENOB_HUMAN	ENO3	4	19	130000000	0.55			sp|P47755|CAZA2_HUMAN	CAPZA2	3	3	490000	0.00179			sp|P18850|ATF6A_HUMAN	ATF6	3	3	190000	0.00172			sp|Q9NZL4|HPBP1_HUMAN	HSPBP1	3	3	250000	0.00257			sp|P55795|HNRH2_HUMAN	HNRNPH2	2	2	260000	0.00116		sp|Q92692|NECT2_HUMAN	NECTIN2
	sp|P30419|NMT1_HUMAN	NMT1	5	5	880000	0.00283			sp|Q12841|FSTL1_HUMAN	FSTL1	4	16	78000000	0.32			sp|Q641Q3|METRL_HUMAN	METRNL	3	3	1500000	0.00544			sp|P27824|CALX_HUMAN	CANX	3	3	410000	0.00377			sp|O00622|CYR61_HUMAN	CYR61	3	3	600000	0.00625			sp|Q9ULV4|COR1C_HUMAN	CORO1C	2	2	330000	0.00144		sp|Q9Y4G6|TLN2_HUMAN	TLN2
	sp|P46778|RL21_HUMAN	RPL21	5	5	1800000	0.00582			sp|P01033|TIMP1_HUMAN	TIMP1	4	13	250000000	1.04			sp|P32969|RL9_HUMAN	RPL9	3	3	460000	0.00167			sp|Q5SRI9|MANEA_HUMAN	MANEA	3	3	510000	0.00461			sp|Q8NBZ7|UXS1_HUMAN	UXS1	3	3	6400000	0.0668			sp|P41227|NAA10_HUMAN	NAA10	2	2	220000	0.00095		sp|P22304|IDS_HUMAN	IDS
	sp|Q9GZP0|PDGFD_HUMAN	PDGFD	5	5	2000000	0.00648			sp|Q13765|NACA_HUMAN	NACA	4	11	12000000	0.0503			sp|O60513|B4GT4_HUMAN	B4GALT4	3	3	580000	0.00209			sp|Q7LG56|RIR2B_HUMAN	RRM2B	3	3	110000	0.00101			sp|O60841|IF2P_HUMAN	EIF5B	3	3	150000	0.00158			sp|Q8TCD5|NT5C_HUMAN	NT5C	2	2	710000	0.00312		sp|Q15417|CNN3_HUMAN	CNN3
	sp|Q96QR8|PURB_HUMAN	PURB	5	5	1100000	0.00353			sp|Q13443|ADAM9_HUMAN	ADAM9	4	9	4600000	0.0187			sp|P08754|GNAI3_HUMAN	GNAI3	3	3	540000	0.00196			sp|Q14558|KPRA_HUMAN	PRPSAP1	3	3	67000	0.00061			sp|Q9BQ67|GRWD1_HUMAN	GRWD1	3	3	150000	0.00159			sp|Q8IZA0|K319L_HUMAN	KIAA0319L	2	2	2100000	0.00906		sp|O43286|B4GT5_HUMAN	B4GALT5
	sp|Q9NQ79|CRAC1_HUMAN	CRTAC1	5	5	370000	0.00121			sp|Q9H4F8|SMOC1_HUMAN	SMOC1	4	8	3700000	0.0151			sp|O43583|DENR_HUMAN	DENR	3	3	870000	0.00317			sp|Q15121|PEA15_HUMAN	PEA15	3	3	850000	0.00772			sp|Q8TAA3|PSA7L_HUMAN	PSMA8	3	3	1400000	0.0149			sp|Q9Y547|IFT25_HUMAN	HSPB11	2	2	280000	0.00124		sp|Q14320|FA50A_HUMAN	FAM50A
	sp|Q9NPD3|EXOS4_HUMAN	EXOSC4	5	5	1000000	0.00337			sp|P82979|SARNP_HUMAN	SARNP	4	7	1100000	0.00472			sp|P68402|PA1B2_HUMAN	PAFAH1B2	3	3	380000	0.00137			sp|Q9UBX8|B4GT6_HUMAN	B4GALT6	3	3	650000	0.0059			sp|P53680|AP2S1_HUMAN	AP2S1	3	3	900000	0.00931			sp|Q6IEE7|T132E_HUMAN	TMEM132E	2	2	400000	0.00177		sp|O95025|SEM3D_HUMAN	SEMA3D
	sp|Q5TDH0|DDI2_HUMAN	DDI2	5	5	490000	0.0016			sp|Q15366|PCBP2_HUMAN	PCBP2	4	7	2900000	0.0119			sp|Q9BQA1|MEP50_HUMAN	WDR77	3	3	920000	0.00334			sp|Q9NXG2|THUM1_HUMAN	THUMPD1	3	3	260000	0.00238			sp|Q00169|PIPNA_HUMAN	PITPNA	3	3	130000	0.00135			sp|Q6UWY0|ARSK_HUMAN	ARSK	2	2	260000	0.00114		sp|Q6GMV3|PTRD1_HUMAN	PTRHD1
	sp|P49593|PPM1F_HUMAN	PPM1F	5	5	1100000	0.00351			sp|P45877|PPIC_HUMAN	PPIC	4	7	15000000	0.062			sp|Q9BQG0|MBB1A_HUMAN	MYBBP1A	3	3	300000	0.00108			sp|Q86VZ4|LRP11_HUMAN	LRP11	3	3	400000	0.00362			sp|O14562|UBFD1_HUMAN	UBFD1	3	3	230000	0.00234			sp|Q86SQ4|AGRG6_HUMAN	ADGRG6	2	2	1300000	0.00549		sp|Q99816|TS101_HUMAN	TSG101
	sp|P48556|PSMD8_HUMAN	PSMD8	5	5	2600000	0.00831			sp|P23588|IF4B_HUMAN	EIF4B	4	7	2300000	0.00941			sp|O15020|SPTN2_HUMAN	SPTBN2	3	3	830000	0.00301			sp|P35270|SPRE_HUMAN	SPR	3	3	72000	0.000652			sp|P30084|ECHM_HUMAN	ECHS1	3	3	200000	0.00206			sp|O14929|HAT1_HUMAN	HAT1	2	2	610000	0.00269		sp|Q9UNX3|RL26L_HUMAN	RPL26L1
	sp|Q9UP79|ATS8_HUMAN	ADAMTS8	5	5	360000	0.00115			sp|Q13185|CBX3_HUMAN	CBX3	4	6	10000000	0.041			sp|Q68D85|NR3L1_HUMAN	NCR3LG1	3	3	620000	0.00224			sp|P00374|DYR_HUMAN	DHFR	3	3	430000	0.00387			sp|P33992|MCM5_HUMAN	MCM5	3	3	310000	0.00321			sp|Q9BUN1|MENT_HUMAN	MENT	2	2	730000	0.0032		sp|Q9NQW7|XPP1_HUMAN	XPNPEP1
	sp|Q5VU97|CAHD1_HUMAN	CACHD1	5	5	11000000	0.0369			tr|A0A0S2Z4G8|A0A0S2Z4G8_HUMAN	TPM3	4	6	7200000	0.0295			sp|Q9H3P7|GCP60_HUMAN	ACBD3	3	3	1000000	0.00365			sp|Q9H173|SIL1_HUMAN	SIL1	3	3	87000	0.000793			sp|P39060|COIA1_HUMAN	COL18A1	3	3	310000	0.00322			sp|Q9BZZ5|API5_HUMAN	API5	2	2	330000	0.00144		sp|Q5VW32|BROX_HUMAN	BROX
	sp|P50748|KNTC1_HUMAN	KNTC1	5	5	490000	0.0016			sp|Q9UHJ6|SHPK_HUMAN	SHPK	4	6	690000	0.00286			sp|P61960|UFM1_HUMAN	UFM1	3	3	390000	0.00141			sp|Q8IZA0|K319L_HUMAN	KIAA0319L	3	3	4000000	0.0366			sp|Q6DKJ4|NXN_HUMAN	NXN	3	3	150000	0.00157			sp|P10155|RO60_HUMAN	TROVE2	2	2	600000	0.00262		sp|P20674|COX5A_HUMAN	COX5A
	sp|O75083|WDR1_HUMAN	WDR1	5	5	3000000	0.00965			sp|Q8IV08|PLD3_HUMAN	PLD3	4	6	1200000	0.00477			sp|P61225|RAP2B_HUMAN	RAP2B	3	3	340000	0.00125			sp|P21926|CD9_HUMAN	CD9	3	3	1700000	0.0154			sp|Q9H993|ARMT1_HUMAN	ARMT1	3	3	300000	0.0031			sp|P46013|KI67_HUMAN	MKI67	2	2	160000	0.000707		sp|P48739|PIPNB_HUMAN	PITPNB
	sp|P35659|DEK_HUMAN	DEK	5	5	1300000	0.00428			sp|Q15717|ELAV1_HUMAN	ELAVL1	4	6	820000	0.00338			sp|Q8WXD2|SCG3_HUMAN	SCG3	3	3	660000	0.00239			sp|Q9UMX0|UBQL1_HUMAN	UBQLN1	3	3	190000	0.00171			sp|Q04637|IF4G1_HUMAN	EIF4G1	3	3	1700000	0.0178			sp|P31153|METK2_HUMAN	MAT2A	2	2	1100000	0.00466		sp|O43324|MCA3_HUMAN	EEF1E1
	sp|O14745|NHRF1_HUMAN	SLC9A3R1	5	5	1900000	0.0063			sp|Q13907|IDI1_HUMAN	IDI1	4	6	1300000	0.0052			sp|P54136|SYRC_HUMAN	RARS	3	3	370000	0.00133			sp|O00622|CYR61_HUMAN	CYR61	3	3	710000	0.00643			sp|P52655|TF2AA_HUMAN	GTF2A1	3	3	82000	0.000857			sp|Q9Y2Q3|GSTK1_HUMAN	GSTK1	2	2	570000	0.00251		sp|O15371|EIF3D_HUMAN	EIF3D
	sp|Q9Y2B0|CNPY2_HUMAN	CNPY2	5	5	4000000	0.0128			sp|Q9P2R3|ANFY1_HUMAN	ANKFY1	4	6	550000	0.00227			sp|O00461|GOLI4_HUMAN	GOLIM4	3	3	580000	0.0021			sp|P17405|ASM_HUMAN	SMPD1	3	3	790000	0.00719			sp|Q6UXD5|SE6L2_HUMAN	SEZ6L2	3	3	340000	0.00351			sp|Q9HC56|PCDH9_HUMAN	PCDH9	2	2	130000	0.00059		sp|Q6IN85|P4R3A_HUMAN	PPP4R3A
	sp|P98160|PGBM_HUMAN	HSPG2	5	5	6400000	0.0208			sp|Q9UHY7|ENOPH_HUMAN	ENOPH1	4	6	910000	0.00374			sp|Q9NZ08|ERAP1_HUMAN	ERAP1	3	3	430000	0.00158			sp|Q9BUT1|BDH2_HUMAN	BDH2	3	3	180000	0.00163			sp|Q9BTE3|MCMBP_HUMAN	MCMBP	3	3	97000	0.00101			sp|P62847|RS24_HUMAN	RPS24	2	2	650000	0.00286		sp|O14562|UBFD1_HUMAN	UBFD1
	sp|Q7L1Q6|BZW1_HUMAN	BZW1	5	5	1900000	0.00618			sp|P15531|NDKA_HUMAN	NME1	4	6	28000000	0.11			sp|Q5VW32|BROX_HUMAN	BROX	3	3	1500000	0.00557			sp|Q9H2P9|DPH5_HUMAN	DPH5	3	3	89000	0.000807			sp|Q9GZP4|PITH1_HUMAN	PITHD1	3	3	320000	0.00336			sp|Q14919|NC2A_HUMAN	DRAP1	2	2	170000	0.00076		sp|Q86X52|CHSS1_HUMAN	CHSY1
	sp|Q9NTZ6|RBM12_HUMAN	RBM12	5	5	850000	0.00274			sp|Q9BY67|CADM1_HUMAN	CADM1	4	6	2900000	0.0118			sp|Q8TEX9|IPO4_HUMAN	IPO4	3	3	330000	0.00121			sp|Q9NZ32|ARP10_HUMAN	ACTR10	3	3	96000	0.000874			sp|P60981|DEST_HUMAN	DSTN	3	3	1400000	0.014			sp|P60866|RS20_HUMAN	RPS20	2	2	1300000	0.00592		sp|Q9UP79|ATS8_HUMAN	ADAMTS8
	sp|Q9BZZ5|API5_HUMAN	API5	5	5	2100000	0.00677			sp|P98172|EFNB1_HUMAN	EFNB1	4	6	690000	0.00283			sp|Q14165|MLEC_HUMAN	MLEC	3	3	220000	0.000802			sp|Q5T4S7|UBR4_HUMAN	UBR4	3	3	45000	0.000413			sp|P11908|PRPS2_HUMAN	PRPS2	3	3	73000	0.000761			sp|P41219|PERI_HUMAN	PRPH	2	2	1200000	0.0052		sp|Q08J23|NSUN2_HUMAN	NSUN2
	sp|O60243|H6ST1_HUMAN	HS6ST1	5	5	2900000	0.00927			sp|Q96AE4|FUBP1_HUMAN	FUBP1	4	6	840000	0.00346			sp|Q8WUA2|PPIL4_HUMAN	PPIL4	3	3	230000	0.000853			sp|Q15102|PA1B3_HUMAN	PAFAH1B3	3	3	1300000	0.0118			sp|Q9UK41|VPS28_HUMAN	VPS28	3	3	220000	0.0023			sp|Q9H2H8|PPIL3_HUMAN	PPIL3	2	2	670000	0.00294		sp|Q9H2J4|PDCL3_HUMAN	PDCL3
	sp|Q99519|NEUR1_HUMAN	NEU1	5	5	2800000	0.00901			sp|P54764|EPHA4_HUMAN	EPHA4	4	5	600000	0.00249			sp|Q8IZA0|K319L_HUMAN	KIAA0319L	3	3	2500000	0.00925			sp|P04632|CPNS1_HUMAN	CAPNS1	3	3	330000	0.00301			sp|Q13332|PTPRS_HUMAN	PTPRS	3	3	150000	0.00157			sp|P49908|SEPP1_HUMAN	SELENOP	2	2	3200000	0.014		sp|P22090|RS4Y1_HUMAN	RPS4Y1
	sp|P36551|HEM6_HUMAN	CPOX	5	5	6100000	0.0196			sp|Q9NX55|HYPK_HUMAN	HYPK	4	5	720000	0.00296			sp|Q6P2Q9|PRP8_HUMAN	PRPF8	3	3	100000	0.000363			sp|Q99459|CDC5L_HUMAN	CDC5L	3	3	54000	0.000488			sp|Q9NP79|VTA1_HUMAN	VTA1	3	3	320000	0.00334			sp|Q92626|PXDN_HUMAN	PXDN	2	2	400000	0.00175		sp|P13611|CSPG2_HUMAN	VCAN
	sp|P35222|CTNB1_HUMAN	CTNNB1	5	5	490000	0.0016			sp|Q5VYK3|ECM29_HUMAN	ECM29	4	5	1600000	0.00649			sp|Q9NR45|SIAS_HUMAN	NANS	3	3	840000	0.00304			sp|P04114|APOB_HUMAN	APOB	3	3	550000	0.00501			sp|Q9NP97|DLRB1_HUMAN	DYNLRB1	3	3	75000	0.000778			sp|O75396|SC22B_HUMAN	SEC22B	2	2	180000	0.000786		sp|P09668|CATH_HUMAN	CTSH
	sp|O75822|EIF3J_HUMAN	EIF3J	5	5	4800000	0.0156			sp|P78539|SRPX_HUMAN	SRPX	4	5	3600000	0.0149			sp|P62888|RL30_HUMAN	RPL30	3	3	1600000	0.00582			sp|P63279|UBC9_HUMAN	UBE2I	3	3	1400000	0.0125			sp|Q86VR8|FJX1_HUMAN	FJX1	3	3	93000	0.000965			sp|P23381|SYWC_HUMAN	WARS	2	2	210000	0.000921		sp|Q6IEE7|T132E_HUMAN	TMEM132E
	sp|P30042|ES1_HUMAN	C21orf33	5	5	3800000	0.0124			sp|Q9UBF2|COPG2_HUMAN	COPG2	4	5	450000	0.00185			sp|P38606|VATA_HUMAN	ATP6V1A	3	3	350000	0.00126			sp|P17812|PYRG1_HUMAN	CTPS1	3	3	220000	0.00205			sp|Q9BXS5|AP1M1_HUMAN	AP1M1	3	3	140000	0.00143			sp|P53004|BIEA_HUMAN	BLVRA	2	2	760000	0.00335		sp|Q9HCE1|MOV10_HUMAN	MOV10
	sp|Q9UPN3|MACF1_HUMAN	MACF1	5	5	290000	0.000929			sp|O95428|PPN_HUMAN	PAPLN	4	5	390000	0.00161			sp|Q9Y2B0|CNPY2_HUMAN	CNPY2	3	3	1700000	0.00608			sp|P07814|SYEP_HUMAN	EPRS	3	3	240000	0.0022			sp|P21281|VATB2_HUMAN	ATP6V1B2	3	3	84000	0.000868			sp|Q6DKJ4|NXN_HUMAN	NXN	2	2	25000	0.000107		sp|Q14141|SEPT6_HUMAN	2021-09-06
	sp|Q5VW32|BROX_HUMAN	BROX	5	5	1900000	0.00609			sp|P56537|IF6_HUMAN	EIF6	4	5	3100000	0.0127			sp|P19388|RPAB1_HUMAN	POLR2E	3	3	310000	0.00111			sp|Q9BY32|ITPA_HUMAN	ITPA	3	3	390000	0.00358			sp|P62913|RL11_HUMAN	RPL11	3	3	1800000	0.0186			sp|Q7Z4H3|HDDC2_HUMAN	HDDC2	2	2	290000	0.00126		sp|Q06203|PUR1_HUMAN	PPAT
	sp|Q2VIR3|IF2GL_HUMAN	EIF2S3L	5	5	2500000	0.00806			sp|Q9UMY4|SNX12_HUMAN	SNX12	4	5	620000	0.00254			sp|Q9BXS5|AP1M1_HUMAN	AP1M1	3	3	530000	0.00194			sp|Q14195|DPYL3_HUMAN	DPYSL3	3	3	100000	0.000908			sp|Q9BY32|ITPA_HUMAN	ITPA	3	3	240000	0.0025			sp|Q96RW7|HMCN1_HUMAN	HMCN1	2	2	26000	0.000115		sp|P51570|GALK1_HUMAN	GALK1
	sp|Q9NP79|VTA1_HUMAN	VTA1	5	5	2700000	0.00883			sp|P31689|DNJA1_HUMAN	DNAJA1	4	5	400000	0.00166			sp|O00462|MANBA_HUMAN	MANBA	3	3	860000	0.00312			sp|P40121|CAPG_HUMAN	CAPG	3	3	2100000	0.0188			sp|Q99459|CDC5L_HUMAN	CDC5L	3	3	42000	0.000431			sp|P49006|MRP_HUMAN	MARCKSL1	2	2	690000	0.00304		sp|Q9C0B1|FTO_HUMAN	FTO
	sp|Q9H2H8|PPIL3_HUMAN	PPIL3	5	5	2000000	0.00632			sp|Q9UBQ5|EIF3K_HUMAN	EIF3K	4	5	1500000	0.00609			sp|P31937|3HIDH_HUMAN	HIBADH	3	3	230000	0.000842			sp|Q9H2H8|PPIL3_HUMAN	PPIL3	3	3	530000	0.00482			sp|P51665|PSMD7_HUMAN	PSMD7	3	3	180000	0.00188			sp|Q5JRA6|MIA3_HUMAN	MIA3	2	2	410000	0.00181		sp|O60664|PLIN3_HUMAN	PLIN3
	sp|Q08J23|NSUN2_HUMAN	NSUN2	5	5	1400000	0.00464			sp|O75462|CRLF1_HUMAN	CRLF1	4	5	550000	0.00225			sp|P78330|SERB_HUMAN	PSPH	3	3	1300000	0.00476			sp|P50213|IDH3A_HUMAN	IDH3A	3	3	110000	0.00103			sp|P12273|PIP_HUMAN	PIP	3	3	420000	0.00434			sp|P11279|LAMP1_HUMAN	LAMP1	2	2	620000	0.0027		sp|Q9BXX0|EMIL2_HUMAN	EMILIN2
	sp|Q9Y4G6|TLN2_HUMAN	TLN2	5	5	1800000	0.00591			sp|Q15417|CNN3_HUMAN	CNN3	4	5	550000	0.00228			sp|P62913|RL11_HUMAN	RPL11	3	3	2300000	0.00851			sp|O43324|MCA3_HUMAN	EEF1E1	3	3	330000	0.003			sp|O60513|B4GT4_HUMAN	B4GALT4	3	3	300000	0.00308			sp|Q9HAV7|GRPE1_HUMAN	GRPEL1	2	2	160000	0.000715		sp|Q5TDH0|DDI2_HUMAN	DDI2
	sp|Q9Y5K5|UCHL5_HUMAN	UCHL5	5	5	790000	0.00255			sp|O60911|CATL2_HUMAN	CTSV	4	5	2500000	0.0102			sp|Q9NPH2|INO1_HUMAN	ISYNA1	3	3	960000	0.0035			sp|P30084|ECHM_HUMAN	ECHS1	3	3	320000	0.00292			sp|Q8IXL6|FA20C_HUMAN	FAM20C	3	3	170000	0.00172			sp|Q9BV20|MTNA_HUMAN	MRI1	2	2	76000	0.000333		sp|Q16555|DPYL2_HUMAN	DPYSL2
	sp|O00629|IMA3_HUMAN	KPNA4	5	5	990000	0.00321			sp|Q92823|NRCAM_HUMAN	NRCAM	4	5	1100000	0.00471			sp|Q96JP9|CDHR1_HUMAN	CDHR1	3	3	590000	0.00215			sp|P46013|KI67_HUMAN	MKI67	3	3	140000	0.00132			sp|Q16527|CSRP2_HUMAN	CSRP2	3	3	190000	0.00197			sp|Q9UNN5|FAF1_HUMAN	FAF1	2	2	160000	0.000686		sp|O75822|EIF3J_HUMAN	EIF3J
	sp|O75351|VPS4B_HUMAN	VPS4B	5	5	490000	0.00159			sp|P50213|IDH3A_HUMAN	IDH3A	4	5	310000	0.00129			sp|Q92692|NECT2_HUMAN	NECTIN2	3	3	980000	0.00358			sp|O00461|GOLI4_HUMAN	GOLIM4	3	3	84000	0.000768			sp|Q13951|PEBB_HUMAN	CBFB	3	3	830000	0.00859			sp|Q9Y2A7|NCKP1_HUMAN	NCKAP1	2	2	160000	0.000696		sp|Q96AE4|FUBP1_HUMAN	FUBP1
	sp|Q05639|EF1A2_HUMAN	EEF1A2	5	5	10000000	0.0329			sp|Q9NZL4|HPBP1_HUMAN	HSPBP1	4	5	850000	0.00349			sp|Q7Z6Z7|HUWE1_HUMAN	HUWE1	3	3	110000	0.000407			sp|Q9GZL7|WDR12_HUMAN	WDR12	3	3	88000	0.000806			sp|Q9UBI1|COMD3_HUMAN	COMMD3	3	3	85000	0.000886			sp|Q16853|AOC3_HUMAN	AOC3	2	2	3800000	0.0166		sp|Q8NE71|ABCF1_HUMAN	ABCF1
	sp|P98164|LRP2_HUMAN	LRP2	5	5	1600000	0.00523			sp|Q9Y237|PIN4_HUMAN	PIN4	4	5	7700000	0.0316			sp|O43399|TPD54_HUMAN	TPD52L2	3	3	400000	0.00146			sp|Q9NQR4|NIT2_HUMAN	NIT2	3	3	190000	0.00172			sp|Q15102|PA1B3_HUMAN	PAFAH1B3	3	3	870000	0.00904			sp|Q9NQR4|NIT2_HUMAN	NIT2	2	2	270000	0.00118		sp|Q5JRA6|MIA3_HUMAN	MIA3
	sp|Q92600|CNOT9_HUMAN	CNOT9	5	5	950000	0.00308			sp|P36957|ODO2_HUMAN	DLST	4	5	300000	0.00124			sp|Q02878|RL6_HUMAN	RPL6	3	3	130000	0.000459			sp|Q99798|ACON_HUMAN	ACO2	3	3	290000	0.0026			sp|Q9NWV4|CA123_HUMAN	C1orf123	3	3	230000	0.00236			sp|O43556|SGCE_HUMAN	SGCE	2	2	440000	0.00195		sp|P13861|KAP2_HUMAN	PRKAR2A
	sp|P30626|SORCN_HUMAN	SRI	5	5	3300000	0.0107			sp|Q05682|CALD1_HUMAN	CALD1	4	5	740000	0.00302			sp|P25445|TNR6_HUMAN	FAS	3	3	770000	0.00281			sp|Q9H299|SH3L3_HUMAN	SH3BGRL3	3	3	2100000	0.0191			sp|Q9NQ39|RS10L_HUMAN	RPS10P5	3	3	1400000	0.0141			sp|P30154|2AAB_HUMAN	PPP2R1B	2	2	220000	0.000973		sp|Q12913|PTPRJ_HUMAN	PTPRJ
	sp|Q02742|GCNT1_HUMAN	GCNT1	5	5	1100000	0.0036			sp|O14672|ADA10_HUMAN	ADAM10	4	5	1900000	0.00776			sp|Q07020|RL18_HUMAN	RPL18	3	3	2600000	0.00943			sp|P62834|RAP1A_HUMAN	RAP1A	3	3	850000	0.00773			sp|Q9UBQ5|EIF3K_HUMAN	EIF3K	3	3	710000	0.00737			sp|O60841|IF2P_HUMAN	EIF5B	2	2	330000	0.00147		sp|Q4G148|GXLT1_HUMAN	GXYLT1
	sp|P07602|SAP_HUMAN	PSAP	5	5	1900000	0.0063			sp|P35555|FBN1_HUMAN	FBN1	4	5	1400000	0.00575			sp|Q5SRI9|MANEA_HUMAN	MANEA	3	3	630000	0.00229			sp|P54687|BCAT1_HUMAN	BCAT1	3	3	130000	0.00122			sp|P13591|NCAM1_HUMAN	NCAM1	3	3	880000	0.00914			sp|P23246|SFPQ_HUMAN	SFPQ	2	2	200000	0.000869		sp|Q9Y570|PPME1_HUMAN	PPME1
	sp|Q9UI26|IPO11_HUMAN	IPO11	5	5	430000	0.00141			sp|O60884|DNJA2_HUMAN	DNAJA2	4	5	720000	0.00294			sp|Q9H299|SH3L3_HUMAN	SH3BGRL3	3	3	2300000	0.00819			sp|Q8NFH3|NUP43_HUMAN	NUP43	3	3	120000	0.00111			sp|P26196|DDX6_HUMAN	DDX6	3	3	190000	0.00201			sp|P60228|EIF3E_HUMAN	EIF3E	2	2	690000	0.00301		sp|Q13868|EXOS2_HUMAN	EXOSC2
	sp|O43813|LANC1_HUMAN	LANCL1	5	5	2700000	0.00877			sp|P61088|UBE2N_HUMAN	UBE2N	4	5	2300000	0.00953			sp|P23468|PTPRD_HUMAN	PTPRD	3	3	1500000	0.00541			sp|P78346|RPP30_HUMAN	RPP30	3	3	140000	0.00126			sp|P36639|8ODP_HUMAN	NUDT1	3	3	490000	0.00514			sp|O00267|SPT5H_HUMAN	SUPT5H	2	2	150000	0.000674		sp|Q9UJU6|DBNL_HUMAN	DBNL
	sp|P20674|COX5A_HUMAN	COX5A	5	5	2100000	0.00668			sp|P67775|PP2AA_HUMAN	PPP2CA	4	5	1600000	0.00673			sp|O15400|STX7_HUMAN	STX7	3	3	450000	0.00165			sp|Q7Z6Z7|HUWE1_HUMAN	HUWE1	3	3	51000	0.000466			sp|P34897|GLYM_HUMAN	SHMT2	3	3	250000	0.00255			sp|Q9NRV9|HEBP1_HUMAN	HEBP1	2	2	190000	0.000837		sp|Q92905|CSN5_HUMAN	COPS5
	sp|Q92692|NECT2_HUMAN	NECTIN2	5	5	2000000	0.00632			sp|P17948|VGFR1_HUMAN	FLT1	4	5	800000	0.00328			sp|Q13619|CUL4A_HUMAN	CUL4A	3	3	550000	0.00202			sp|P23470|PTPRG_HUMAN	PTPRG	3	3	210000	0.00194			sp|O95881|TXD12_HUMAN	TXNDC12	3	3	900000	0.0094			sp|Q99426|TBCB_HUMAN	TBCB	2	2	230000	0.000994		sp|Q9NTZ6|RBM12_HUMAN	RBM12
	sp|Q01433|AMPD2_HUMAN	AMPD2	5	5	1700000	0.00538			sp|O95025|SEM3D_HUMAN	SEMA3D	4	5	1000000	0.00416			sp|Q9NR28|DBLOH_HUMAN	DIABLO	3	3	390000	0.00141			sp|P45973|CBX5_HUMAN	CBX5	3	3	680000	0.00616			sp|Q9H299|SH3L3_HUMAN	SH3BGRL3	3	3	1100000	0.0117			sp|Q13409|DC1I2_HUMAN	DYNC1I2	2	2	190000	0.000825		sp|P43121|MUC18_HUMAN	MCAM
	sp|O75116|ROCK2_HUMAN	ROCK2	5	5	1100000	0.00341			sp|P42126|ECI1_HUMAN	ECI1	4	5	1800000	0.00746			sp|O15371|EIF3D_HUMAN	EIF3D	3	3	610000	0.00221			sp|O43598|DNPH1_HUMAN	DNPH1	3	3	1400000	0.0125			sp|Q9UKY7|CDV3_HUMAN	CDV3	3	3	320000	0.00328			sp|Q02952|AKA12_HUMAN	AKAP12	2	2	230000	0.00101		sp|P17858|PFKAL_HUMAN	PFKL
	sp|Q96DG6|CMBL_HUMAN	CMBL	5	5	5900000	0.0192			sp|Q9NWV4|CA123_HUMAN	C1orf123	4	5	1700000	0.00714			sp|P36578|RL4_HUMAN	RPL4	3	3	860000	0.00312			sp|P46976|GLYG_HUMAN	GYG1	3	3	220000	0.002			sp|P13804|ETFA_HUMAN	ETFA	3	3	44000	0.000462			sp|O43657|TSN6_HUMAN	TSPAN6	2	2	360000	0.0016		sp|O60243|H6ST1_HUMAN	HS6ST1
	sp|Q8WW12|PCNP_HUMAN	PCNP	5	5	4200000	0.0136			sp|Q6IN85|P4R3A_HUMAN	PPP4R3A	4	5	200000	0.000813			sp|P15927|RFA2_HUMAN	RPA2	3	3	610000	0.00221			sp|P51665|PSMD7_HUMAN	PSMD7	3	3	230000	0.0021			sp|O60231|DHX16_HUMAN	DHX16	3	3	440000	0.00459			sp|P55957|BID_HUMAN	BID	2	2	350000	0.00153		sp|P51784|UBP11_HUMAN	USP11
	sp|O75935|DCTN3_HUMAN	DCTN3	5	5	4600000	0.015			sp|P52434|RPAB3_HUMAN	POLR2H	4	5	1700000	0.00711			sp|P09382|LEG1_HUMAN	LGALS1	3	3	530000	0.00194			sp|O60493|SNX3_HUMAN	SNX3	3	3	580000	0.0053			sp|Q9BV57|MTND_HUMAN	ADI1	3	3	1100000	0.0116			sp|Q8WXX5|DNJC9_HUMAN	DNAJC9	2	2	530000	0.00231		sp|Q9NSE4|SYIM_HUMAN	IARS2
	sp|Q9UGI8|TES_HUMAN	TES	5	5	1700000	0.00535			sp|O94888|UBXN7_HUMAN	UBXN7	4	5	310000	0.00129			sp|P34949|MPI_HUMAN	MPI	3	3	540000	0.00195			sp|P42677|RS27_HUMAN	RPS27	3	3	370000	0.00339			sp|Q03154|ACY1_HUMAN	ACY1	3	3	62000	0.000649			sp|P53621|COPA_HUMAN	COPA	2	2	140000	0.000594		sp|O43264|ZW10_HUMAN	ZW10
	sp|Q9BS26|ERP44_HUMAN	ERP44	5	5	1900000	0.00602			sp|P61812|TGFB2_HUMAN	TGFB2	4	5	1200000	0.00478			sp|Q9Y376|CAB39_HUMAN	CAB39	3	3	500000	0.00183			sp|Q16629|SRSF7_HUMAN	SRSF7	3	3	870000	0.00793			sp|O95989|NUDT3_HUMAN	NUDT3	3	3	300000	0.00312			sp|P62424|RL7A_HUMAN	RPL7A	2	2	390000	0.00169		sp|Q8TAQ2|SMRC2_HUMAN	SMARCC2
	sp|Q9UKD2|MRT4_HUMAN	MRTO4	5	5	1000000	0.00324			sp|P27635|RL10_HUMAN	RPL10	4	5	2300000	0.0096			sp|P19827|ITIH1_HUMAN	ITIH1	3	3	5200000	0.0191			sp|O60243|H6ST1_HUMAN	HS6ST1	3	3	1800000	0.0163			sp|P46782|RS5_HUMAN	RPS5	3	3	870000	0.00904			sp|Q9UMY4|SNX12_HUMAN	SNX12	2	2	350000	0.00153		sp|P46063|RECQ1_HUMAN	RECQL
	sp|P22694|KAPCB_HUMAN	PRKACB	5	5	2200000	0.00717			sp|P54105|ICLN_HUMAN	CLNS1A	4	5	1400000	0.00572			sp|Q9BT73|PSMG3_HUMAN	PSMG3	3	3	400000	0.00146			sp|Q5JXB2|UE2NL_HUMAN	UBE2NL	3	3	3700000	0.0341			sp|Q8WVJ2|NUDC2_HUMAN	NUDCD2	3	3	660000	0.00686			tr|A0A024R884|A0A024R884_HUMAN	TNC	2	2	3100000	0.0138		sp|P14866|HNRPL_HUMAN	HNRNPL
	IgG3_bovine		5	5	4200000	0.0136			sp|P14678|RSMB_HUMAN	SNRPB	4	5	3100000	0.0129			sp|O43768|ENSA_HUMAN	ENSA	3	3	480000	0.00175			sp|O75832|PSD10_HUMAN	PSMD10	3	3	820000	0.0075			sp|Q14011|CIRBP_HUMAN	CIRBP	3	3	110000	0.00115			sp|O43451|MGA_HUMAN	MGAM	2	2	450000	0.00198		sp|P52306|GDS1_HUMAN	RAP1GDS1
	sp|O60869|EDF1_HUMAN	EDF1	5	5	4700000	0.0153			sp|P62244|RS15A_HUMAN	RPS15A	4	5	3100000	0.0128			sp|P09651|ROA1_HUMAN	HNRNPA1	3	3	1400000	0.00499			sp|P08579|RU2B_HUMAN	SNRPB2	3	3	760000	0.00689			sp|P19827|ITIH1_HUMAN	ITIH1	3	3	3500000	0.0367			sp|Q641Q3|METRL_HUMAN	METRNL	2	2	790000	0.00345		sp|Q9H2X0|CHRD_HUMAN	CHRD
	sp|Q96KK5|H2A1H_HUMAN	HIST1H2AH	4	28	280000000	0.9			sp|Q8N163|CCAR2_HUMAN	CCAR2	4	5	690000	0.00285			sp|P17096|HMGA1_HUMAN	HMGA1	3	3	2200000	0.00797			sp|Q13895|BYST_HUMAN	BYSL	3	3	71000	0.000643			sp|P49419|AL7A1_HUMAN	ALDH7A1	3	3	160000	0.00163			sp|P35580|MYH10_HUMAN	MYH10	2	2	250000	0.00108		sp|O60888|CUTA_HUMAN	CUTA
	sp|P13929|ENOB_HUMAN	ENO3	4	23	140000000	0.46			sp|P13611|CSPG2_HUMAN	VCAN	4	5	2500000	0.0102			sp|P45973|CBX5_HUMAN	CBX5	3	3	560000	0.00204			sp|Q9Y383|LC7L2_HUMAN	LUC7L2	3	3	140000	0.00129			sp|Q16853|AOC3_HUMAN	AOC3	3	3	4400000	0.0457			sp|P30566|PUR8_HUMAN	ADSL	2	2	620000	0.00272		sp|Q71DI3|H32_HUMAN	HIST2H3A
	sp|Q12841|FSTL1_HUMAN	FSTL1	4	16	74000000	0.24			sp|P51610|HCFC1_HUMAN	HCFC1	4	5	580000	0.00239			sp|Q9UNX3|RL26L_HUMAN	RPL26L1	3	3	1000000	0.00365			sp|P14735|IDE_HUMAN	IDE	3	3	240000	0.00217			sp|P49354|FNTA_HUMAN	FNTA	3	3	63000	0.000652			sp|Q9NX46|ARHL2_HUMAN	ADPRHL2	2	2	510000	0.00226		sp|P60660|MYL6_HUMAN	MYL6
	sp|P00441|SODC_HUMAN	SOD1	4	15	77000000	0.25			sp|Q14980|NUMA1_HUMAN	NUMA1	4	4	160000	0.000638			sp|Q9NWT6|HIF1N_HUMAN	HIF1AN	3	3	380000	0.00137			sp|P48506|GSH1_HUMAN	GCLC	3	3	210000	0.00194			sp|P38606|VATA_HUMAN	ATP6V1A	3	3	190000	0.00202			sp|Q03252|LMNB2_HUMAN	LMNB2	2	2	210000	0.000915		sp|P15531|NDKA_HUMAN	NME1
	sp|Q9GZV4|IF5A2_HUMAN	EIF5A2	4	15	31000000	0.0989			sp|P61923|COPZ1_HUMAN	COPZ1	4	4	820000	0.00337			sp|Q15233|NONO_HUMAN	NONO	3	3	820000	0.003			sp|Q9H7C9|AAMDC_HUMAN	AAMDC	3	3	790000	0.00718			sp|P82970|HMGN5_HUMAN	HMGN5	3	3	160000	0.00161			tr|B7Z754|B7Z754_HUMAN		2	2	470000	0.00205		sp|Q9H4F8|SMOC1_HUMAN	SMOC1
	sp|P16403|H12_HUMAN	HIST1H1C	4	10	6300000	0.0204			sp|Q9C0B1|FTO_HUMAN	FTO	4	4	120000	0.000494			sp|Q96T58|MINT_HUMAN	SPEN	3	3	210000	0.000754			sp|P61247|RS3A_HUMAN	RPS3A	3	3	300000	0.00272			sp|Q13257|MD2L1_HUMAN	MAD2L1	3	3	400000	0.00419			sp|Q14738|2A5D_HUMAN	PPP2R5D	2	2	220000	0.000984		sp|P12259|FA5_HUMAN	F5
	sp|Q71DI3|H32_HUMAN	HIST2H3A	4	9	130000000	0.42			sp|P00750|TPA_HUMAN	PLAT	4	4	2200000	0.00893			sp|P07741|APT_HUMAN	APRT	3	3	620000	0.00227			sp|O15400|STX7_HUMAN	STX7	3	3	300000	0.00276			sp|O15031|PLXB2_HUMAN	PLXNB2	3	3	96000	0.000995			sp|P47972|NPTX2_HUMAN	NPTX2	2	2	610000	0.00268		sp|P33316|DUT_HUMAN	DUT
	sp|P24534|EF1B_HUMAN	EEF1B2	4	8	6100000	0.0199			sp|Q04837|SSBP_HUMAN	SSBP1	4	4	3000000	0.0122			sp|Q6QNY1|BL1S2_HUMAN	BLOC1S2	3	3	490000	0.00178			sp|Q92616|GCN1_HUMAN	GCN1	3	3	68000	0.000619			sp|Q9BW83|IFT27_HUMAN	IFT27	3	3	270000	0.00282			sp|P61960|UFM1_HUMAN	UFM1	2	2	130000	0.000581		sp|P31949|S10AB_HUMAN	S100A11
	sp|P14678|RSMB_HUMAN	SNRPB	4	8	8000000	0.0259			sp|Q9P287|BCCIP_HUMAN	BCCIP	4	4	1700000	0.0071			sp|Q15075|EEA1_HUMAN	EEA1	3	3	510000	0.00186			sp|Q96S86|HPLN3_HUMAN	HAPLN3	3	3	220000	0.00202			sp|P49189|AL9A1_HUMAN	ALDH9A1	3	3	410000	0.00422			sp|P36405|ARL3_HUMAN	ARL3	2	2	320000	0.00141		sp|Q9BVA1|TBB2B_HUMAN	TUBB2B
	sp|O00193|SMAP_HUMAN	SMAP	4	7	3900000	0.0126			sp|Q99674|CGRE1_HUMAN	CGREF1	4	4	610000	0.00253			sp|Q6PGP7|TTC37_HUMAN	TTC37	3	3	490000	0.00177			sp|P56377|AP1S2_HUMAN	AP1S2	3	3	7100000	0.0646			sp|P51884|LUM_HUMAN	LUM	3	3	1000000	0.0109			sp|Q5T6V5|CI064_HUMAN	C9orf64	2	2	290000	0.00128		sp|P43251|BTD_HUMAN	BTD
	sp|P05388|RLA0_HUMAN	RPLP0	4	7	10000000	0.0327			sp|O14773|TPP1_HUMAN	TPP1	4	4	1100000	0.0044			sp|P62899|RL31_HUMAN	RPL31	3	3	1100000	0.004			sp|P47756|CAPZB_HUMAN	CAPZB	3	3	430000	0.00396			sp|Q13619|CUL4A_HUMAN	CUL4A	3	3	180000	0.00187			sp|Q9NP97|DLRB1_HUMAN	DYNLRB1	2	2	190000	0.000849		sp|Q07021|C1QBP_HUMAN	C1QBP
	sp|P61225|RAP2B_HUMAN	RAP2B	4	7	930000	0.00302			sp|Q9UJ70|NAGK_HUMAN	NAGK	4	4	820000	0.00336			sp|Q09161|NCBP1_HUMAN	NCBP1	3	3	700000	0.00254			sp|P29122|PCSK6_HUMAN	PCSK6	3	3	270000	0.00243			sp|Q06203|PUR1_HUMAN	PPAT	3	3	160000	0.0017			sp|P48637|GSHB_HUMAN	GSS	2	2	250000	0.00109		sp|P06753|TPM3_HUMAN	TPM3
	sp|P09603|CSF1_HUMAN	CSF1	4	7	760000	0.00247			sp|Q14563|SEM3A_HUMAN	SEMA3A	4	4	770000	0.00318			sp|Q9GZZ1|NAA50_HUMAN	NAA50	3	3	570000	0.00209			sp|P46778|RL21_HUMAN	RPL21	3	3	250000	0.00223			sp|Q8NBT2|SPC24_HUMAN	SPC24	3	3	47000	0.000486			sp|P04004|VTNC_HUMAN	VTN	2	2	3900000	0.0169		sp|P17900|SAP3_HUMAN	GM2A
	sp|P15151|PVR_HUMAN	PVR	4	7	2900000	0.00942			sp|P40763|STAT3_HUMAN	STAT3	4	4	330000	0.00135			sp|Q06033|ITIH3_HUMAN	ITIH3	3	3	1800000	0.00643			sp|P62495|ERF1_HUMAN	ETF1	3	3	110000	0.00103			sp|O95816|BAG2_HUMAN	BAG2	3	3	940000	0.00972			sp|O14618|CCS_HUMAN	CCS	2	2	130000	0.000569		sp|P47813|IF1AX_HUMAN	EIF1AX
	sp|O15347|HMGB3_HUMAN	HMGB3	4	7	8500000	0.0277			sp|P52758|RIDA_HUMAN	RIDA	4	4	260000	0.00107			sp|O75832|PSD10_HUMAN	PSMD10	3	3	450000	0.00163			sp|Q92466|DDB2_HUMAN	DDB2	3	3	140000	0.00125			sp|Q96GA7|SDSL_HUMAN	SDSL	3	3	52000	0.000542			sp|O75937|DNJC8_HUMAN	DNAJC8	2	2	470000	0.00204		sp|P99999|CYC_HUMAN	CYCS
	sp|Q68D85|NR3L1_HUMAN	NCR3LG1	4	6	750000	0.00241			sp|Q9HB07|MYG1_HUMAN	C12orf10	4	4	1700000	0.00707			sp|P53004|BIEA_HUMAN	BLVRA	3	3	950000	0.00347			sp|Q9UBI1|COMD3_HUMAN	COMMD3	3	3	75000	0.00068			sp|Q99417|MYCBP_HUMAN	MYCBP	3	3	220000	0.00224			sp|P45973|CBX5_HUMAN	CBX5	2	2	310000	0.00135		sp|O95502|NPTXR_HUMAN	NPTXR
	sp|Q13443|ADAM9_HUMAN	ADAM9	4	6	4100000	0.0132			sp|P83916|CBX1_HUMAN	CBX1	4	4	2400000	0.00991			sp|O75083|WDR1_HUMAN	WDR1	3	3	1800000	0.00671			sp|Q9HAS0|NJMU_HUMAN	C17orf75	3	3	52000	0.000478			sp|P29218|IMPA1_HUMAN	IMPA1	3	3	870000	0.009			sp|Q9BPX3|CND3_HUMAN	NCAPG	2	2	180000	0.000783		sp|O43447|PPIH_HUMAN	PPIH
	sp|Q07021|C1QBP_HUMAN	C1QBP	4	6	7100000	0.0229			sp|Q99798|ACON_HUMAN	ACO2	4	4	830000	0.00342			sp|P00742|FA10_HUMAN	F10	3	3	1900000	0.00696			sp|P46926|GNPI1_HUMAN	GNPDA1	3	3	160000	0.00147			sp|Q9H7C9|AAMDC_HUMAN	AAMDC	3	3	200000	0.00205			sp|Q16576|RBBP7_HUMAN	RBBP7	2	2	1200000	0.00518		sp|Q16629|SRSF7_HUMAN	SRSF7
	sp|P11279|LAMP1_HUMAN	LAMP1	4	6	3600000	0.0117			sp|P55809|SCOT1_HUMAN	OXCT1	4	4	210000	0.000849			sp|P61081|UBC12_HUMAN	UBE2M	3	3	1000000	0.00382			sp|Q99417|MYCBP_HUMAN	MYCBP	3	3	210000	0.00189			sp|P63279|UBC9_HUMAN	UBE2I	3	3	1400000	0.0142			sp|Q2VIR3|IF2GL_HUMAN	EIF2S3L	2	2	450000	0.00199		sp|Q13185|CBX3_HUMAN	CBX3
	sp|Q9NWV4|CA123_HUMAN	C1orf123	4	6	3100000	0.0102			sp|Q14444|CAPR1_HUMAN	CAPRIN1	4	4	440000	0.00182			sp|Q9BV57|MTND_HUMAN	ADI1	3	3	1400000	0.00504			sp|Q9UNN8|EPCR_HUMAN	PROCR	3	3	830000	0.00761			sp|Q96C86|DCPS_HUMAN	DCPS	3	3	110000	0.00119			sp|Q9UBQ5|EIF3K_HUMAN	EIF3K	2	2	1100000	0.00502		sp|Q9BY67|CADM1_HUMAN	CADM1
	sp|P05114|HMGN1_HUMAN	HMGN1	4	6	4400000	0.0144			sp|Q9BPX3|CND3_HUMAN	NCAPG	4	4	250000	0.00103			sp|Q8NBS9|TXND5_HUMAN	TXNDC5	3	3	1400000	0.00503			sp|Q96CT7|CC124_HUMAN	CCDC124	3	3	730000	0.00663			sp|Q4LDE5|SVEP1_HUMAN	SVEP1	3	3	190000	0.00199			sp|Q15366|PCBP2_HUMAN	PCBP2	2	2	220000	0.000949		sp|P28072|PSB6_HUMAN	PSMB6
	sp|Q9Y237|PIN4_HUMAN	PIN4	4	6	12000000	0.0378			sp|O00505|IMA4_HUMAN	KPNA3	4	4	620000	0.00254			sp|P14868|SYDC_HUMAN	DARS	3	3	620000	0.00224			sp|P30405|PPIF_HUMAN	PPIF	3	3	920000	0.00838			sp|P02794|FRIH_HUMAN	FTH1	3	3	180000	0.00191			sp|P43121|MUC18_HUMAN	MCAM	2	2	510000	0.00222		sp|O43617|TPPC3_HUMAN	TRAPPC3
	sp|P04080|CYTB_HUMAN	CSTB	4	6	18000000	0.0584			sp|Q9H444|CHM4B_HUMAN	CHMP4B	4	4	1500000	0.00609			sp|P35613|BASI_HUMAN	BSG	3	3	720000	0.00261			sp|Q16555|DPYL2_HUMAN	DPYSL2	3	3	270000	0.00247			sp|P04632|CPNS1_HUMAN	CAPNS1	3	3	290000	0.00305			sp|P06132|DCUP_HUMAN	UROD	2	2	260000	0.00116		sp|P05114|HMGN1_HUMAN	HMGN1
	sp|P48506|GSH1_HUMAN	GCLC	4	6	570000	0.00185			sp|Q9UK41|VPS28_HUMAN	VPS28	4	4	800000	0.00329			sp|Q15819|UB2V2_HUMAN	UBE2V2	3	3	820000	0.00298			sp|P62244|RS15A_HUMAN	RPS15A	3	3	1900000	0.0172			sp|Q9Y2A7|NCKP1_HUMAN	NCKAP1	3	3	1500000	0.0155			sp|O60613|SEP15_HUMAN	SELENOF	2	2	310000	0.00137		sp|P19823|ITIH2_HUMAN	ITIH2
	sp|P50226|ST1A2_HUMAN	SULT1A2	4	6	1600000	0.0053			sp|P19367|HXK1_HUMAN	HK1	4	4	610000	0.00253			sp|Q9UKD2|MRT4_HUMAN	MRTO4	3	3	370000	0.00134			sp|P11766|ADHX_HUMAN	ADH5	3	3	440000	0.00399			sp|P52434|RPAB3_HUMAN	POLR2H	3	3	310000	0.00319			sp|P27694|RFA1_HUMAN	RPA1	2	2	440000	0.00195		sp|Q9Y224|CN166_HUMAN	C14orf166
	sp|P26373|RL13_HUMAN	RPL13	4	6	4900000	0.0158			sp|Q8NBI6|XXLT1_HUMAN	XXYLT1	4	4	340000	0.00139			sp|P27707|DCK_HUMAN	DCK	3	3	370000	0.00133			sp|A6NHG4|DDTL_HUMAN	DDTL	3	3	4600000	0.0423			sp|O00560|SDCB1_HUMAN	SDCBP	3	3	350000	0.00369			sp|Q7Z7H5|TMED4_HUMAN	TMED4	2	2	680000	0.00297		sp|Q9H1B5|XYLT2_HUMAN	XYLT2
	sp|P55196|AFAD_HUMAN	AFDN	4	5	310000	0.00102			sp|Q7Z4H3|HDDC2_HUMAN	HDDC2	4	4	1100000	0.00432			sp|P17948|VGFR1_HUMAN	FLT1	3	3	1300000	0.00467			sp|Q9H0W9|CK054_HUMAN	C11orf54	3	3	140000	0.0013			sp|Q9UL42|PNMA2_HUMAN	PNMA2	3	3	91000	0.000942			sp|P05543|THBG_HUMAN	SERPINA7	2	2	460000	0.002		sp|P61163|ACTZ_HUMAN	ACTR1A
	sp|Q9Y315|DEOC_HUMAN	DERA	4	5	620000	0.00201			sp|Q9NR45|SIAS_HUMAN	NANS	4	4	790000	0.00327			sp|P28838|AMPL_HUMAN	LAP3	3	3	460000	0.00168			sp|Q9ULC4|MCTS1_HUMAN	MCTS1	3	3	420000	0.00387			sp|O75487|GPC4_HUMAN	GPC4	3	3	270000	0.00277			sp|P41252|SYIC_HUMAN	IARS	2	2	160000	0.00072		sp|Q9NX55|HYPK_HUMAN	HYPK
	sp|O00442|RTCA_HUMAN	RTCA	4	5	540000	0.00174			sp|P35270|SPRE_HUMAN	SPR	4	4	180000	0.000731			sp|Q9Y2Y0|AR2BP_HUMAN	ARL2BP	3	3	400000	0.00147			sp|Q9Y3D8|KAD6_HUMAN	AK6	3	3	390000	0.00354			sp|P11441|UBL4A_HUMAN	UBL4A	3	3	270000	0.00283			sp|P06753|TPM3_HUMAN	TPM3	2	2	820000	0.0036		sp|P78330|SERB_HUMAN	PSPH
	sp|P51654|GPC3_HUMAN	GPC3	4	5	750000	0.00241			sp|P23470|PTPRG_HUMAN	PTPRG	4	4	6200000	0.0256			sp|O60493|SNX3_HUMAN	SNX3	3	3	510000	0.00184			sp|Q93045|STMN2_HUMAN	STMN2	3	3	6400000	0.0584			sp|Q7Z7M0|MEGF8_HUMAN	MEGF8	3	3	230000	0.00244			sp|Q9H9Q2|CSN7B_HUMAN	COPS7B	2	2	390000	0.00172		sp|P07741|APT_HUMAN	APRT
	sp|P39060|COIA1_HUMAN	COL18A1	4	5	840000	0.00272			sp|P50579|MAP2_HUMAN	METAP2	4	4	780000	0.00319			sp|P26358|DNMT1_HUMAN	DNMT1	3	3	500000	0.00181			sp|Q9H488|OFUT1_HUMAN	POFUT1	3	3	110000	0.001			sp|Q12904|AIMP1_HUMAN	AIMP1	3	3	310000	0.00325			sp|P07311|ACYP1_HUMAN	ACYP1	2	2	570000	0.00252		sp|P08708|RS17_HUMAN	RPS17
	sp|Q13526|PIN1_HUMAN	PIN1	4	5	10000000	0.0325			sp|Q9BUT1|BDH2_HUMAN	BDH2	4	4	390000	0.00162			sp|P84103|SRSF3_HUMAN	SRSF3	3	3	750000	0.00272			sp|O75534|CSDE1_HUMAN	CSDE1	3	3	250000	0.00231			sp|P15291|B4GT1_HUMAN	B4GALT1	3	3	280000	0.00289			sp|P24043|LAMA2_HUMAN	LAMA2	2	2	530000	0.00232		sp|Q9Y3C6|PPIL1_HUMAN	PPIL1
	sp|Q9Y285|SYFA_HUMAN	FARSA	4	5	730000	0.00238			sp|P35268|RL22_HUMAN	RPL22	4	4	3400000	0.0142			sp|Q12805|FBLN3_HUMAN	EFEMP1	3	3	790000	0.00288			sp|P11216|PYGB_HUMAN	PYGB	3	3	490000	0.00445			sp|Q9NQG5|RPR1B_HUMAN	RPRD1B	3	3	100000	0.00107			sp|P42677|RS27_HUMAN	RPS27	2	2	880000	0.00387		sp|Q9UBQ6|EXTL2_HUMAN	EXTL2
	sp|Q07020|RL18_HUMAN	RPL18	4	5	9500000	0.0308			sp|O15498|YKT6_HUMAN	YKT6	4	4	310000	0.00126			sp|Q7L1Q6|BZW1_HUMAN	BZW1	3	3	700000	0.00254			sp|Q8NFW8|NEUA_HUMAN	CMAS	3	3	90000	0.000822			sp|Q86SF2|GALT7_HUMAN	GALNT7	3	3	840000	0.00875			sp|Q15370|ELOB_HUMAN	ELOB	2	2	1100000	0.00478		sp|Q9BZM5|N2DL2_HUMAN	ULBP2
	sp|O95777|LSM8_HUMAN	LSM8	4	5	4700000	0.0153			sp|Q9BQ67|GRWD1_HUMAN	GRWD1	4	4	730000	0.003			sp|P35659|DEK_HUMAN	DEK	3	3	430000	0.00157			sp|Q9P2T1|GMPR2_HUMAN	GMPR2	3	3	110000	0.000965			sp|Q9BRT9|SLD5_HUMAN	GINS4	3	3	100000	0.00106			sp|Q9BT78|CSN4_HUMAN	COPS4	2	2	870000	0.0038		sp|P06493|CDK1_HUMAN	CDK1
	sp|Q13509|TBB3_HUMAN	TUBB3	4	5	2400000	0.00788			sp|P49366|DHYS_HUMAN	DHPS	4	4	470000	0.00195			sp|Q9Y4G6|TLN2_HUMAN	TLN2	3	3	900000	0.00327			sp|Q92600|CNOT9_HUMAN	CNOT9	3	3	150000	0.00139			sp|P55263|ADK_HUMAN	ADK	3	3	100000	0.00106			sp|O60763|USO1_HUMAN	USO1	2	2	400000	0.00177		sp|P04080|CYTB_HUMAN	CSTB
	sp|Q96DE0|NUD16_HUMAN	NUDT16	4	5	300000	0.000972			sp|P34949|MPI_HUMAN	MPI	4	4	500000	0.00205			sp|P10606|COX5B_HUMAN	COX5B	3	3	340000	0.00126			sp|Q92526|TCPW_HUMAN	CCT6B	3	3	1500000	0.0141			sp|Q9Y2V2|CHSP1_HUMAN	CARHSP1	3	3	350000	0.00369			sp|P17948|VGFR1_HUMAN	FLT1	2	2	3000000	0.0133		sp|P60983|GMFB_HUMAN	GMFB
	sp|P07858|CATB_HUMAN	CTSB	4	5	900000	0.00293			sp|Q05048|CSTF1_HUMAN	CSTF1	4	4	1400000	0.00576			sp|P30626|SORCN_HUMAN	SRI	3	3	1000000	0.00371			sp|P52434|RPAB3_HUMAN	POLR2H	3	3	310000	0.00284			sp|Q86VZ4|LRP11_HUMAN	LRP11	3	3	180000	0.00191			sp|Q9ULC4|MCTS1_HUMAN	MCTS1	2	2	270000	0.00118		sp|P53999|TCP4_HUMAN	SUB1
	sp|P43487|RANG_HUMAN	RANBP1	4	5	32000000	0.1			sp|Q08J23|NSUN2_HUMAN	NSUN2	4	4	400000	0.00164			sp|Q9Y662|HS3SB_HUMAN	HS3ST3B1	3	3	1100000	0.00393			sp|Q9UL42|PNMA2_HUMAN	PNMA2	3	3	75000	0.000688			sp|Q9Y3I0|RTCB_HUMAN	RTCB	3	3	300000	0.00308			sp|P30626|SORCN_HUMAN	SRI	2	2	720000	0.00318		sp|Q9BTT0|AN32E_HUMAN	ANP32E
	sp|Q9BTE6|AASD1_HUMAN	AARSD1	4	5	310000	0.00102			sp|Q9P0M6|H2AW_HUMAN	H2AFY2	4	4	1400000	0.00581			sp|P62753|RS6_HUMAN	RPS6	3	3	1100000	0.00396			sp|P27635|RL10_HUMAN	RPL10	3	3	430000	0.00396			sp|P36404|ARL2_HUMAN	ARL2	3	3	150000	0.00155			sp|P35221|CTNA1_HUMAN	CTNNA1	2	2	180000	0.000788		sp|O15514|RPB4_HUMAN	POLR2D
	sp|Q9H4F8|SMOC1_HUMAN	SMOC1	4	5	2700000	0.00868			sp|Q9NX62|IMPA3_HUMAN	IMPAD1	4	4	200000	0.000808			sp|P52434|RPAB3_HUMAN	POLR2H	3	3	420000	0.00153			sp|O75503|CLN5_HUMAN	CLN5	3	3	1700000	0.0157			sp|Q29RF7|PDS5A_HUMAN	PDS5A	3	3	180000	0.00188			sp|Q13642|FHL1_HUMAN	FHL1	2	2	1900000	0.00831		sp|Q9NRN7|ADPPT_HUMAN	AASDHPPT
	sp|Q9GZP4|PITH1_HUMAN	PITHD1	4	5	1700000	0.00537			sp|O60664|PLIN3_HUMAN	PLIN3	4	4	290000	0.00119			sp|P61970|NTF2_HUMAN	NUTF2	3	3	3100000	0.0114			sp|Q14568|HS902_HUMAN	HSP90AA2P	3	3	4200000	0.0378			sp|O00273|DFFA_HUMAN	DFFA	3	3	260000	0.0027			sp|O00264|PGRC1_HUMAN	PGRMC1	2	2	450000	0.00197		sp|P09012|SNRPA_HUMAN	SNRPA
	sp|O60884|DNJA2_HUMAN	DNAJA2	4	5	600000	0.00193			sp|O75794|CD123_HUMAN	CDC123	4	4	290000	0.00119			sp|P22090|RS4Y1_HUMAN	RPS4Y1	3	3	1100000	0.00407			sp|Q06033|ITIH3_HUMAN	ITIH3	3	3	570000	0.0052			sp|Q9BVG4|PBDC1_HUMAN	PBDC1	3	3	120000	0.00121			tr|B4DM05|B4DM05_HUMAN		2	2	2600000	0.0112		sp|P50226|ST1A2_HUMAN	SULT1A2
	sp|Q9NQ39|RS10L_HUMAN	RPS10P5	4	5	4700000	0.0151			sp|Q9UMS0|NFU1_HUMAN	NFU1	4	4	460000	0.00188			sp|P21926|CD9_HUMAN	CD9	3	3	1300000	0.00478			sp|Q14012|KCC1A_HUMAN	CAMK1	3	3	99000	0.000906			sp|O14744|ANM5_HUMAN	PRMT5	3	3	340000	0.00355			sp|Q9Y678|COPG1_HUMAN	COPG1	2	2	180000	0.000796		sp|P47755|CAZA2_HUMAN	CAPZA2
	sp|O60911|CATL2_HUMAN	CTSV	4	5	2500000	0.0081			sp|P16083|NQO2_HUMAN	NQO2	4	4	490000	0.00202			sp|P20674|COX5A_HUMAN	COX5A	3	3	320000	0.00116			sp|Q9H3K6|BOLA2_HUMAN	BOLA2	3	3	1800000	0.0166			sp|P84103|SRSF3_HUMAN	SRSF3	3	3	980000	0.0101			sp|P49747|COMP_HUMAN	COMP	2	2	670000	0.00293		sp|O75832|PSD10_HUMAN	PSMD10
	sp|P50213|IDH3A_HUMAN	IDH3A	4	5	330000	0.00106			sp|Q86YQ8|CPNE8_HUMAN	CPNE8	4	4	530000	0.0022			sp|P02750|A2GL_HUMAN	LRG1	3	3	1200000	0.00438			sp|O43583|DENR_HUMAN	DENR	3	3	750000	0.00682			sp|Q86SQ4|AGRG6_HUMAN	ADGRG6	3	3	660000	0.00691			sp|Q9Y4Z0|LSM4_HUMAN	LSM4	2	2	300000	0.0013		sp|Q9BRT9|SLD5_HUMAN	GINS4
	sp|Q14694|UBP10_HUMAN	USP10	4	5	370000	0.00118			sp|Q9NTJ3|SMC4_HUMAN	SMC4	4	4	640000	0.00261			sp|Q92890|UFD1_HUMAN	UFD1	3	3	220000	0.000817			sp|Q8WVY7|UBCP1_HUMAN	UBLCP1	3	3	400000	0.00362			sp|P49247|RPIA_HUMAN	RPIA	3	3	66000	0.000685			sp|Q9GZT8|NIF3L_HUMAN	NIF3L1	2	2	200000	0.000872		sp|Q9UJJ9|GNPTG_HUMAN	GNPTG
	sp|Q9UIJ7|KAD3_HUMAN	AK3	4	5	880000	0.00285			sp|Q86VZ4|LRP11_HUMAN	LRP11	4	4	500000	0.00207			sp|P02788|TRFL_HUMAN	LTF	2	15	540000000	1.98			sp|Q15014|MO4L2_HUMAN	MORF4L2	3	3	140000	0.00125			sp|Q9HAR2|AGRL3_HUMAN	ADGRL3	3	3	120000	0.00127			sp|Q14847|LASP1_HUMAN	LASP1	2	2	690000	0.00305		sp|O00442|RTCA_HUMAN	RTCA
	sp|Q14320|FA50A_HUMAN	FAM50A	4	5	730000	0.00237			sp|Q03154|ACY1_HUMAN	ACY1	4	4	250000	0.00103			sp|P13929|ENOB_HUMAN	ENO3	2	6	51000000	0.18			sp|Q13404|UB2V1_HUMAN	UBE2V1	3	3	1800000	0.0161			sp|P50213|IDH3A_HUMAN	IDH3A	3	3	75000	0.000778			sp|P26358|DNMT1_HUMAN	DNMT1	2	2	370000	0.00164		sp|P62834|RAP1A_HUMAN	RAP1A
	sp|Q9UHJ6|SHPK_HUMAN	SHPK	4	5	910000	0.00294			sp|P24752|THIL_HUMAN	ACAT1	4	4	390000	0.00162			sp|Q14568|HS902_HUMAN	HSP90AA2P	2	6	45000000	0.16			sp|Q96DG6|CMBL_HUMAN	CMBL	3	3	490000	0.00448			sp|Q6GMV3|PTRD1_HUMAN	PTRHD1	3	3	440000	0.00458			sp|P13611|CSPG2_HUMAN	VCAN	2	2	700000	0.00307		sp|P62244|RS15A_HUMAN	RPS15A
	sp|Q9NS15|LTBP3_HUMAN	LTBP3	4	5	6200000	0.02			sp|Q15428|SF3A2_HUMAN	SF3A2	4	4	800000	0.0033			sp|O14579|COPE_HUMAN	COPE	2	5	330000	0.00121			sp|P31947|1433S_HUMAN	SFN	3	3	430000	0.00388			sp|Q8NBS9|TXND5_HUMAN	TXNDC5	3	3	320000	0.00333			sp|Q9UBV8|PEF1_HUMAN	PEF1	2	2	73000	0.000318		sp|P37108|SRP14_HUMAN	SRP14
	sp|O15355|PPM1G_HUMAN	PPM1G	4	5	1000000	0.0033			sp|Q9BUH6|PAXX_HUMAN	C9orf142	4	4	400000	0.00166			sp|Q15637|SF01_HUMAN	SF1	2	5	58000	0.000209			sp|Q99614|TTC1_HUMAN	TTC1	3	3	180000	0.00161			sp|O15498|YKT6_HUMAN	YKT6	3	3	150000	0.00151			sp|Q16625|OCLN_HUMAN	OCLN	2	2	120000	0.000513		sp|P54764|EPHA4_HUMAN	EPHA4
	sp|Q9Y4K0|LOXL2_HUMAN	LOXL2	4	5	920000	0.00298			sp|Q9UJH8|METRN_HUMAN	METRN	4	4	790000	0.00325			sp|P17661|DESM_HUMAN	DES	2	5	13000000	0.0469			sp|Q9H074|PAIP1_HUMAN	PAIP1	3	3	210000	0.00188			sp|P62244|RS15A_HUMAN	RPS15A	3	3	1200000	0.0124			sp|P51809|VAMP7_HUMAN	VAMP7	2	2	110000	0.00048		sp|Q7Z4H3|HDDC2_HUMAN	HDDC2
	sp|P29401|TKT_HUMAN	TKT	4	5	380000	0.00124			sp|P42771|CDN2A_HUMAN	CDKN2A	4	4	2300000	0.00957			sp|Q15758|AAAT_HUMAN	SLC1A5	2	5	520000	0.00187			sp|Q2TAA2|IAH1_HUMAN	IAH1	3	3	43000000	0.4			sp|Q5JXB2|UE2NL_HUMAN	UBE2NL	3	3	3000000	0.0316			sp|Q9NXS2|QPCTL_HUMAN	QPCTL	2	2	610000	0.00269		sp|Q8NFZ8|CADM4_HUMAN	CADM4
	sp|P63279|UBC9_HUMAN	UBE2I	4	5	6000000	0.0193			sp|Q5VW32|BROX_HUMAN	BROX	4	4	1500000	0.00621			sp|P41219|PERI_HUMAN	PRPH	2	5	5500000	0.02			sp|Q68CQ7|GL8D1_HUMAN	GLT8D1	3	3	54000	0.000492			sp|Q96G03|PGM2_HUMAN	PGM2	3	3	840000	0.00868			sp|Q10472|GALT1_HUMAN	GALNT1	2	2	510000	0.00223		sp|Q07020|RL18_HUMAN	RPL18
	sp|Q9BY67|CADM1_HUMAN	CADM1	4	5	7100000	0.023			sp|Q6YP21|KAT3_HUMAN	KYAT3	4	4	790000	0.00324			sp|P02647|APOA1_HUMAN	APOA1	2	5	14000000	0.0516			sp|Q14676|MDC1_HUMAN	MDC1	3	3	43000	0.000391			sp|P49589|SYCC_HUMAN	CARS	3	3	140000	0.00141			sp|Q9BRT9|SLD5_HUMAN	GINS4	2	2	170000	0.000742		sp|P82970|HMGN5_HUMAN	HMGN5
	sp|Q14696|MESD_HUMAN	MESDC2	4	5	1500000	0.00479			sp|Q15021|CND1_HUMAN	NCAPD2	4	4	150000	0.00062			sp|P35442|TSP2_HUMAN	THBS2	2	5	3200000	0.0117			sp|P53990|IST1_HUMAN	IST1	3	3	350000	0.00318			sp|P21926|CD9_HUMAN	CD9	3	3	1100000	0.0113			sp|Q9UBX5|FBLN5_HUMAN	FBLN5	2	2	340000	0.00149		sp|P30084|ECHM_HUMAN	ECHS1
	sp|P06132|DCUP_HUMAN	UROD	4	5	2100000	0.00678			sp|P05114|HMGN1_HUMAN	HMGN1	4	4	3800000	0.0155			sp|P46783|RS10_HUMAN	RPS10	2	5	1700000	0.00608			sp|P61081|UBC12_HUMAN	UBE2M	3	3	660000	0.00599			sp|Q7Z6Z7|HUWE1_HUMAN	HUWE1	3	3	270000	0.00286			sp|P17096|HMGA1_HUMAN	HMGA1	2	2	420000	0.00186		sp|P35613|BASI_HUMAN	BSG
	sp|Q15102|PA1B3_HUMAN	PAFAH1B3	4	5	5800000	0.0188			sp|Q9BY32|ITPA_HUMAN	ITPA	4	4	1000000	0.00411			sp|P30405|PPIF_HUMAN	PPIF	2	5	2200000	0.00789			sp|P04179|SODM_HUMAN	SOD2	3	3	740000	0.00673			sp|Q93045|STMN2_HUMAN	STMN2	3	3	6100000	0.0634			sp|P15848|ARSB_HUMAN	ARSB	2	2	4000000	0.0173		sp|Q9GZP4|PITH1_HUMAN	PITHD1
	sp|Q14444|CAPR1_HUMAN	CAPRIN1	4	5	550000	0.00177			sp|Q9GZL7|WDR12_HUMAN	WDR12	4	4	340000	0.00139			sp|Q93045|STMN2_HUMAN	STMN2	2	5	12000000	0.0424			sp|Q99447|PCY2_HUMAN	PCYT2	3	3	140000	0.00124			sp|P43243|MATR3_HUMAN	MATR3	3	3	110000	0.00115			sp|O75071|EFC14_HUMAN	EFCAB14	2	2	82000000	0.36		sp|O75503|CLN5_HUMAN	CLN5
	sp|Q13310|PABP4_HUMAN	PABPC4	4	5	780000	0.00253			sp|Q09161|NCBP1_HUMAN	NCBP1	4	4	620000	0.00254			sp|P31689|DNJA1_HUMAN	DNAJA1	2	4	250000	0.000927			sp|Q8TD47|RS4Y2_HUMAN	RPS4Y2	3	3	2100000	0.0189			sp|P11766|ADHX_HUMAN	ADH5	3	3	450000	0.0047			sp|O75391|SPAG7_HUMAN	SPAG7	2	2	160000	0.000714		sp|P19388|RPAB1_HUMAN	POLR2E
	sp|P80108|PHLD_HUMAN	GPLD1	4	5	730000	0.00237			sp|Q13409|DC1I2_HUMAN	DYNC1I2	4	4	340000	0.0014			sp|P16422|EPCAM_HUMAN	EPCAM	2	4	390000	0.00142			sp|P27707|DCK_HUMAN	DCK	3	3	280000	0.00252			sp|P61457|PHS_HUMAN	PCBD1	3	3	740000	0.00774			sp|Q9UIV1|CNOT7_HUMAN	CNOT7	2	2	35000	0.000155		sp|Q9UKY7|CDV3_HUMAN	CDV3
	sp|P53999|TCP4_HUMAN	SUB1	4	5	14000000	0.0467			sp|O00170|AIP_HUMAN	AIP	4	4	600000	0.00248			sp|P51884|LUM_HUMAN	LUM	2	4	980000	0.00356			sp|P61586|RHOA_HUMAN	RHOA	3	3	1400000	0.0131			sp|Q9BRA2|TXD17_HUMAN	TXNDC17	3	3	2400000	0.0253			sp|Q6GMV3|PTRD1_HUMAN	PTRHD1	2	2	2700000	0.0118		sp|Q05682|CALD1_HUMAN	CALD1
	sp|P18621|RL17_HUMAN	RPL17	4	5	3200000	0.0103			sp|Q12931|TRAP1_HUMAN	TRAP1	4	4	1600000	0.00654			sp|P61088|UBE2N_HUMAN	UBE2N	2	4	2500000	0.00899			sp|Q03167|TGBR3_HUMAN	TGFBR3	3	3	110000	0.001			sp|Q9NRR5|UBQL4_HUMAN	UBQLN4	3	3	97000	0.001			sp|P09496|CLCA_HUMAN	CLTA	2	2	730000	0.0032		sp|O15212|PFD6_HUMAN	PFDN6
	sp|P02750|A2GL_HUMAN	LRG1	4	5	1200000	0.00396			sp|Q15758|AAAT_HUMAN	SLC1A5	4	4	510000	0.00208			sp|P12645|BMP3_HUMAN	BMP3	2	4	530000	0.00192			sp|O75608|LYPA1_HUMAN	LYPLA1	3	3	480000	0.0044			sp|P61106|RAB14_HUMAN	RAB14	3	3	91000	0.00095			sp|P27707|DCK_HUMAN	DCK	2	2	160000	0.000698		sp|Q86VZ4|LRP11_HUMAN	LRP11
	sp|Q99650|OSMR_HUMAN	OSMR	4	5	860000	0.00277			sp|Q9H2H8|PPIL3_HUMAN	PPIL3	4	4	1400000	0.00564			sp|Q13443|ADAM9_HUMAN	ADAM9	2	4	2900000	0.0106			sp|P63092|GNAS2_HUMAN	GNAS	3	3	100000	0.000913			sp|Q9Y2Y0|AR2BP_HUMAN	ARL2BP	3	3	390000	0.00409			sp|P84103|SRSF3_HUMAN	SRSF3	2	2	1100000	0.00462		sp|P62917|RL8_HUMAN	RPL8
	sp|O00505|IMA4_HUMAN	KPNA3	4	4	870000	0.00283			sp|P49593|PPM1F_HUMAN	PPM1F	4	4	1300000	0.00534			sp|P15289|ARSA_HUMAN	ARSA	2	4	180000	0.000654			sp|O94888|UBXN7_HUMAN	UBXN7	3	3	400000	0.00362			sp|P04004|VTNC_HUMAN	VTN	3	3	6300000	0.0658			sp|O96019|ACL6A_HUMAN	ACTL6A	2	2	470000	0.00206		sp|Q05639|EF1A2_HUMAN	EEF1A2
	sp|Q9NQG5|RPR1B_HUMAN	RPRD1B	4	4	440000	0.00142			sp|Q00796|DHSO_HUMAN	SORD	4	4	1200000	0.00478			sp|Q9Y3B8|ORN_HUMAN	REXO2	2	4	490000	0.00177			sp|Q6NVY1|HIBCH_HUMAN	HIBCH	3	3	150000	0.0014			sp|P25685|DNJB1_HUMAN	DNAJB1	3	3	92000	0.000956			sp|Q13347|EIF3I_HUMAN	EIF3I	2	2	740000	0.00326		sp|P27707|DCK_HUMAN	DCK
	sp|P55327|TPD52_HUMAN	TPD52	4	4	670000	0.00217			sp|P62888|RL30_HUMAN	RPL30	4	4	4300000	0.0175			sp|Q96QR8|PURB_HUMAN	PURB	2	4	300000	0.0011			sp|P52803|EFNA5_HUMAN	EFNA5	3	3	1100000	0.0096			sp|Q9UNX3|RL26L_HUMAN	RPL26L1	3	3	760000	0.00789			sp|P28838|AMPL_HUMAN	LAP3	2	2	770000	0.00338		sp|O43768|ENSA_HUMAN	ENSA
	sp|O60547|GMDS_HUMAN	GMDS	4	4	990000	0.0032			sp|P21266|GSTM3_HUMAN	GSTM3	4	4	340000	0.00141			sp|Q9H6Z4|RANB3_HUMAN	RANBP3	2	4	440000	0.00159			sp|P35813|PPM1A_HUMAN	PPM1A	3	3	120000	0.00113			sp|Q9Y3D0|MIP18_HUMAN	FAM96B	3	3	100000	0.00106			sp|Q2TB90|HKDC1_HUMAN	HKDC1	2	2	440000	0.00192		sp|P55327|TPD52_HUMAN	TPD52
	sp|O94766|B3GA3_HUMAN	B3GAT3	4	4	3000000	0.00961			sp|Q9HB40|RISC_HUMAN	SCPEP1	4	4	540000	0.0022			sp|P06727|APOA4_HUMAN	APOA4	2	4	7300000	0.0267			sp|Q29RF7|PDS5A_HUMAN	PDS5A	3	3	310000	0.00285			sp|Q9BQ52|RNZ2_HUMAN	ELAC2	3	3	200000	0.00213			sp|Q96G03|PGM2_HUMAN	PGM2	2	2	570000	0.0025		sp|Q8TEA8|DTD1_HUMAN	DTD1
	sp|Q99674|CGRE1_HUMAN	CGREF1	4	4	630000	0.00203			sp|Q9Y2B0|CNPY2_HUMAN	CNPY2	4	4	2400000	0.00991			sp|P60033|CD81_HUMAN	CD81	2	4	6400000	0.0232			sp|Q9Y3C8|UFC1_HUMAN	UFC1	3	3	2100000	0.019			sp|Q92466|DDB2_HUMAN	DDB2	3	3	220000	0.00229			sp|Q9NPH3|IL1AP_HUMAN	IL1RAP	2	2	970000	0.00424		sp|P34949|MPI_HUMAN	MPI
	sp|P62834|RAP1A_HUMAN	RAP1A	4	4	740000	0.0024			sp|Q9NS86|LANC2_HUMAN	LANCL2	4	4	810000	0.00332			tr|Q5HYB6|Q5HYB6_HUMAN	DKFZp686J1372	2	4	2400000	0.0087			sp|P19823|ITIH2_HUMAN	ITIH2	3	3	3500000	0.0322			sp|P19367|HXK1_HUMAN	HK1	3	3	430000	0.00452			sp|P31431|SDC4_HUMAN	SDC4	2	2	500000	0.00218		sp|Q9UMY4|SNX12_HUMAN	SNX12
	sp|P06280|AGAL_HUMAN	GLA	4	4	1500000	0.005			sp|Q93045|STMN2_HUMAN	STMN2	4	4	16000000	0.0676			sp|Q16576|RBBP7_HUMAN	RBBP7	2	4	1500000	0.00558			sp|P61970|NTF2_HUMAN	NUTF2	3	3	3600000	0.0328			sp|Q9UNN8|EPCR_HUMAN	PROCR	3	3	720000	0.00746			sp|Q99650|OSMR_HUMAN	OSMR	2	2	390000	0.00173		sp|Q9NZL4|HPBP1_HUMAN	HSPBP1
	sp|Q9BQ67|GRWD1_HUMAN	GRWD1	4	4	900000	0.0029			sp|Q9H1B5|XYLT2_HUMAN	XYLT2	4	4	380000	0.00158			sp|Q99417|MYCBP_HUMAN	MYCBP	2	4	600000	0.0022			sp|Q9UBQ0|VPS29_HUMAN	VPS29	3	3	850000	0.00773			sp|Q07960|RHG01_HUMAN	ARHGAP1	3	3	76000	0.000792			sp|P37108|SRP14_HUMAN	SRP14	2	2	260000	0.00112		sp|Q92600|CNOT9_HUMAN	CNOT9
	sp|P16278|BGAL_HUMAN	GLB1	4	4	960000	0.00309			sp|P35573|GDE_HUMAN	AGL	4	4	680000	0.00278			sp|Q9GZV4|IF5A2_HUMAN	EIF5A2	2	4	4000000	0.0147			sp|O75493|CAH11_HUMAN	CA11	3	3	640000	0.00585			sp|O75882|ATRN_HUMAN	ATRN	3	3	1200000	0.0125			sp|O95816|BAG2_HUMAN	BAG2	2	2	300000	0.0013		sp|P09493|TPM1_HUMAN	TPM1
	sp|P61163|ACTZ_HUMAN	ACTR1A	4	4	1300000	0.00428			sp|Q9Y2A7|NCKP1_HUMAN	NCKAP1	4	4	270000	0.00109			sp|P62318|SMD3_HUMAN	SNRPD3	2	4	5600000	0.0204			sp|P22090|RS4Y1_HUMAN	RPS4Y1	3	3	1000000	0.00933			sp|P23246|SFPQ_HUMAN	SFPQ	3	3	650000	0.00678			sp|P54577|SYYC_HUMAN	YARS	2	2	520000	0.00226		sp|P09958|FURIN_HUMAN	FURIN
	sp|Q29RF7|PDS5A_HUMAN	PDS5A	4	4	1500000	0.005			sp|P23919|KTHY_HUMAN	DTYMK	4	4	610000	0.00249			sp|P09496|CLCA_HUMAN	CLTA	2	4	1700000	0.00622			sp|Q7Z7H5|TMED4_HUMAN	TMED4	3	3	530000	0.00486			sp|P26373|RL13_HUMAN	RPL13	3	3	650000	0.0068			sp|P30046|DOPD_HUMAN	DDT	2	2	370000	0.0016		sp|P35659|DEK_HUMAN	DEK
	sp|P36405|ARL3_HUMAN	ARL3	4	4	970000	0.00314			sp|Q9UNH7|SNX6_HUMAN	SNX6	4	4	480000	0.00196			sp|P60953|CDC42_HUMAN	CDC42	2	3	320000	0.00117			sp|P25398|RS12_HUMAN	RPS12	3	3	5700000	0.0518			sp|P39023|RL3_HUMAN	RPL3	3	3	220000	0.00228			sp|P62310|LSM3_HUMAN	LSM3	2	2	1200000	0.0051		sp|Q9Y5K5|UCHL5_HUMAN	UCHL5
	sp|Q9HAV7|GRPE1_HUMAN	GRPEL1	4	4	4000000	0.0129			sp|Q6UXD5|SE6L2_HUMAN	SEZ6L2	4	4	860000	0.00352			sp|P04818|TYSY_HUMAN	TYMS	2	3	270000	0.000966			sp|O15116|LSM1_HUMAN	LSM1	3	3	130000	0.00121			sp|P23588|IF4B_HUMAN	EIF4B	3	3	710000	0.00736			sp|P0DOX8|IGL1_HUMAN		1	13	29000000	0.13		sp|O75663|TIPRL_HUMAN	TIPRL
	sp|P35244|RFA3_HUMAN	RPA3	4	4	1400000	0.00441			sp|P60520|GBRL2_HUMAN	GABARAPL2	4	4	1200000	0.00499			sp|Q8TAT6|NPL4_HUMAN	NPLOC4	2	3	350000	0.00126			sp|P20674|COX5A_HUMAN	COX5A	3	3	480000	0.00433			sp|Q14012|KCC1A_HUMAN	CAMK1	3	3	160000	0.00163			sp|A0A087WW87|KV240_HUMAN	IGKV2-40	1	12	4700000	0.0207		sp|Q8WW12|PCNP_HUMAN	PCNP
	sp|P36639|8ODP_HUMAN	NUDT1	4	4	11000000	0.0369			sp|O60493|SNX3_HUMAN	SNX3	4	4	780000	0.00321			sp|P54578|UBP14_HUMAN	USP14	2	3	590000	0.00215			sp|O60507|TPST1_HUMAN	TPST1	3	3	190000	0.00175			sp|P62314|SMD1_HUMAN	SNRPD1	3	3	170000	0.00176			sp|P02787|TRFE_HUMAN	TF	1	6	150000000	0.67		sp|Q9BPX3|CND3_HUMAN	NCAPG
	sp|P24666|PPAC_HUMAN	ACP1	4	4	4700000	0.0153			sp|P20290|BTF3_HUMAN	BTF3	4	4	2600000	0.0109			sp|Q9Y547|IFT25_HUMAN	HSPB11	2	3	610000	0.00223			sp|P38117|ETFB_HUMAN	ETFB	3	3	310000	0.00285			sp|P26572|MGAT1_HUMAN	MGAT1	3	3	140000	0.00141			sp|Q5JZY3|EPHAA_HUMAN	EPHA10	1	5	6400000	0.0281		sp|Q24JP5|T132A_HUMAN	TMEM132A
	sp|P62829|RL23_HUMAN	RPL23	4	4	1800000	0.00593			sp|Q16625|OCLN_HUMAN	OCLN	4	4	290000	0.0012			sp|O00487|PSDE_HUMAN	PSMD14	2	3	530000	0.00194			sp|Q6NVV1|R13P3_HUMAN	RPL13AP3	3	3	640000	0.00582			sp|P07108|ACBP_HUMAN	DBI	3	3	980000	0.0101			sp|P62306|RUXF_HUMAN	SNRPF	1	5	1100000	0.00472		sp|O14657|TOR1B_HUMAN	TOR1B
	sp|P07355|ANXA2_HUMAN	ANXA2	4	4	720000	0.00232			sp|P35659|DEK_HUMAN	DEK	4	4	790000	0.00324			sp|O75531|BAF_HUMAN	BANF1	2	3	1600000	0.00586			sp|P60520|GBRL2_HUMAN	GABARAPL2	3	3	930000	0.00852			sp|Q9Y3C8|UFC1_HUMAN	UFC1	3	3	1500000	0.0152			sp|B9A064|IGLL5_HUMAN	IGLL5	1	5	49000000	0.22		sp|Q15758|AAAT_HUMAN	SLC1A5
	sp|Q8WUA2|PPIL4_HUMAN	PPIL4	4	4	470000	0.00153			sp|Q9UNS2|CSN3_HUMAN	COPS3	4	4	2100000	0.00865			sp|P51809|VAMP7_HUMAN	VAMP7	2	3	210000	0.000782			sp|P53634|CATC_HUMAN	CTSC	3	3	1200000	0.0112			sp|P55145|MANF_HUMAN	MANF	3	3	2400000	0.0249			sp|Q9H169|STMN4_HUMAN	STMN4	1	5	880000	0.00385		sp|P46778|RL21_HUMAN	RPL21
	sp|P52758|RIDA_HUMAN	RIDA	4	4	370000	0.00119			sp|P52888|THOP1_HUMAN	THOP1	4	4	1000000	0.00431			sp|Q9NX62|IMPA3_HUMAN	IMPAD1	2	3	390000	0.00141			sp|P02788|TRFL_HUMAN	LTF	2	8	77000000	0.7			sp|Q13404|UB2V1_HUMAN	UBE2V1	3	3	1500000	0.0157			tr|H0UI49|H0UI49_HUMAN	LAMA4	1	4	3800000	0.0166		sp|P61081|UBC12_HUMAN	UBE2M
	sp|P51149|RAB7A_HUMAN	RAB7A	4	4	910000	0.00295			sp|P55145|MANF_HUMAN	MANF	4	4	2000000	0.00806			sp|P42126|ECI1_HUMAN	ECI1	2	3	1300000	0.00487			sp|P20962|PTMS_HUMAN	PTMS	2	7	2900000	0.026			sp|P00367|DHE3_HUMAN	GLUD1	3	3	230000	0.00239			sp|Q9GZX9|TWSG1_HUMAN	TWSG1	1	4	6000000	0.0261		sp|P98164|LRP2_HUMAN	LRP2
	sp|Q9Y287|ITM2B_HUMAN	ITM2B	4	4	350000	0.00114			sp|Q99519|NEUR1_HUMAN	NEU1	4	4	2400000	0.00977			sp|Q9Y312|AAR2_HUMAN	AAR2	2	3	240000	0.000889			sp|Q5JZY3|EPHAA_HUMAN	EPHA10	2	4	1300000	0.0115			sp|Q7Z7H5|TMED4_HUMAN	TMED4	3	3	380000	0.00393			sp|Q9H2A7|CXL16_HUMAN	CXCL16	1	4	1900000	0.00847		sp|Q12805|FBLN3_HUMAN	EFEMP1
	sp|Q96C23|GALM_HUMAN	GALM	4	4	1000000	0.00323			sp|Q9H7C9|AAMDC_HUMAN	AAMDC	4	4	630000	0.00259			sp|Q15121|PEA15_HUMAN	PEA15	2	3	270000	0.000967			sp|P41219|PERI_HUMAN	PRPH	2	4	1200000	0.0108			sp|P36578|RL4_HUMAN	RPL4	3	3	170000	0.00182			sp|P01624|KV315_HUMAN	IGKV3-15	1	4	9400000	0.0414		sp|Q9UIC8|LCMT1_HUMAN	LCMT1
	sp|P34949|MPI_HUMAN	MPI	4	4	440000	0.00143			sp|Q2VIR3|IF2GL_HUMAN	EIF2S3L	4	4	530000	0.00218			sp|Q8WVJ2|NUDC2_HUMAN	NUDCD2	2	3	690000	0.00252			sp|P17661|DESM_HUMAN	DES	2	4	4700000	0.0431			sp|O95025|SEM3D_HUMAN	SEMA3D	3	3	250000	0.0026			sp|Q01130|SRSF2_HUMAN	SRSF2	1	3	1300000	0.0056		sp|Q9H446|RWDD1_HUMAN	RWDD1
	sp|P62841|RS15_HUMAN	RPS15	4	4	1200000	0.00391			sp|Q13617|CUL2_HUMAN	CUL2	4	4	840000	0.00346			sp|Q9Y4K0|LOXL2_HUMAN	LOXL2	2	3	320000	0.00115			sp|Q9UHX1|PUF60_HUMAN	PUF60	2	4	220000	0.002			sp|P11717|MPRI_HUMAN	IGF2R	3	3	250000	0.00258			sp|P02656|APOC3_HUMAN	APOC3	1	3	7600000	0.0332		sp|Q9NP79|VTA1_HUMAN	VTA1
	sp|P82970|HMGN5_HUMAN	HMGN5	4	4	1200000	0.00372			sp|Q14141|SEPT6_HUMAN	2021-09-06	4	4	960000	0.00394			sp|P27635|RL10_HUMAN	RPL10	2	3	720000	0.00263			sp|Q86Z23|C1QL4_HUMAN	C1QL4	2	4	310000	0.00286			sp|P60983|GMFB_HUMAN	GMFB	3	3	640000	0.0066			sp|Q9BPZ3|PAIP2_HUMAN	PAIP2	1	3	140000	0.000593		sp|P08754|GNAI3_HUMAN	GNAI3
	sp|Q09161|NCBP1_HUMAN	NCBP1	4	4	1400000	0.00462			sp|P26358|DNMT1_HUMAN	DNMT1	4	4	310000	0.00128			sp|Q9P0L0|VAPA_HUMAN	VAPA	2	3	990000	0.00361			sp|P23588|IF4B_HUMAN	EIF4B	2	4	540000	0.00494			sp|Q6UXI9|NPNT_HUMAN	NPNT	3	3	850000	0.00879			tr|H7BZJ3|H7BZJ3_HUMAN	PDIA3	1	3	3900000	0.0171		sp|O43681|ASNA_HUMAN	ASNA1
	sp|Q9NWU2|GID8_HUMAN	GID8	4	4	290000	0.000929			sp|Q13428|TCOF_HUMAN	TCOF1	4	4	770000	0.00316			sp|Q9Y2A7|NCKP1_HUMAN	NCKAP1	2	3	370000	0.00134			sp|P06727|APOA4_HUMAN	APOA4	2	3	3700000	0.0341			sp|Q8TD47|RS4Y2_HUMAN	RPS4Y2	3	3	880000	0.00914			tr|Q96CZ9|Q96CZ9_HUMAN	CDH11	1	3	110000	0.000471		sp|P36551|HEM6_HUMAN	CPOX
	sp|Q16740|CLPP_HUMAN	CLPP	4	4	300000	0.000963			sp|Q16763|UBE2S_HUMAN	UBE2S	4	4	440000	0.0018			sp|Q9Y5H2|PCDGB_HUMAN	PCDHGA11	2	3	410000	0.00151			sp|Q8WXD2|SCG3_HUMAN	SCG3	2	3	590000	0.00534			sp|P05114|HMGN1_HUMAN	HMGN1	3	3	280000	0.00292			sp|Q5VSG8|MANEL_HUMAN	MANEAL	1	3	150000	0.000653		sp|Q16539|MK14_HUMAN	MAPK14
	sp|Q96MW1|CCD43_HUMAN	CCDC43	4	4	720000	0.00234			sp|O43598|DNPH1_HUMAN	DNPH1	4	4	2000000	0.00823			sp|O00442|RTCA_HUMAN	RTCA	2	3	230000	0.000821			sp|Q02790|FKBP4_HUMAN	FKBP4	2	3	95000	0.000863			sp|A6NHG4|DDTL_HUMAN	DDTL	3	3	1800000	0.0189			tr|Q5HYB6|Q5HYB6_HUMAN	DKFZp686J1372	1	3	1700000	0.00762		sp|Q14563|SEM3A_HUMAN	SEMA3A
	sp|Q9UMY4|SNX12_HUMAN	SNX12	4	4	1000000	0.00332			sp|Q9UBW8|CSN7A_HUMAN	COPS7A	4	4	510000	0.00211			sp|P36871|PGM1_HUMAN	PGM1	2	3	350000	0.00128			sp|Q8IV08|PLD3_HUMAN	PLD3	2	3	240000	0.00223			sp|P50570|DYN2_HUMAN	DNM2	3	3	220000	0.00224			sp|Q9UI15|TAGL3_HUMAN	TAGLN3	1	3	1800000	0.00809		sp|O43399|TPD54_HUMAN	TPD52L2
	sp|O94888|UBXN7_HUMAN	UBXN7	4	4	260000	0.000834			sp|Q9UGI8|TES_HUMAN	TES	4	4	1500000	0.00624			sp|P98172|EFNB1_HUMAN	EFNB1	2	3	370000	0.00135			sp|Q9BZM5|N2DL2_HUMAN	ULBP2	2	3	450000	0.00409			sp|P78536|ADA17_HUMAN	ADAM17	3	3	510000	0.00528			tr|C8C061|C8C061_HUMAN	BMP2	1	3	720000	0.00315		sp|Q9UBW8|CSN7A_HUMAN	COPS7A
	sp|P56377|AP1S2_HUMAN	AP1S2	4	4	9100000	0.0296			sp|Q08752|PPID_HUMAN	PPID	4	4	1600000	0.00677			sp|Q15717|ELAV1_HUMAN	ELAVL1	2	3	560000	0.00204			sp|Q9BVA1|TBB2B_HUMAN	TUBB2B	2	3	400000	0.00363			sp|Q9UBQ0|VPS29_HUMAN	VPS29	3	3	1100000	0.0111			sp|P05114|HMGN1_HUMAN	HMGN1	1	3	180000	0.000779		sp|Q9BTE6|AASD1_HUMAN	AARSD1
	sp|Q15437|SC23B_HUMAN	SEC23B	4	4	590000	0.00192			sp|Q92905|CSN5_HUMAN	COPS5	4	4	880000	0.00362			sp|P23193|TCEA1_HUMAN	TCEA1	2	3	170000	0.000616			sp|Q9Y5Y2|NUBP2_HUMAN	NUBP2	2	3	43000	0.000396			sp|O75976|CBPD_HUMAN	CPD	3	3	230000	0.00242			sp|Q16352|AINX_HUMAN	INA	1	3	4700000	0.0205		sp|Q86SQ4|AGRG6_HUMAN	ADGRG6
	sp|Q05048|CSTF1_HUMAN	CSTF1	4	4	1200000	0.00395			sp|P34896|GLYC_HUMAN	SHMT1	4	4	580000	0.0024			sp|P62304|RUXE_HUMAN	SNRPE	2	3	2300000	0.00834			sp|O43491|E41L2_HUMAN	EPB41L2	2	3	28000	0.000259			sp|Q9Y3E1|HDGR3_HUMAN	HDGFL3	3	3	480000	0.00504			sp|Q9NPY3|C1QR1_HUMAN	CD93	1	3	3600000	0.016		sp|P16083|NQO2_HUMAN	NQO2
	sp|Q9H910|JUPI2_HUMAN	JPT2	4	4	4900000	0.0159			sp|P62256|UBE2H_HUMAN	UBE2H	4	4	430000	0.00177			sp|Q92734|TFG_HUMAN	TFG	2	3	1100000	0.00409			tr|Q5HYG5|Q5HYG5_HUMAN	DKFZp686N0152	2	3	880000	0.00799			sp|Q9BXR0|TGT_HUMAN	QTRT1	3	3	90000	0.000933			sp|P41279|M3K8_HUMAN	MAP3K8	1	3	2500000	0.0109		sp|P61106|RAB14_HUMAN	RAB14
	sp|Q9NQW7|XPP1_HUMAN	XPNPEP1	4	4	870000	0.00282			sp|P56192|SYMC_HUMAN	MARS	4	4	570000	0.00234			sp|O00264|PGRC1_HUMAN	PGRMC1	2	3	980000	0.00358			sp|Q15424|SAFB1_HUMAN	SAFB	2	3	190000	0.00176			sp|O75822|EIF3J_HUMAN	EIF3J	3	3	1500000	0.0159			tr|B4DP06|B4DP06_HUMAN		1	2	150000	0.000654		sp|Q9UHD1|CHRD1_HUMAN	CHORDC1
	sp|Q9Y3C6|PPIL1_HUMAN	PPIL1	4	4	5900000	0.0192			sp|Q9BXS5|AP1M1_HUMAN	AP1M1	4	4	370000	0.00153			sp|Q9C0C4|SEM4C_HUMAN	SEMA4C	2	3	620000	0.00225			sp|P62318|SMD3_HUMAN	SNRPD3	2	3	2600000	0.0237			sp|Q7L1Q6|BZW1_HUMAN	BZW1	3	3	540000	0.00558			tr|Q59EG0|Q59EG0_HUMAN		1	2	2600000	0.0112		sp|Q08752|PPID_HUMAN	PPID
	sp|O00625|PIR_HUMAN	PIR	4	4	490000	0.00159			sp|Q6IBS0|TWF2_HUMAN	TWF2	4	4	960000	0.00395			sp|P02748|CO9_HUMAN	C9	2	3	2800000	0.0102			sp|Q13740|CD166_HUMAN	ALCAM	2	3	300000	0.00275			sp|Q02878|RL6_HUMAN	RPL6	3	3	150000	0.00152			sp|Q01813|PFKAP_HUMAN	PFKP	1	2	270000	0.00118		sp|P49247|RPIA_HUMAN	RPIA
	sp|P09958|FURIN_HUMAN	FURIN	4	4	1700000	0.00543			sp|Q6PGP7|TTC37_HUMAN	TTC37	4	4	650000	0.00267			sp|O75390|CISY_HUMAN	CS	2	3	730000	0.00265			sp|Q9BX68|HINT2_HUMAN	HINT2	2	3	97000	0.000884			sp|Q9BRP8|PYM1_HUMAN	PYM1	3	3	52000	0.000545			sp|Q15369|ELOC_HUMAN	ELOC	1	2	1100000	0.00468		sp|Q9NR45|SIAS_HUMAN	NANS
	sp|O75462|CRLF1_HUMAN	CRLF1	4	4	630000	0.00204			sp|Q06124|PTN11_HUMAN	PTPN11	4	4	490000	0.00201			sp|Q9UNN5|FAF1_HUMAN	FAF1	2	3	190000	0.000678			sp|Q9NS15|LTBP3_HUMAN	LTBP3	2	3	510000	0.0046			sp|P46976|GLYG_HUMAN	GYG1	3	3	230000	0.00234			sp|P60953|CDC42_HUMAN	CDC42	1	2	290000	0.00127		sp|P30154|2AAB_HUMAN	PPP2R1B
	sp|Q9UHX1|PUF60_HUMAN	PUF60	4	4	510000	0.00165			sp|Q9GZZ1|NAA50_HUMAN	NAA50	4	4	400000	0.00163			sp|Q99733|NP1L4_HUMAN	NAP1L4	2	3	390000	0.00144			sp|Q9H6X2|ANTR1_HUMAN	ANTXR1	2	3	200000	0.00179			sp|Q6NVV1|R13P3_HUMAN	RPL13AP3	3	3	450000	0.00469			sp|P78346|RPP30_HUMAN	RPP30	1	2	43000	0.00019		sp|P55010|IF5_HUMAN	EIF5
	sp|P55809|SCOT1_HUMAN	OXCT1	4	4	310000	0.000989			sp|Q8WX77|IBPL1_HUMAN	IGFBPL1	4	4	1700000	0.00688			sp|Q9Y4X5|ARI1_HUMAN	ARIH1	2	3	180000	0.000652			sp|P19827|ITIH1_HUMAN	ITIH1	2	3	2200000	0.0203			sp|Q13617|CUL2_HUMAN	CUL2	3	3	210000	0.00215			sp|P54764|EPHA4_HUMAN	EPHA4	1	2	190000	0.000827		sp|P55058|PLTP_HUMAN	PLTP
	sp|Q14204|DYHC1_HUMAN	DYNC1H1	4	4	620000	0.002			sp|O95163|ELP1_HUMAN	IKBKAP	4	4	290000	0.00121			sp|Q9BQI0|AIF1L_HUMAN	AIF1L	2	3	340000	0.00122			sp|P13611|CSPG2_HUMAN	VCAN	2	3	450000	0.00409			sp|P05090|APOD_HUMAN	APOD	3	3	350000	0.00362			sp|P49354|FNTA_HUMAN	FNTA	1	2	15000	6.74e-05		sp|Q96GA7|SDSL_HUMAN	SDSL
	sp|Q9UMS0|NFU1_HUMAN	NFU1	4	4	840000	0.00273			sp|Q13098|CSN1_HUMAN	GPS1	4	4	1500000	0.00613			sp|P13473|LAMP2_HUMAN	LAMP2	2	3	670000	0.00243			sp|P33240|CSTF2_HUMAN	CSTF2	2	3	160000	0.00149			sp|Q58FF3|ENPLL_HUMAN	HSP90B2P	3	3	2400000	0.0248			tr|H3BPQ4|H3BPQ4_HUMAN	HAGH	1	2	190000	0.000843		sp|Q99426|TBCB_HUMAN	TBCB
	sp|P49247|RPIA_HUMAN	RPIA	4	4	560000	0.00183			sp|P06132|DCUP_HUMAN	UROD	4	4	1400000	0.0056			sp|Q9Y2L1|RRP44_HUMAN	DIS3	2	3	290000	0.00106			sp|Q9Y2J2|E41L3_HUMAN	EPB41L3	2	3	120000	0.00105			sp|P31947|1433S_HUMAN	SFN	3	3	310000	0.00318			tr|A0A1V0E449|A0A1V0E449_HUMAN	MICB	1	2	78000	0.000342		sp|Q6EMK4|VASN_HUMAN	VASN
	sp|Q9UIC8|LCMT1_HUMAN	LCMT1	4	4	300000	0.000966			sp|P60983|GMFB_HUMAN	GMFB	4	4	1800000	0.00728			sp|P61457|PHS_HUMAN	PCBD1	2	3	840000	0.00305			sp|P30101|PDIA3_HUMAN	PDIA3	2	3	220000	0.00201			sp|P13929|ENOB_HUMAN	ENO3	2	9	11000000	0.12			sp|O00764|PDXK_HUMAN	PDXK	1	2	82000	0.00036		sp|P49411|EFTU_HUMAN	TUFM
	sp|Q86SQ4|AGRG6_HUMAN	ADGRG6	4	4	1100000	0.00368			sp|Q86TI2|DPP9_HUMAN	DPP9	4	4	770000	0.00315			sp|O75348|VATG1_HUMAN	ATP6V1G1	2	3	340000	0.00123			sp|P46783|RS10_HUMAN	RPS10	2	3	620000	0.00564			sp|P20962|PTMS_HUMAN	PTMS	2	8	3300000	0.0347			tr|Q53F64|Q53F64_HUMAN		1	2	2500000	0.0109		sp|P31937|3HIDH_HUMAN	HIBADH
	sp|O75391|SPAG7_HUMAN	SPAG7	4	4	550000	0.00179			sp|Q9Y6G9|DC1L1_HUMAN	DYNC1LI1	4	4	510000	0.0021			sp|Q15369|ELOC_HUMAN	ELOC	2	3	1900000	0.00699			sp|P05114|HMGN1_HUMAN	HMGN1	2	3	950000	0.00868			sp|P02788|TRFL_HUMAN	LTF	2	8	130000000	1.38			sp|O75494|SRS10_HUMAN	SRSF10	1	2	83000	0.000363		sp|P11908|PRPS2_HUMAN	PRPS2
	sp|P62888|RL30_HUMAN	RPL30	4	4	6400000	0.0208			sp|P46782|RS5_HUMAN	RPS5	4	4	2300000	0.00961			sp|P62857|RS28_HUMAN	RPS28	2	3	3200000	0.0118			sp|Q96EM0|T3HPD_HUMAN	L3HYPDH	2	3	64000	0.000584			sp|P09603|CSF1_HUMAN	CSF1	2	5	260000	0.00269			sp|P52797|EFNA3_HUMAN	EFNA3	1	2	600000	0.00265		sp|P46782|RS5_HUMAN	RPS5
	sp|P12821|ACE_HUMAN	ACE	4	4	720000	0.00234			sp|Q96DG6|CMBL_HUMAN	CMBL	4	4	1700000	0.00717			sp|Q13642|FHL1_HUMAN	FHL1	2	3	3000000	0.0108			sp|Q15819|UB2V2_HUMAN	UBE2V2	2	3	480000	0.0044			tr|B4DVA7|B4DVA7_HUMAN		2	4	2700000	0.0284			sp|Q13564|ULA1_HUMAN	NAE1	1	2	26000	0.000112		sp|Q9H0C8|ILKAP_HUMAN	ILKAP
	sp|P55036|PSMD4_HUMAN	PSMD4	4	4	2400000	0.00767			sp|P61081|UBC12_HUMAN	UBE2M	4	4	1300000	0.00538			sp|P29692|EF1D_HUMAN	EEF1D	2	3	1800000	0.00668			sp|Q08043|ACTN3_HUMAN	ACTN3	2	3	2100000	0.0188			sp|P17661|DESM_HUMAN	DES	2	4	4600000	0.0481			sp|Q96EK5|KBP_HUMAN	KIF1BP	1	2	40000	0.000177		sp|Q9Y315|DEOC_HUMAN	DERA
	sp|Q8NBT2|SPC24_HUMAN	SPC24	4	4	270000	0.00087			sp|Q7L5N1|CSN6_HUMAN	COPS6	4	4	1900000	0.00792			sp|P00374|DYR_HUMAN	DHFR	2	3	240000	0.000874			sp|O15078|CE290_HUMAN	CEP290	2	3	200000	0.0018			sp|P41219|PERI_HUMAN	PRPH	2	4	1000000	0.0109			sp|Q86Y38|XYLT1_HUMAN	XYLT1	1	2	45000	0.000196		sp|Q9NQG5|RPR1B_HUMAN	RPRD1B
	sp|O94903|PLPHP_HUMAN	PROSC	4	4	840000	0.00271			sp|O75153|CLU_HUMAN	CLUH	4	4	430000	0.00179			sp|Q71UI9|H2AV_HUMAN	H2AFV	2	3	5800000	0.0209			sp|P16422|EPCAM_HUMAN	EPCAM	2	2	62000	0.000563			sp|Q9Y5Y2|NUBP2_HUMAN	NUBP2	2	4	32000	0.000336			sp|O95881|TXD12_HUMAN	TXNDC12	1	2	5900000	0.026		sp|O75312|ZPR1_HUMAN	ZPR1
	sp|Q0VDG4|SCRN3_HUMAN	SCRN3	4	4	620000	0.00201			sp|Q9H0C8|ILKAP_HUMAN	ILKAP	4	4	520000	0.00213			sp|Q9NYL9|TMOD3_HUMAN	TMOD3	2	3	630000	0.0023			sp|Q6NXE6|ARMC6_HUMAN	ARMC6	2	2	1700000	0.0151			sp|Q29836|1B67_HUMAN	HLA-B	2	4	200000	0.00205			sp|Q5JTJ3|COA6_HUMAN	COA6	1	2	220000	0.000982		sp|Q9Y2Z0|SGT1_HUMAN	SUGT1
	sp|Q6EMK4|VASN_HUMAN	VASN	4	4	1300000	0.00412			sp|O75828|CBR3_HUMAN	CBR3	4	4	560000	0.00229			sp|Q5RKV6|EXOS6_HUMAN	EXOSC6	2	3	170000	0.000632			sp|Q9NRB3|CHSTC_HUMAN	CHST12	2	2	60000	0.000548			sp|O75494|SRS10_HUMAN	SRSF10	2	4	72000	0.000749			sp|P35030|TRY3_HUMAN	PRSS3	1	2	580000	0.00253		sp|Q9NYL9|TMOD3_HUMAN	TMOD3
	sp|A2RTX5|SYTC2_HUMAN	TARSL2	4	4	4000000	0.0131			sp|P01111|RASN_HUMAN	NRAS	4	4	350000	0.00145			sp|Q969H8|MYDGF_HUMAN	MYDGF	2	3	2100000	0.00777			sp|P62829|RL23_HUMAN	RPL23	2	2	340000	0.00314			sp|P62857|RS28_HUMAN	RPS28	2	4	4200000	0.0437			sp|P43246|MSH2_HUMAN	MSH2	1	2	37000	0.000162		sp|Q9BR76|COR1B_HUMAN	CORO1B
	sp|O15397|IPO8_HUMAN	IPO8	4	4	350000	0.00112			sp|Q15102|PA1B3_HUMAN	PAFAH1B3	4	4	2900000	0.0118			sp|Q7L014|DDX46_HUMAN	DDX46	2	3	290000	0.00106			sp|P55327|TPD52_HUMAN	TPD52	2	2	53000	0.000478			sp|P0DN37|PAL4G_HUMAN	PPIAL4G	2	4	1200000	0.0124			tr|B4DN21|B4DN21_HUMAN		1	2	7900000	0.0345		sp|Q9BZZ5|API5_HUMAN	API5
	sp|P54105|ICLN_HUMAN	CLNS1A	4	4	940000	0.00303			sp|Q96BJ3|AIDA_HUMAN	AIDA	4	4	370000	0.00153			sp|O00115|DNS2A_HUMAN	DNASE2	2	3	2800000	0.0101			sp|P25325|THTM_HUMAN	MPST	2	2	75000	0.000679			sp|Q6P587|FAHD1_HUMAN	FAHD1	2	3	48000	0.000498			sp|Q8NI22|MCFD2_HUMAN	MCFD2	1	2	750000	0.00329		sp|Q9BRX5|PSF3_HUMAN	GINS3
	sp|Q13685|AAMP_HUMAN	AAMP	4	4	1400000	0.0044			sp|P54886|P5CS_HUMAN	ALDH18A1	4	4	8000000	0.033			sp|Q9NPH3|IL1AP_HUMAN	IL1RAP	2	3	680000	0.00249			sp|O14907|TX1B3_HUMAN	TAX1BP3	2	2	98000	0.000893			sp|Q15369|ELOC_HUMAN	ELOC	2	3	630000	0.00656			tr|A8K2P0|A8K2P0_HUMAN		1	2	58000	0.000255		sp|Q14696|MESD_HUMAN	MESDC2
	sp|Q9BT73|PSMG3_HUMAN	PSMG3	4	4	840000	0.00273			sp|O75608|LYPA1_HUMAN	LYPLA1	4	4	560000	0.00232			sp|P14174|MIF_HUMAN	MIF	2	3	650000	0.00238			sp|Q9NZT2|OGFR_HUMAN	OGFR	2	2	70000	0.00064			sp|Q9Y287|ITM2B_HUMAN	ITM2B	2	3	57000	0.000588			sp|P61626|LYSC_HUMAN	LYZ	1	2	330000	0.00143		sp|Q01459|DIAC_HUMAN	CTBS
	sp|Q9NR45|SIAS_HUMAN	NANS	4	4	760000	0.00247			sp|Q9P0K1|ADA22_HUMAN	ADAM22	4	4	1100000	0.00447			sp|P26885|FKBP2_HUMAN	FKBP2	2	3	310000	0.00112			sp|P07355|ANXA2_HUMAN	ANXA2	2	2	43000	0.000391			sp|Q13620|CUL4B_HUMAN	CUL4B	2	3	71000	0.000736			sp|O43464|HTRA2_HUMAN	HTRA2	1	2	25000	0.000111		sp|P49641|MA2A2_HUMAN	MAN2A2
	sp|P02786|TFR1_HUMAN	TFRC	4	4	480000	0.00156			sp|P49207|RL34_HUMAN	RPL34	4	4	4300000	0.0178			sp|Q00796|DHSO_HUMAN	SORD	2	3	570000	0.00209			sp|P61088|UBE2N_HUMAN	UBE2N	2	2	530000	0.0048			sp|Q9Y4K0|LOXL2_HUMAN	LOXL2	2	3	130000	0.00137			sp|Q96GG9|DCNL1_HUMAN	DCUN1D1	1	2	120000	0.000512		sp|Q09161|NCBP1_HUMAN	NCBP1
	sp|P36404|ARL2_HUMAN	ARL2	4	4	440000	0.00144			sp|P08754|GNAI3_HUMAN	GNAI3	4	4	760000	0.00312			sp|Q02742|GCNT1_HUMAN	GCNT1	2	3	660000	0.00241			sp|P12645|BMP3_HUMAN	BMP3	2	2	190000	0.00175			sp|Q9P0R6|GSKIP_HUMAN	GSKIP	2	3	69000	0.000716			sp|Q9UNF1|MAGD2_HUMAN	MAGED2	1	2	180000	0.000798		sp|Q53GS9|SNUT2_HUMAN	USP39
	sp|P13995|MTDC_HUMAN	MTHFD2	4	4	310000	0.001			sp|O15116|LSM1_HUMAN	LSM1	4	4	260000	0.00106			sp|Q13310|PABP4_HUMAN	PABPC4	2	3	320000	0.00118			sp|Q9NQ39|RS10L_HUMAN	RPS10P5	2	2	1100000	0.00992			sp|Q16576|RBBP7_HUMAN	RBBP7	2	3	670000	0.00695			sp|Q9BW83|IFT27_HUMAN	IFT27	1	2	130000	0.000565		sp|O94888|UBXN7_HUMAN	UBXN7
	sp|O15400|STX7_HUMAN	STX7	4	4	9700000	0.0315			sp|P53990|IST1_HUMAN	IST1	4	4	1000000	0.00412			sp|Q9BRL6|SRSF8_HUMAN	SRSF8	2	3	2300000	0.00844			sp|Q9Y5L0|TNPO3_HUMAN	TNPO3	2	2	76000	0.000689			sp|P33240|CSTF2_HUMAN	CSTF2	2	3	48000	0.000503			sp|Q9UFN0|NPS3A_HUMAN	NIPSNAP3A	1	2	63000	0.000275		sp|Q96CW1|AP2M1_HUMAN	AP2M1
	sp|Q9P2K2|TXD16_HUMAN	TXNDC16	4	4	560000	0.00182			sp|Q14683|SMC1A_HUMAN	SMC1A	4	4	930000	0.00383			sp|P06132|DCUP_HUMAN	UROD	2	3	1600000	0.00584			sp|Q9BPX5|ARP5L_HUMAN	ARPC5L	2	2	210000	0.00194			sp|Q9HD47|MOG1_HUMAN	RANGRF	2	3	81000	0.000838			sp|Q9HAV4|XPO5_HUMAN	XPO5	1	2	28000	0.000122		sp|P53634|CATC_HUMAN	CTSC
	sp|Q9BUF5|TBB6_HUMAN	TUBB6	4	4	2200000	0.00718			sp|Q9HBM1|SPC25_HUMAN	SPC25	4	4	120000	0.000503			sp|O43670|ZN207_HUMAN	ZNF207	2	3	340000	0.00125			sp|Q12904|AIMP1_HUMAN	AIMP1	2	2	130000	0.00123			sp|Q9NS15|LTBP3_HUMAN	LTBP3	2	3	270000	0.00285			sp|Q13620|CUL4B_HUMAN	CUL4B	1	2	40000	0.000177		sp|Q9UN70|PCDGK_HUMAN	PCDHGC3
	sp|P30043|BLVRB_HUMAN	BLVRB	4	4	1400000	0.00452			sp|P22694|KAPCB_HUMAN	PRKACB	4	4	2400000	0.00993			sp|P49207|RL34_HUMAN	RPL34	2	3	4400000	0.0159			sp|Q16658|FSCN1_HUMAN	FSCN1	2	2	110000	0.00101			sp|P61966|AP1S1_HUMAN	AP1S1	2	3	32000	0.000333			tr|A0A1W2PP10|A0A1W2PP10_HUMAN	VPS35	1	2	190000	0.000813		sp|P49593|PPM1F_HUMAN	PPM1F
	sp|P11908|PRPS2_HUMAN	PRPS2	4	4	730000	0.00236			sp|Q8N5I2|ARRD1_HUMAN	ARRDC1	4	4	610000	0.00249			sp|Q8NFY4|SEM6D_HUMAN	SEMA6D	2	3	530000	0.00194			sp|P16104|H2AX_HUMAN	H2AFX	2	2	69000	0.000631			sp|Q9UMY4|SNX12_HUMAN	SNX12	2	3	440000	0.00458			sp|Q08257|QOR_HUMAN	CRYZ	1	2	84000	0.000369		sp|P57737|CORO7_HUMAN	CORO7
	sp|O95502|NPTXR_HUMAN	NPTXR	4	4	600000	0.00193			sp|Q9BS26|ERP44_HUMAN	ERP44	4	4	1600000	0.00643			sp|Q93079|H2B1H_HUMAN	HIST1H2BH	2	3	22000000	0.0804			sp|Q16864|VATF_HUMAN	ATP6V1F	2	2	17000	0.000151			sp|Q13595|TRA2A_HUMAN	TRA2A	2	3	98000	0.00102			tr|E9PGC5|E9PGC5_HUMAN	PTPRK	1	2	3600000	0.016		sp|Q9UI42|CBPA4_HUMAN	CPA4
	sp|Q14247|SRC8_HUMAN	CTTN	4	4	280000	0.000895			sp|P02750|A2GL_HUMAN	LRG1	4	4	820000	0.00336			sp|P30046|DOPD_HUMAN	DDT	2	3	630000	0.0023			sp|P24347|MMP11_HUMAN	MMP11	2	2	25000	0.000226			sp|Q93008|USP9X_HUMAN	USP9X	2	3	71000	0.000737			sp|P55854|SUMO3_HUMAN	SUMO3	1	2	17000000	0.0748		sp|P46459|NSF_HUMAN	NSF
	sp|P40222|TXLNA_HUMAN	TXLNA	4	4	790000	0.00254			sp|P49441|INPP_HUMAN	INPP1	4	4	230000	0.000954			sp|P62310|LSM3_HUMAN	LSM3	2	3	2000000	0.0073			sp|Q9Y5W5|WIF1_HUMAN	WIF1	2	2	76000	0.000689			sp|P47914|RL29_HUMAN	RPL29	2	3	930000	0.00965			sp|P55058|PLTP_HUMAN	PLTP	1	2	66000	0.00029		sp|Q16836|HCDH_HUMAN	HADH
	sp|Q9UBQ5|EIF3K_HUMAN	EIF3K	4	4	3100000	0.00992			sp|Q9UBC2|EP15R_HUMAN	EPS15L1	4	4	220000	0.000893			sp|Q15477|SKIV2_HUMAN	SKIV2L	2	3	230000	0.000822			sp|P60981|DEST_HUMAN	DSTN	2	2	850000	0.00778			sp|P05543|THBG_HUMAN	SERPINA7	2	3	400000	0.00412			sp|Q96K17|BT3L4_HUMAN	BTF3L4	1	2	300000	0.00129		sp|Q15477|SKIV2_HUMAN	SKIV2L
	sp|P61812|TGFB2_HUMAN	TGFB2	4	4	1100000	0.0037			sp|Q92692|NECT2_HUMAN	NECTIN2	4	4	2500000	0.0104			sp|O95450|ATS2_HUMAN	ADAMTS2	2	2	190000	0.000678			sp|Q96EK5|KBP_HUMAN	KIF1BP	2	2	130000	0.00119			sp|P62841|RS15_HUMAN	RPS15	2	3	45000	0.000473			sp|O60884|DNJA2_HUMAN	DNAJA2	1	2	39000	0.000173		sp|O60610|DIAP1_HUMAN	DIAPH1
	sp|P60981|DEST_HUMAN	DSTN	4	4	2800000	0.00916			sp|P63165|SUMO1_HUMAN	SUMO1	4	4	2900000	0.0121			sp|P51452|DUS3_HUMAN	DUSP3	2	2	370000	0.00136			tr|B4DN21|B4DN21_HUMAN		2	2	2500000	0.0232			sp|Q13642|FHL1_HUMAN	FHL1	2	3	740000	0.0077			sp|O00622|CYR61_HUMAN	CYR61	1	2	1400000	0.00632		sp|P34896|GLYC_HUMAN	SHMT1
	sp|Q15717|ELAV1_HUMAN	ELAVL1	4	4	850000	0.00274			sp|P26572|MGAT1_HUMAN	MGAT1	4	4	810000	0.00332			sp|P16104|H2AX_HUMAN	H2AFX	2	2	470000	0.00171			sp|P54756|EPHA5_HUMAN	EPHA5	2	2	280000	0.00259			sp|P00742|FA10_HUMAN	F10	2	3	360000	0.00374			sp|O75493|CAH11_HUMAN	CA11	1	2	360000	0.00157		sp|P61221|ABCE1_HUMAN	ABCE1
	sp|P00374|DYR_HUMAN	DHFR	4	4	1500000	0.00482			sp|P46779|RL28_HUMAN	RPL28	4	4	2100000	0.00844			sp|Q9H9H4|VP37B_HUMAN	VPS37B	2	2	100000	0.00037			sp|Q92729|PTPRU_HUMAN	PTPRU	2	2	150000	0.00133			sp|Q7LG56|RIR2B_HUMAN	RRM2B	2	3	150000	0.00155			sp|P49257|LMAN1_HUMAN	LMAN1	1	2	860000	0.00379		sp|Q12996|CSTF3_HUMAN	CSTF3
	sp|Q8IV08|PLD3_HUMAN	PLD3	4	4	2000000	0.00635			IgG1b_bovine		3	14	56000000	0.23			sp|P34741|SDC2_HUMAN	SDC2	2	2	1600000	0.00588			sp|P55795|HNRH2_HUMAN	HNRNPH2	2	2	550000	0.00506			sp|Q9BRL6|SRSF8_HUMAN	SRSF8	2	3	1100000	0.0116			sp|Q7L5N1|CSN6_HUMAN	COPS6	1	2	560000	0.00245		sp|P02786|TFR1_HUMAN	TFRC
	sp|Q969P0|IGSF8_HUMAN	IGSF8	4	4	740000	0.00239			sp|P00441|SODC_HUMAN	SOD1	3	14	26000000	0.11			sp|Q9BSJ8|ESYT1_HUMAN	ESYT1	2	2	320000	0.00115			sp|P55283|CADH4_HUMAN	CDH4	2	2	190000	0.00174			sp|Q96G28|CFA36_HUMAN	CFAP36	2	2	20000	0.000206			sp|Q86SG7|LYG2_HUMAN	LYG2	1	2	54000	0.000237		sp|Q58FF3|ENPLL_HUMAN	HSP90B2P
	sp|Q9BQI0|AIF1L_HUMAN	AIF1L	4	4	860000	0.00279			sp|P09603|CSF1_HUMAN	CSF1	3	8	700000	0.00286			sp|Q9P0R6|GSKIP_HUMAN	GSKIP	2	2	230000	0.000842			sp|P62995|TRA2B_HUMAN	TRA2B	2	2	47000	0.00043			sp|Q96EK5|KBP_HUMAN	KIF1BP	2	2	58000	0.000602			sp|Q04323|UBXN1_HUMAN	UBXN1	1	2	330000	0.00146		sp|P50579|MAP2_HUMAN	METAP2
	sp|Q96RW7|HMCN1_HUMAN	HMCN1	4	4	3400000	0.0111			sp|P20962|PTMS_HUMAN	PTMS	3	8	9100000	0.0374			sp|P41743|KPCI_HUMAN	PRKCI	2	2	150000	0.000551			sp|Q9NZU5|LMCD1_HUMAN	LMCD1	2	2	52000	0.000478			sp|P16422|EPCAM_HUMAN	EPCAM	2	2	49000	0.000507			sp|Q8N1G4|LRC47_HUMAN	LRRC47	1	2	130000	0.000579		sp|O14917|PCD17_HUMAN	PCDH17
	sp|P49908|SEPP1_HUMAN	SELENOP	4	4	2400000	0.00776			sp|P30050|RL12_HUMAN	RPL12	3	7	17000000	0.0717			sp|P26196|DDX6_HUMAN	DDX6	2	2	260000	0.000949			sp|P56537|IF6_HUMAN	EIF6	2	2	720000	0.00652			sp|P62995|TRA2B_HUMAN	TRA2B	2	2	74000	0.000764			sp|Q9NX24|NHP2_HUMAN	NHP2	1	2	120000	0.000536		sp|Q9H9Q2|CSN7B_HUMAN	COPS7B
	sp|Q9C0E2|XPO4_HUMAN	XPO4	4	4	270000	0.000866			sp|P41219|PERI_HUMAN	PRPH	3	6	5300000	0.0219			sp|Q8TEA8|DTD1_HUMAN	DTD1	2	2	700000	0.00254			sp|O00429|DNM1L_HUMAN	DNM1L	2	2	43000	0.000394			sp|P54764|EPHA4_HUMAN	EPHA4	2	2	93000	0.000962			sp|O75534|CSDE1_HUMAN	CSDE1	1	2	230000	0.001		sp|Q9UNP9|PPIE_HUMAN	PPIE
	sp|Q8N9N8|EIF1A_HUMAN	EIF1AD	4	4	240000	0.000786			sp|P55263|ADK_HUMAN	ADK	3	6	610000	0.0025			sp|Q8WX77|IBPL1_HUMAN	IGFBPL1	2	2	630000	0.0023			sp|O00264|PGRC1_HUMAN	PGRMC1	2	2	98000	0.000892			sp|O75396|SC22B_HUMAN	SEC22B	2	2	51000	0.000529			sp|Q02539|H11_HUMAN	HIST1H1A	1	2	1100000	0.00467		sp|Q92599|SEPT8_HUMAN	2021-09-08
	sp|P11441|UBL4A_HUMAN	UBL4A	4	4	1000000	0.00326			sp|P13473|LAMP2_HUMAN	LAMP2	3	6	1400000	0.00579			sp|Q9P0M6|H2AW_HUMAN	H2AFY2	2	2	270000	0.000984			sp|Q9HBK9|AS3MT_HUMAN	AS3MT	2	2	59000	0.000539			sp|P62829|RL23_HUMAN	RPL23	2	2	210000	0.00222			sp|O60512|B4GT3_HUMAN	B4GALT3	1	2	54000	0.000236		sp|Q7Z2Z2|EFL1_HUMAN	EFL1
	sp|P60520|GBRL2_HUMAN	GABARAPL2	4	4	2300000	0.0075			sp|O95782|AP2A1_HUMAN	AP2A1	3	6	370000	0.00153			sp|Q9NQ39|RS10L_HUMAN	RPS10P5	2	2	2100000	0.00752			sp|Q9BQI0|AIF1L_HUMAN	AIF1L	2	2	88000	0.000802			sp|P12645|BMP3_HUMAN	BMP3	2	2	120000	0.0012			sp|Q15819|UB2V2_HUMAN	UBE2V2	1	2	160000	0.000705		sp|Q13098|CSN1_HUMAN	GPS1
	sp|Q15645|PCH2_HUMAN	TRIP13	4	4	660000	0.00214			sp|O00584|RNT2_HUMAN	RNASET2	3	6	6800000	0.028			sp|Q9BXR0|TGT_HUMAN	QTRT1	2	2	120000	0.000421			sp|P43246|MSH2_HUMAN	MSH2	2	2	52000	0.000477			sp|O00505|IMA4_HUMAN	KPNA3	2	2	74000	0.000774			sp|O15372|EIF3H_HUMAN	EIF3H	1	2	400000	0.00177		sp|Q8IUL8|CILP2_HUMAN	CILP2
	sp|Q96PZ0|PUS7_HUMAN	PUS7	4	4	1100000	0.00357			sp|O00193|SMAP_HUMAN	SMAP	3	5	1600000	0.00654			sp|Q9P287|BCCIP_HUMAN	BCCIP	2	2	700000	0.00255			sp|P35268|RL22_HUMAN	RPL22	2	2	960000	0.00873			sp|Q9HBK9|AS3MT_HUMAN	AS3MT	2	2	75000	0.000779			tr|B7Z596|B7Z596_HUMAN	TPM1	1	2	310000	0.00137		sp|P05091|ALDH2_HUMAN	ALDH2
	sp|O43155|FLRT2_HUMAN	FLRT2	4	4	650000	0.00212			sp|P51654|GPC3_HUMAN	GPC3	3	5	1100000	0.00436			sp|P51693|APLP1_HUMAN	APLP1	2	2	260000	0.000962			sp|P24534|EF1B_HUMAN	EEF1B2	2	2	500000	0.00454			sp|Q7Z4R8|CF120_HUMAN	C6orf120	2	2	130000	0.00138			sp|O60927|PP1RB_HUMAN	PPP1R11	1	2	140000	0.000605		sp|Q13564|ULA1_HUMAN	NAE1
	sp|Q92599|SEPT8_HUMAN	2021-09-08	4	4	960000	0.0031			sp|P60953|CDC42_HUMAN	CDC42	3	5	720000	0.00298			sp|Q8WZA9|IRGQ_HUMAN	IRGQ	2	2	140000	0.000494			sp|Q96DE0|NUD16_HUMAN	NUDT16	2	2	21000	0.000189			sp|Q96HY6|DDRGK_HUMAN	DDRGK1	2	2	44000	0.00046			sp|Q9BUT1|BDH2_HUMAN	BDH2	1	2	88000	0.000385		sp|A0AVT1|UBA6_HUMAN	UBA6
	sp|P30622|CLIP1_HUMAN	CLIP1	4	4	380000	0.00121			sp|P52655|TF2AA_HUMAN	GTF2A1	3	5	410000	0.00167			sp|Q15427|SF3B4_HUMAN	SF3B4	2	2	440000	0.00158			sp|Q9Y287|ITM2B_HUMAN	ITM2B	2	2	19000	0.000173			sp|P05452|TETN_HUMAN	CLEC3B	2	2	260000	0.00273			tr|Q9H2J9|Q9H2J9_HUMAN		1	2	2300000	0.0102		sp|Q9Y2L1|RRP44_HUMAN	DIS3
	sp|Q6IBS0|TWF2_HUMAN	TWF2	4	4	720000	0.00234			sp|P55196|AFAD_HUMAN	AFDN	3	5	150000	0.000601			sp|P41208|CETN2_HUMAN	CETN2	2	2	3100000	0.0112			sp|P46734|MP2K3_HUMAN	MAP2K3	2	2	13000	0.000122			sp|P49593|PPM1F_HUMAN	PPM1F	2	2	170000	0.00177			sp|P16083|NQO2_HUMAN	NQO2	1	2	170000	0.000744		sp|O15397|IPO8_HUMAN	IPO8
	sp|Q92905|CSN5_HUMAN	COPS5	4	4	660000	0.00213			sp|P49908|SEPP1_HUMAN	SELENOP	3	5	2400000	0.00982			sp|Q9NZL9|MAT2B_HUMAN	MAT2B	2	2	970000	0.00351			sp|Q9BXW6|OSBL1_HUMAN	OSBPL1A	2	2	21000	0.000189			sp|Q9NR45|SIAS_HUMAN	NANS	2	2	150000	0.00155			sp|P07203|GPX1_HUMAN	GPX1	1	2	960000	0.00422		sp|Q9NZI8|IF2B1_HUMAN	IGF2BP1
	sp|P57737|CORO7_HUMAN	CORO7	4	4	510000	0.00166			tr|B1AK88|B1AK88_HUMAN	CAPZB	3	5	1400000	0.0057			sp|Q6EMK4|VASN_HUMAN	VASN	2	2	890000	0.00325			sp|P68402|PA1B2_HUMAN	PAFAH1B2	2	2	310000	0.00287			sp|P67775|PP2AA_HUMAN	PPP2CA	2	2	360000	0.00369			sp|P01042|KNG1_HUMAN	KNG1	1	2	9700000	0.0426		sp|O75351|VPS4B_HUMAN	VPS4B
	sp|P42566|EPS15_HUMAN	EPS15	4	4	240000	0.000767			sp|P48506|GSH1_HUMAN	GCLC	3	5	740000	0.00306			sp|P51149|RAB7A_HUMAN	RAB7A	2	2	350000	0.00126			sp|Q96EK6|GNA1_HUMAN	GNPNAT1	2	2	100000	0.000948			sp|Q8TCD5|NT5C_HUMAN	NT5C	2	2	240000	0.00249			sp|P68871|HBB_HUMAN	HBB	1	2	1200000	0.00519		sp|Q14247|SRC8_HUMAN	CTTN
	sp|P0DN79|CBSL_HUMAN	CBSL	4	4	380000	0.00123			sp|Q9BZZ5|API5_HUMAN	API5	3	5	1000000	0.00426			sp|P35080|PROF2_HUMAN	PFN2	2	2	770000	0.0028			sp|Q5SGD2|PPM1L_HUMAN	PPM1L	2	2	99000	0.000901			sp|Q15427|SF3B4_HUMAN	SF3B4	2	2	48000	0.000499			sp|Q9HCE1|MOV10_HUMAN	MOV10	1	2	170000	0.000757		sp|O43155|FLRT2_HUMAN	FLRT2
	sp|Q86VZ4|LRP11_HUMAN	LRP11	4	4	940000	0.00304			sp|P30405|PPIF_HUMAN	PPIF	3	5	3500000	0.0145			sp|P67775|PP2AA_HUMAN	PPP2CA	2	2	550000	0.00202			sp|Q9Y3B4|SF3B6_HUMAN	SF3B6	2	2	110000	0.00104			sp|Q9BPX5|ARP5L_HUMAN	ARPC5L	2	2	270000	0.00285			tr|B0AZV8|B0AZV8_HUMAN		1	2	4200000	0.0186		sp|Q8N1F7|NUP93_HUMAN	NUP93
	sp|P10644|KAP0_HUMAN	PRKAR1A	4	4	960000	0.00312			sp|Q99622|C10_HUMAN	C12orf57	3	4	230000	0.000926			sp|P06756|ITAV_HUMAN	ITGAV	2	2	420000	0.00155			sp|O95881|TXD12_HUMAN	TXNDC12	2	2	55000	0.000506			sp|P61088|UBE2N_HUMAN	UBE2N	2	2	380000	0.00391			sp|Q9NTZ6|RBM12_HUMAN	RBM12	1	2	160000	0.000707		sp|A0MZ66|SHOT1_HUMAN	SHTN1
	sp|P02462|CO4A1_HUMAN	COL4A1	4	4	1600000	0.00532			sp|Q6P587|FAHD1_HUMAN	FAHD1	3	4	640000	0.00264			sp|P30043|BLVRB_HUMAN	BLVRB	2	2	290000	0.00107			sp|P29218|IMPA1_HUMAN	IMPA1	2	2	920000	0.00837			sp|P06727|APOA4_HUMAN	APOA4	2	2	3500000	0.0363			sp|P62917|RL8_HUMAN	RPL8	1	2	140000	0.000624		sp|Q15436|SC23A_HUMAN	SEC23A
	sp|Q969H8|MYDGF_HUMAN	MYDGF	4	4	8800000	0.0286			sp|Q07020|RL18_HUMAN	RPL18	3	4	4300000	0.0176			sp|Q969Y0|NXPE3_HUMAN	NXPE3	2	2	88000	0.00032			sp|Q8WVJ2|NUDC2_HUMAN	NUDCD2	2	2	1500000	0.0141			sp|Q99523|SORT_HUMAN	SORT1	2	2	300000	0.0031			sp|P62854|RS26_HUMAN	RPS26	1	2	1800000	0.00785		sp|P40429|RL13A_HUMAN	RPL13A
	sp|O14562|UBFD1_HUMAN	UBFD1	4	4	1000000	0.00336			sp|Q92824|PCSK5_HUMAN	PCSK5	3	4	1000000	0.00414			sp|Q03167|TGBR3_HUMAN	TGFBR3	2	2	96000	0.000351			sp|P60033|CD81_HUMAN	CD81	2	2	1300000	0.0115			sp|Q99798|ACON_HUMAN	ACO2	2	2	110000	0.00113			sp|Q9BRX2|PELO_HUMAN	PELO	1	2	41000	0.000179		sp|P62987|RL40_HUMAN	UBA52
	sp|A6NDG6|PGP_HUMAN	PGP	4	4	1900000	0.00617			sp|Q04323|UBXN1_HUMAN	UBXN1	3	4	620000	0.00253			sp|P48163|MAOX_HUMAN	ME1	2	2	330000	0.00118			sp|P05556|ITB1_HUMAN	ITGB1	2	2	95000	0.000866			sp|O60613|SEP15_HUMAN	SELENOF	2	2	110000	0.00112			sp|Q9Y662|HS3SB_HUMAN	HS3ST3B1	1	2	1000000	0.00446		sp|Q12841|FSTL1_HUMAN	FSTL1
	sp|Q96GG9|DCNL1_HUMAN	DCUN1D1	4	4	1200000	0.00385			sp|O43491|E41L2_HUMAN	EPB41L2	3	4	390000	0.0016			sp|Q9UHJ6|SHPK_HUMAN	SHPK	2	2	370000	0.00135			sp|P83731|RL24_HUMAN	RPL24	2	2	710000	0.00644			sp|Q5EBL8|PDZ11_HUMAN	PDZD11	2	2	43000	0.00045			sp|P41271|NBL1_HUMAN	NBL1	1	2	2900000	0.0128		sp|Q9GZV4|IF5A2_HUMAN	EIF5A2
	sp|Q8IUL8|CILP2_HUMAN	CILP2	4	4	370000	0.00121			sp|P39060|COIA1_HUMAN	COL18A1	3	4	440000	0.00181			sp|O43924|PDE6D_HUMAN	PDE6D	2	2	370000	0.00135			sp|Q9BX67|JAM3_HUMAN	JAM3	2	2	68000	0.000622			sp|Q9Y294|ASF1A_HUMAN	ASF1A	2	2	220000	0.00233			tr|E7EUW0|E7EUW0_HUMAN	CCSER1	1	2	720000	0.00314		sp|P07437|TBB5_HUMAN	TUBB
	sp|O43583|DENR_HUMAN	DENR	4	4	5700000	0.0185			sp|O75531|BAF_HUMAN	BANF1	3	4	1600000	0.00652			sp|Q9BUN1|MENT_HUMAN	MENT	2	2	750000	0.00273			sp|Q13951|PEBB_HUMAN	CBFB	2	2	420000	0.00384			sp|Q13509|TBB3_HUMAN	TUBB3	2	2	74000	0.000766			sp|O96033|MOC2A_HUMAN	MOCS2	1	2	340000	0.00148		sp|P06454|PTMA_HUMAN	PTMA
	sp|Q06033|ITIH3_HUMAN	ITIH3	4	4	1900000	0.00629			sp|Q8WUA2|PPIL4_HUMAN	PPIL4	3	4	280000	0.00117			sp|Q9NVA2|SEP11_HUMAN	2021-09-11	2	2	370000	0.00136			sp|Q9H4D0|CSTN2_HUMAN	CLSTN2	2	2	580000	0.00531			sp|Q08J23|NSUN2_HUMAN	NSUN2	2	2	140000	0.00144			sp|Q16626|MEA1_HUMAN	MEA1	1	2	130000	0.000574		sp|P22352|GPX3_HUMAN	GPX3
	sp|O00462|MANBA_HUMAN	MANBA	4	4	580000	0.00187			sp|O75439|MPPB_HUMAN	PMPCB	3	4	190000	0.000795			sp|Q29RF7|PDS5A_HUMAN	PDS5A	2	2	140000	0.000518			sp|P19404|NDUV2_HUMAN	NDUFV2	2	2	61000	0.000555			sp|Q8N8S7|ENAH_HUMAN	ENAH	2	2	250000	0.00255			sp|O00505|IMA4_HUMAN	KPNA3	1	1	25000	0.00011		sp|Q13765|NACA_HUMAN	NACA
	sp|Q03154|ACY1_HUMAN	ACY1	4	4	240000	0.000768			sp|O00264|PGRC1_HUMAN	PGRMC1	3	4	350000	0.00145			sp|Q86Y38|XYLT1_HUMAN	XYLT1	2	2	190000	0.000706			sp|P50914|RL14_HUMAN	RPL14	2	2	420000	0.00381			sp|P29122|PCSK6_HUMAN	PCSK6	2	2	430000	0.00448			sp|Q9C0B1|FTO_HUMAN	FTO	1	1	21000	9.36e-05		sp|O00584|RNT2_HUMAN	RNASET2
	sp|O94874|UFL1_HUMAN	UFL1	4	4	330000	0.00107			sp|O43633|CHM2A_HUMAN	CHMP2A	3	4	3100000	0.0127			sp|Q5SGD2|PPM1L_HUMAN	PPM1L	2	2	180000	0.000651			sp|Q8IVM0|CCD50_HUMAN	CCDC50	2	2	130000	0.00115			sp|Q9Y547|IFT25_HUMAN	HSPB11	2	2	170000	0.00179			sp|P29323|EPHB2_HUMAN	EPHB2	1	1	200000	0.000859		sp|Q9NZZ3|CHMP5_HUMAN	CHMP5
	sp|Q9BY32|ITPA_HUMAN	ITPA	4	4	1600000	0.00504			sp|Q8WXD2|SCG3_HUMAN	SCG3	3	4	480000	0.00197			sp|Q9NP97|DLRB1_HUMAN	DYNLRB1	2	2	200000	0.000726			sp|Q03252|LMNB2_HUMAN	LMNB2	2	2	310000	0.00282			sp|P55283|CADH4_HUMAN	CDH4	2	2	77000	0.000802			sp|O00303|EIF3F_HUMAN	EIF3F	1	1	230000	0.001		sp|P09603|CSF1_HUMAN	CSF1
	sp|P21283|VATC1_HUMAN	ATP6V1C1	4	4	920000	0.00299			sp|Q5SRI9|MANEA_HUMAN	MANEA	3	4	530000	0.00216			sp|Q9NQR4|NIT2_HUMAN	NIT2	2	2	220000	0.000796			sp|Q13451|FKBP5_HUMAN	FKBP5	2	2	160000	0.00147			sp|P60033|CD81_HUMAN	CD81	2	2	850000	0.00888			sp|P18754|RCC1_HUMAN	RCC1	1	1	32000	0.00014		sp|P16403|H12_HUMAN	HIST1H1C
	sp|P47972|NPTX2_HUMAN	NPTX2	4	4	1200000	0.004			sp|Q9Y2J2|E41L3_HUMAN	EPB41L3	3	4	340000	0.00141			sp|P50897|PPT1_HUMAN	PPT1	2	2	6400000	0.0233			sp|O94973|AP2A2_HUMAN	AP2A2	2	2	84000	0.000763			sp|P27824|CALX_HUMAN	CANX	2	2	190000	0.00198			sp|P08397|HEM3_HUMAN	HMBS	1	1	27000	0.000117		sp|Q9Y5S9|RBM8A_HUMAN	RBM8A
	sp|O15511|ARPC5_HUMAN	ARPC5	4	4	3700000	0.0121			sp|P52799|EFNB2_HUMAN	EFNB2	3	4	1700000	0.00691			sp|Q96DE0|NUD16_HUMAN	NUDT16	2	2	27000	9.88e-05			sp|P53680|AP2S1_HUMAN	AP2S1	2	2	630000	0.00577			sp|P51659|DHB4_HUMAN	HSD17B4	2	2	29000	0.000305			sp|P54756|EPHA5_HUMAN	EPHA5	1	1	420000	0.00185		sp|Q13443|ADAM9_HUMAN	ADAM9
	sp|Q15436|SC23A_HUMAN	SEC23A	4	4	630000	0.00203			sp|P55795|HNRH2_HUMAN	HNRNPH2	3	4	1300000	0.00519			sp|Q13868|EXOS2_HUMAN	EXOSC2	2	2	93000	0.000339			sp|O95897|NOE2_HUMAN	OLFM2	2	2	110000	0.00103			tr|B4DN21|B4DN21_HUMAN		2	2	1600000	0.0166			sp|Q9Y5L4|TIM13_HUMAN	TIMM13	1	1	210000	0.000899		sp|P62316|SMD2_HUMAN	SNRPD2
	sp|Q9UHD1|CHRD1_HUMAN	CHORDC1	4	4	2400000	0.00764			sp|P17655|CAN2_HUMAN	CAPN2	3	4	170000	0.000679			sp|Q9BPX3|CND3_HUMAN	NCAPG	2	2	310000	0.00112			sp|Q9Y3B8|ORN_HUMAN	REXO2	2	2	470000	0.0043			sp|Q9NPD7|NRN1_HUMAN	NRN1	2	2	150000	0.00159			sp|Q8IV08|PLD3_HUMAN	PLD3	1	1	180000	0.000786		sp|P62487|RPB7_HUMAN	POLR2G
	sp|P21926|CD9_HUMAN	CD9	4	4	4500000	0.0145			sp|Q9HAR2|AGRL3_HUMAN	ADGRL3	3	4	500000	0.00204			sp|P12532|KCRU_HUMAN	CKMT1A	2	2	110000	0.000405			sp|P67775|PP2AA_HUMAN	PPP2CA	2	2	94000	0.000856			sp|P83731|RL24_HUMAN	RPL24	2	2	570000	0.00588			sp|P43234|CATO_HUMAN	CTSO	1	1	180000	0.000783		tr|B4DUV1|B4DUV1_HUMAN
	sp|P04040|CATA_HUMAN	CAT	4	4	400000	0.0013			sp|Q9BRJ6|CG050_HUMAN	C7orf50	3	4	290000	0.0012			sp|Q16763|UBE2S_HUMAN	UBE2S	2	2	240000	0.00086			sp|Q9BZM4|N2DL3_HUMAN	ULBP3	2	2	21000	0.00019			sp|Q9UN70|PCDGK_HUMAN	PCDHGC3	2	2	34000	0.000351			sp|P36543|VATE1_HUMAN	ATP6V1E1	1	1	69000	0.000303		sp|P62851|RS25_HUMAN	RPS25
	sp|Q96PU5|NED4L_HUMAN	NEDD4L	4	4	1500000	0.00477			sp|P62314|SMD1_HUMAN	SNRPD1	3	4	2200000	0.00905			sp|O60220|TIM8A_HUMAN	TIMM8A	2	2	590000	0.00216			sp|P62424|RL7A_HUMAN	RPL7A	2	2	470000	0.00431			sp|Q9Y3B4|SF3B6_HUMAN	SF3B6	2	2	69000	0.000713			sp|Q9NRN7|ADPPT_HUMAN	AASDHPPT	1	1	38000	0.000166		sp|P56537|IF6_HUMAN	EIF6
	sp|P53990|IST1_HUMAN	IST1	4	4	930000	0.003			sp|Q13595|TRA2A_HUMAN	TRA2A	3	4	510000	0.00211			sp|Q86V81|THOC4_HUMAN	ALYREF	2	2	510000	0.00186			sp|Q9NWU2|GID8_HUMAN	GID8	2	2	32000	0.000292			sp|Q92729|PTPRU_HUMAN	PTPRU	2	2	150000	0.00153			sp|Q9BYG0|B3GN5_HUMAN	B3GNT5	1	1	270000	0.00118		sp|P24666|PPAC_HUMAN	ACP1
	sp|P05091|ALDH2_HUMAN	ALDH2	4	4	490000	0.00158			sp|P69905|HBA_HUMAN	HBA1	3	4	5900000	0.0241			sp|P61812|TGFB2_HUMAN	TGFB2	2	2	430000	0.00157			sp|Q96EQ0|SGTB_HUMAN	SGTB	2	2	37000	0.000341			sp|O94973|AP2A2_HUMAN	AP2A2	2	2	82000	0.000857			sp|Q9NVZ3|NECP2_HUMAN	NECAP2	1	1	76000	0.000335		sp|P52815|RM12_HUMAN	MRPL12
	sp|Q6YHU6|THADA_HUMAN	THADA	4	4	140000	0.000452			sp|Q712K3|UB2R2_HUMAN	UBE2R2	3	4	1100000	0.00451			sp|O43451|MGA_HUMAN	MGAM	2	2	590000	0.00215			sp|P51884|LUM_HUMAN	LUM	2	2	470000	0.00429			sp|Q96T76|MMS19_HUMAN	MMS19	2	2	46000	0.000476			sp|Q15435|PP1R7_HUMAN	PPP1R7	1	1	25000	0.000108		sp|P49006|MRP_HUMAN	MARCKSL1
	sp|O75608|LYPA1_HUMAN	LYPLA1	4	4	1200000	0.00404			sp|O75976|CBPD_HUMAN	CPD	3	4	440000	0.00182			sp|Q9NPH0|PPA6_HUMAN	ACP6	2	2	140000	0.000525			sp|Q6UWY0|ARSK_HUMAN	ARSK	2	2	160000	0.00145			sp|Q9UHJ6|SHPK_HUMAN	SHPK	2	2	97000	0.00101			sp|Q86V81|THOC4_HUMAN	ALYREF	1	1	160000	0.000682		sp|Q6P587|FAHD1_HUMAN	FAHD1
	sp|Q99816|TS101_HUMAN	TSG101	4	4	700000	0.00228			sp|Q9NS15|LTBP3_HUMAN	LTBP3	3	4	2800000	0.0114			sp|Q99459|CDC5L_HUMAN	CDC5L	2	2	110000	0.000388			sp|Q9Y294|ASF1A_HUMAN	ASF1A	2	2	280000	0.00251			sp|Q9H4D0|CSTN2_HUMAN	CLSTN2	2	2	550000	0.00576			sp|Q8WX77|IBPL1_HUMAN	IGFBPL1	1	1	1700000	0.00765		sp|P09417|DHPR_HUMAN	QDPR
	sp|O43464|HTRA2_HUMAN	HTRA2	4	4	420000	0.00135			sp|P00742|FA10_HUMAN	F10	3	4	780000	0.00321			sp|P19174|PLCG1_HUMAN	PLCG1	2	2	150000	0.000529			sp|Q9NR45|SIAS_HUMAN	NANS	2	2	150000	0.00133			sp|P21291|CSRP1_HUMAN	CSRP1	2	2	430000	0.00451			tr|Q6IPH7|Q6IPH7_HUMAN	RPL14	1	1	140000	0.000616		sp|Q8NCW5|NNRE_HUMAN	NAXE
	sp|P55145|MANF_HUMAN	MANF	4	4	15000000	0.0485			sp|P49006|MRP_HUMAN	MARCKSL1	3	4	2700000	0.011			sp|Q9Y294|ASF1A_HUMAN	ASF1A	2	2	400000	0.00147			sp|Q6ZRP7|QSOX2_HUMAN	QSOX2	2	2	100000	0.000949			sp|Q9Y295|DRG1_HUMAN	DRG1	2	2	130000	0.00134			sp|Q9BZR6|RTN4R_HUMAN	RTN4R	1	1	15000	6.73e-05		sp|O15145|ARPC3_HUMAN	ARPC3
	sp|Q13257|MD2L1_HUMAN	MAD2L1	4	4	1700000	0.00557			tr|Q5HYB6|Q5HYB6_HUMAN	DKFZp686J1372	3	4	3200000	0.013			sp|P11279|LAMP1_HUMAN	LAMP1	2	2	820000	0.00299			sp|Q05682|CALD1_HUMAN	CALD1	2	2	45000	0.000407			sp|Q969H8|MYDGF_HUMAN	MYDGF	2	2	560000	0.00586			sp|Q6FIF0|ZFAN6_HUMAN	ZFAND6	1	1	150000	0.000656		sp|P61923|COPZ1_HUMAN	COPZ1
	sp|Q9HCB6|SPON1_HUMAN	SPON1	4	4	710000	0.00231			sp|Q9Y5K6|CD2AP_HUMAN	CD2AP	3	4	490000	0.00201			sp|Q9NRX4|PHP14_HUMAN	PHPT1	2	2	220000	0.000783			sp|Q9UP79|ATS8_HUMAN	ADAMTS8	2	2	58000	0.000531			sp|Q8NFH3|NUP43_HUMAN	NUP43	2	2	110000	0.00117			sp|Q99988|GDF15_HUMAN	GDF15	1	1	370000	0.00164		sp|P15151|PVR_HUMAN	PVR
	sp|Q12805|FBLN3_HUMAN	EFEMP1	4	4	510000	0.00163			sp|Q9Y6A4|CFA20_HUMAN	CFAP20	3	4	560000	0.00232			sp|Q9HAV7|GRPE1_HUMAN	GRPEL1	2	2	130000	0.00046			sp|P19525|E2AK2_HUMAN	EIF2AK2	2	2	48000	0.000433			sp|P50914|RL14_HUMAN	RPL14	2	2	270000	0.00275			sp|P23434|GCSH_HUMAN	GCSH	1	1	170000	0.000726		sp|O95777|LSM8_HUMAN	LSM8
	sp|P10606|COX5B_HUMAN	COX5B	4	4	1200000	0.00385			sp|Q9BRA2|TXD17_HUMAN	TXNDC17	3	4	8500000	0.0352			sp|O14618|CCS_HUMAN	CCS	2	2	160000	0.000575			sp|P60866|RS20_HUMAN	RPS20	2	2	1700000	0.0156			sp|O60884|DNJA2_HUMAN	DNAJA2	2	2	92000	0.000952			tr|B7Z5V6|B7Z5V6_HUMAN		1	1	260000	0.00113		sp|P16930|FAAA_HUMAN	FAH
	sp|P61769|B2MG_HUMAN	B2M	4	4	13000000	0.0426			sp|Q9H0W9|CK054_HUMAN	C11orf54	3	4	440000	0.00183			sp|Q8WZA1|PMGT1_HUMAN	POMGNT1	2	2	380000	0.00139			sp|O95989|NUDT3_HUMAN	NUDT3	2	2	260000	0.00238			sp|Q92954|PRG4_HUMAN	PRG4	2	2	730000	0.00757			sp|Q9H3P7|GCP60_HUMAN	ACBD3	1	1	310000	0.00137		sp|Q9UM22|EPDR1_HUMAN	EPDR1
	sp|P46782|RS5_HUMAN	RPS5	4	4	3300000	0.0105			sp|P62861|RS30_HUMAN	FAU	3	4	830000	0.00341			sp|Q02750|MP2K1_HUMAN	MAP2K1	2	2	240000	0.000856			sp|P36405|ARL3_HUMAN	ARL3	2	2	340000	0.00314			sp|P36405|ARL3_HUMAN	ARL3	2	2	390000	0.00405			sp|Q9NS69|TOM22_HUMAN	TOMM22	1	1	20000	8.97e-05		sp|P42771|CDN2A_HUMAN	CDKN2A
	sp|P09496|CLCA_HUMAN	CLTA	4	4	2800000	0.00909			sp|Q15427|SF3B4_HUMAN	SF3B4	3	3	270000	0.00112			sp|Q9HC56|PCDH9_HUMAN	PCDH9	2	2	260000	0.000963			sp|Q8N4P3|MESH1_HUMAN	HDDC3	2	2	160000	0.00146			sp|Q9BRP4|PAAF1_HUMAN	PAAF1	2	2	88000	0.00091			sp|P02753|RET4_HUMAN	RBP4	1	1	30000	0.000132		sp|P09429|HMGB1_HUMAN	HMGB1
	sp|P49207|RL34_HUMAN	RPL34	4	4	6100000	0.0199			sp|Q9NVA2|SEP11_HUMAN	2021-09-11	3	3	730000	0.00302			sp|Q05682|CALD1_HUMAN	CALD1	2	2	170000	0.000614			sp|P08754|GNAI3_HUMAN	GNAI3	2	2	46000	0.000419			sp|Q8N4P3|MESH1_HUMAN	HDDC3	2	2	130000	0.00132			sp|O00399|DCTN6_HUMAN	DCTN6	1	1	170000	0.000748		sp|Q9Y2B0|CNPY2_HUMAN	CNPY2
	sp|Q9NR50|EI2BG_HUMAN	EIF2B3	4	4	2700000	0.00879			sp|Q13526|PIN1_HUMAN	PIN1	3	3	3900000	0.0158			sp|Q96C90|PP14B_HUMAN	PPP1R14B	2	2	730000	0.00266			sp|P55209|NP1L1_HUMAN	NAP1L1	2	2	120000	0.00111			sp|Q92769|HDAC2_HUMAN	HDAC2	2	2	140000	0.00145			sp|Q9Y625|GPC6_HUMAN	GPC6	1	1	290000	0.00128		sp|O43765|SGTA_HUMAN	SGTA
	sp|Q96BJ3|AIDA_HUMAN	AIDA	4	4	300000	0.000966			sp|Q5JTJ3|COA6_HUMAN	COA6	3	3	250000	0.00105			sp|O95989|NUDT3_HUMAN	NUDT3	2	2	410000	0.00149			sp|Q96GG9|DCNL1_HUMAN	DCUN1D1	2	2	2100000	0.0196			sp|Q9BQA1|MEP50_HUMAN	WDR77	2	2	210000	0.00216			tr|K7EKE8|K7EKE8_HUMAN	NECTIN2	1	1	130000	0.000587		sp|P27824|CALX_HUMAN	CANX
	sp|Q13098|CSN1_HUMAN	GPS1	4	4	1900000	0.00627			sp|P19388|RPAB1_HUMAN	POLR2E	3	3	410000	0.0017			sp|P62917|RL8_HUMAN	RPL8	2	2	200000	0.000729			sp|Q9NP97|DLRB1_HUMAN	DYNLRB1	2	2	41000	0.000375			sp|Q9NT62|ATG3_HUMAN	ATG3	2	2	81000	0.000843			sp|Q7LGC8|CHST3_HUMAN	CHST3	1	1	190000	0.000838		sp|Q8TAA3|PSA7L_HUMAN	PSMA8
	sp|P26572|MGAT1_HUMAN	MGAT1	4	4	810000	0.00261			sp|Q8TAA3|PSA7L_HUMAN	PSMA8	3	3	7000000	0.0286			sp|P49257|LMAN1_HUMAN	LMAN1	2	2	550000	0.00199			tr|A0A087WSV8|A0A087WSV8_HUMAN	NUCB2	2	2	280000	0.00259			sp|Q9GZN8|CT027_HUMAN	C20orf27	2	2	140000	0.00145			sp|Q7Z4V5|HDGR2_HUMAN	HDGFL2	1	1	300000	0.00133		sp|Q96QR8|PURB_HUMAN	PURB
	sp|P62910|RL32_HUMAN	RPL32	4	4	1500000	0.00493			sp|Q96DE0|NUD16_HUMAN	NUDT16	3	3	91000	0.000376			sp|Q9ULA0|DNPEP_HUMAN	DNPEP	2	2	54000	0.000196			sp|Q9UQ53|MGT4B_HUMAN	MGAT4B	2	2	120000	0.00112			sp|O60502|OGA_HUMAN	MGEA5	2	2	66000	0.000689			sp|P17812|PYRG1_HUMAN	CTPS1	1	1	14000	6.09e-05		sp|O43598|DNPH1_HUMAN	DNPH1
	sp|P08237|PFKAM_HUMAN	PFKM	4	4	800000	0.00258			sp|Q68D85|NR3L1_HUMAN	NCR3LG1	3	3	530000	0.00217			sp|Q14919|NC2A_HUMAN	DRAP1	2	2	190000	0.000689			sp|O95292|VAPB_HUMAN	VAPB	2	2	350000	0.0032			sp|Q15113|PCOC1_HUMAN	PCOLCE	2	2	170000	0.00182			sp|P16930|FAAA_HUMAN	FAH	1	1	18000	7.7e-05		sp|P49354|FNTA_HUMAN	FNTA
	sp|Q12979|ABR_HUMAN	ABR	4	4	480000	0.00154			sp|P06280|AGAL_HUMAN	GLA	3	3	1400000	0.00592			sp|P30419|NMT1_HUMAN	NMT1	2	2	330000	0.00119			sp|Q13243|SRSF5_HUMAN	SRSF5	2	2	80000	0.000729			sp|O00264|PGRC1_HUMAN	PGRMC1	2	2	91000	0.000951			sp|Q9UK41|VPS28_HUMAN	VPS28	1	1	140000	0.000594		sp|P62888|RL30_HUMAN	RPL30
	sp|Q13085|ACACA_HUMAN	ACACA	4	4	270000	0.000883			sp|P13489|RINI_HUMAN	RNH1	3	3	2600000	0.0105			sp|Q9BXP5|SRRT_HUMAN	SRRT	2	2	220000	0.000808			sp|P38606|VATA_HUMAN	ATP6V1A	2	2	150000	0.00139			sp|A0AVT1|UBA6_HUMAN	UBA6	2	2	29000	0.000296			sp|Q00169|PIPNA_HUMAN	PITPNA	1	1	43000	0.000188		sp|P60520|GBRL2_HUMAN	GABARAPL2
	sp|P61353|RL27_HUMAN	RPL27	4	4	15000000	0.0477			sp|Q9BXX0|EMIL2_HUMAN	EMILIN2	3	3	66000	0.000272			sp|P01031|CO5_HUMAN	C5	2	2	4100000	0.0149			sp|Q92905|CSN5_HUMAN	COPS5	2	2	120000	0.0011			sp|Q9H444|CHM4B_HUMAN	CHMP4B	2	2	270000	0.00286			sp|A2RTX5|SYTC2_HUMAN	TARSL2	1	1	72000	0.000315		sp|P06132|DCUP_HUMAN	UROD
	sp|P01031|CO5_HUMAN	C5	4	4	5000000	0.0161			sp|Q9NP79|VTA1_HUMAN	VTA1	3	3	990000	0.00406			sp|P49641|MA2A2_HUMAN	MAN2A2	2	2	340000	0.00124			sp|Q6IN85|P4R3A_HUMAN	PPP4R3A	2	2	19000	0.000174			sp|Q8TF05|PP4R1_HUMAN	PPP4R1	2	2	54000	0.000559			sp|P07478|TRY2_HUMAN	PRSS2	1	1	4900000	0.0216		sp|Q12840|KIF5A_HUMAN	KIF5A
	IgG1b_bovine		3	23	150000000	0.5			sp|Q8NBJ7|SUMF2_HUMAN	SUMF2	3	3	890000	0.00367			sp|P21266|GSTM3_HUMAN	GSTM3	2	2	65000	0.000235			sp|P57081|WDR4_HUMAN	WDR4	2	2	50000	0.000454			sp|Q9Y3B8|ORN_HUMAN	REXO2	2	2	240000	0.00245			sp|P55145|MANF_HUMAN	MANF	1	1	290000	0.00128		sp|P51149|RAB7A_HUMAN	RAB7A
	sp|P01033|TIMP1_HUMAN	TIMP1	3	11	290000000	0.93			sp|P23368|MAOM_HUMAN	ME2	3	3	580000	0.00239			sp|Q9H444|CHM4B_HUMAN	CHMP4B	2	2	390000	0.0014			sp|Q15369|ELOC_HUMAN	ELOC	2	2	1000000	0.0091			sp|Q8WX77|IBPL1_HUMAN	IGFBPL1	2	2	130000	0.00139			sp|P68363|TBA1B_HUMAN	TUBA1B	1	1	290000	0.00126		sp|P42025|ACTY_HUMAN	ACTR1B
	sp|P06753|TPM3_HUMAN	TPM3	3	10	7100000	0.0229			sp|Q9UHD9|UBQL2_HUMAN	UBQLN2	3	3	760000	0.00312			sp|Q9NP79|VTA1_HUMAN	VTA1	2	2	250000	0.00091			sp|Q92882|OSTF1_HUMAN	OSTF1	2	2	100000	0.000933			sp|Q8N668|COMD1_HUMAN	COMMD1	2	2	140000	0.00144			sp|Q6EMK4|VASN_HUMAN	VASN	1	1	160000	0.000712		sp|Q9UJH8|METRN_HUMAN	METRN
	sp|P13473|LAMP2_HUMAN	LAMP2	3	7	3000000	0.00973			sp|Q9H8M7|MINY3_HUMAN	MINDY3	3	3	230000	0.000964			sp|P51665|PSMD7_HUMAN	PSMD7	2	2	640000	0.00231			sp|Q9BRP4|PAAF1_HUMAN	PAAF1	2	2	61000	0.000556			sp|Q9H3K6|BOLA2_HUMAN	BOLA2	2	2	520000	0.00546			sp|P11413|G6PD_HUMAN	G6PD	1	1	160000	0.000709		sp|Q8IV08|PLD3_HUMAN	PLD3
	sp|P30050|RL12_HUMAN	RPL12	3	6	32000000	0.1			sp|P13804|ETFA_HUMAN	ETFA	3	3	280000	0.00116			sp|P62266|RS23_HUMAN	RPS23	2	2	1300000	0.00472			sp|Q13257|MD2L1_HUMAN	MAD2L1	2	2	300000	0.00272			sp|P57737|CORO7_HUMAN	CORO7	2	2	66000	0.000683			sp|Q16842|SIA4B_HUMAN	ST3GAL2	1	1	270000	0.0012		sp|P52434|RPAB3_HUMAN	POLR2H
[truncated: 1,891 more rows]
[truncated: 28 more columns]

## Sheet: Sheet2
reference	Gene Symbol	Annotation	MWT(kDa)	Unique C1	Total C1	Unique C2	Total C2	Unique C3	Total C3	Unique T2	Total T2	Unique T3	Total T3	Unique T22	Total T22	Max	Sum Intensity C1	Sum Intensity C2	Sum Intensity C3	Sum Intensity T2	Sum Intensity T3	Sum Intensity T22	lowest value	C1	C2	C3	T2	T3	T22
[truncated: 3,122 more rows]

[truncated: 6 more sheets: Sheet3, Sheet 3 normalization, Sheet 3 filter, Filtered, Positive negative, Sheet10]
