# Supplementary material for: GCAF(TMEM251) regulates lysosome biogenesis by activating the mannose-6-phosphate pathway
Source: Nat Commun. 2022 Sep 12;13:5351. doi: 10.1038/s41467-022-33025-1 (PMC9468337; doi:10.1038/s41467-022-33025-1)
Supplement: Supplementary file 8 — Source Data [file 41467_2022_33025_MOESM8_ESM.xlsx]

## Sheet: Fig 1
Fig 1c
		GFP-RNF152	mCherry	Actin	Normalized RNF152	Normalized to t=0	Normalized mCherry	Normalized to t=0	Summary	RNF152 average	mCherry average
Repeat 1	0hr	3660	53000	27000	0.135556	1	1.96296	1	0hr	1	1
	3hr CHX	507	49800	33600	0.0150893	0.111314	1.48214	0.755054	3hr CHX	0.141426	1.01975
	6hr CHX	315	56700	27900	0.0112903	0.0832893	2.03226	1.0353	6hr CHX	0.112795	1.20928
Repeat 2	0hr	8010	96700	45300	0.176821	1	2.13466	1
	3hr CHX	1250	103000	41700	0.029976	0.169527	2.47002	1.15711		RNF152 STDEV	mCherry STDEV
	6hr CHX	987	111000	39400	0.0250508	0.141673	2.81726	1.31977	0hr	0	0
Repeat 3	0hr	8000	91700	35700	0.22409	1	2.56863	1	3hr CHX	0.0291585	0.229286
	3hr CHX	1080	99000	33600	0.0321429	0.143437	2.94643	1.14708	6hr CHX	0.0291968	0.152489
	6hr CHX	793	102000	31200	0.0254167	0.113422	3.26923	1.27275

## Sheet: Fig 2
Fig 2B																													Fig 2E
Quantification of Intensity																													Quantification of Intensity
Repeat 1	GFP-RNF152	Control	Sg-1	sg-2		Actin	Control	Sg-1	sg-2		Normalized to Actin	Control	Sg-1	sg-2		Normalized to t=0 (%)	Control	Sg-1	sg-2		Normalized to Control	Control	Sg-1	sg-2	Average Ctrl at Hr 0	1			Repeat 1	LAPTM4A	Control	Sg-1	sg-2		Actin	Control	Sg-1	sg-2		Normalized to Actin	Control	Sg-1	sg-2		Normalized to t=0 (%)	Control	Sg-1	sg-2
	0	1170	2630	2350		0	6940	8490	7980		0	0.168588	0.309776	0.294486		0	1.0035	0.999923	1.00165		0	1	1.83748	1.74678	Average sg-1 at Hr 0	2.11999				0	117.5	1270	1230		0	50300	62200	73600		0	0.00233598	0.020418	0.016712		0	1.00257	0.996	1.00072
	1	741	2480	2000		1	7820	8980	8030		1	0.094757	0.276169	0.249066		1	0.56403	0.891444	0.847163		1	1	2.9145	2.62847	Average sg-2 at Hr 0	1.87192				3	27.2	722	566		3	51900	60000	58700		3	0.000524085	0.0120333	0.00964225		3	0.224929	0.586992	0.57738
	2	337	2330	1780		2	10200	11700	9110		2	0.0330392	0.199145	0.19539		2	0.196662	0.642819	0.664591		2	1	6.02754	5.91387	Dunnett's multiple comparisons test	p-value Hr 0				6	17.6	779	623		6	59700	65100	65100		6	0.000294807	0.0119662	0.00956989		6	0.126527	0.583717	0.573047
																									sg-1 vs control	0.0008
Repeat 2	GFP-RNF152	Control	Sg-1	sg-2		Actin	Control	Sg-1	sg-2		Normalized to Actin	Control	Sg-1	sg-2		Normalized to t=0 (%)	Control	Sg-1	sg-2		Normalized to Control	Control	Sg-1	sg-2	sg-2 vs control	0.0029			Repeat 2	LAPTM4A	Control	Sg-1	sg-2		Actin	Control	Sg-1	sg-2		Normalized to Actin	Control	Sg-1	sg-2		Normalized to t=0 (%)	Control	Sg-1	sg-2
	0	1580	3810	3550		0	8140	8000	8990		0	0.194103	0.47625	0.394883		0	1.00053	1.00053	0.999704		0	1	2.45359	2.0344						0	194	2750	1630		0	77200	84800	66800		0	0.00251295	0.0324292	0.0244012		0	1.00518	1.0009	1.00005
	1	1070	3310	2670		1	9760	5790	7350		1	0.109631	0.571675	0.363265		1	0.565109	1.201	0.919659		1	1	5.21453	3.31352	Dunnett's multiple comparisons test	p-value Hr 1				3	44.5	1900	1110		3	73400	71700	77400		3	0.000606267	0.0264993	0.0143411		3	0.242507	0.81788	0.587749
	2	535	2590	2770		2	9660	6420	8030		2	0.055383	0.403427	0.344956		2	0.285479	0.847535	0.873307		2	1	7.2843	6.22856	sg-1 vs control	0.0073				6	10.1	1360	944		6	79400	83000	76700		6	0.000127204	0.0163855	0.0123077		6	0.0508816	0.505727	0.504414
																									sg-2 vs control	0.0327
Repeat 3	GFP-RNF152	Control	Sg-1	sg-2		Actin	Control	Sg-1	sg-2		Normalized to Actin	Control	Sg-1	sg-2		Normalized to t=0 (%)	Control	Sg-1	sg-2		Normalized to Control	Control	Sg-1	sg-2					Repeat 3	LAPTM4A	Control	Sg-1	sg-2		Actin	Control	Sg-1	sg-2		Normalized to Actin	Control	Sg-1	sg-2		Normalized to t=0 (%)	Control	Sg-1	sg-2
	0	5750	9670	9130		0	17100	13900	14800		0	0.336257	0.695683	0.616892		0	1.00077	1.00098	0.999825		0	1	2.0689	1.83458	Dunnett's multiple comparisons test	p-value Hr 2				0	256	3210	2330		0	79400	78600	87100		0	0.00322418	0.0408397	0.0267509		0	1.0013	1.00097	1.0019
	1	3830	9350	9150		1	17800	15200	17200		1	0.215169	0.615132	0.531977		1	0.640383	0.885081	0.862199		1	1	2.85884	2.47237	sg-1 vs control	0.0009				3	75.4	2950	1870		3	94700	92600	84600		3	0.000796199	0.0318575	0.022104		3	0.247267	0.78082	0.827866
	2	1470	7470	6580		2	17100	14700	14400		2	0.0859649	0.508163	0.456944		2	0.255848	0.73117	0.740591		2	1	5.91129	5.31548	sg-2 vs control	0.0007				6	36.3	1910	1840		6	102000	83700	78800		6	0.000355882	0.0228196	0.0233503		6	0.110522	0.559304	0.874541
Fig 2C																													Fig 2F
WT																													WT
Repeat 1																													Repeat 1
Normalized to t=0 (%)	Control		LN(I/I0)						k value (slope)	half-live (hr)		Avg half-life	STDEV																Normalized to t=0 (%)	Control		LN(I/I0)						k value (slope)	half-live (hr)		Avg half-life	STDEV
0	1.0035		0						0.8149	0.850592		0.990753	0.129279																0	1.00257		0						0.345	2.00912		1.76346	0.325632
1	0.56403		-0.576141																										3	0.224929		-1.49454
2	0.196662		-1.62976								Summary																		6	0.126527		-2.06987								Summary
											Normalized to t=0(%)	Average	STDEV																											Normalized to t=0(%)	Average	STDEV
											0	1.0016	0.0016499																											0	1.00302	0.00197975
Repeat 2											3	0.589841	0.043774																Repeat 2											3	0.238234	0.0117658
Normalized to t=0 (%)	Control		LN(I/I0)						k value (slope)	half-live (hr)	6	0.245996	0.0452209																Normalized to t=0 (%)	Control		LN(I/I0)						k value (slope)	half-live (hr)	6	0.095977	0.0398651
0	1.00053		0						0.6271	1.10532																			0	1.00518		0						0.4972	1.3941
1	0.565109		-0.571268																										3	0.242507		-1.42189
2	0.285479		-1.25412																										6	0.0508816		-2.98342
Repeat 3																													Repeat 3
Normalized to t=0 (%)	Control		LN(I/I0)						k value (slope)	half-live (hr)																			Normalized to t=0 (%)	Control		LN(I/I0)						k value (slope)	half-live (hr)
0	1.00077		0						0.682	1.01634																			0	1.0013		0						0.3673	1.88714
1	0.640383		-0.446455																										3	0.247267		-1.39859
2	0.255848		-1.36394																										6	0.110522		-2.20383
Sg-1																													Sg-1
Repeat 1									k value (slope)	half-live (hr)		Avg half-life	STDEV																Repeat 1									k value (slope)	half-live (hr)		Avg half-life	STDEV
Normalized to t=0 (%)	Sg-1		LN(I/I0)						0.2209	3.13783		5.30132	2.71734																Normalized to t=0 (%)	Sg-1		LN(I/I0)						0.0891	7.77943		7.0054	0.852969
0	0.999923		0																										0	0.996		0
1	0.891444		-0.114836																										3	0.586992		-0.528737
2	0.642819		-0.441815								Summary																		6	0.583717		-0.534331								Summary
											Normalized to t=0(%)	Average	STDEV	p-value vs WT																										Normalized to t=0(%)	Average	STDEV	p-value vs WT
											0	1.00048	0.000531717	0.0008																										0	0.999292	0.00285086	0.0003
Repeat 2									k value (slope)	half-live (hr)	3	0.992508	0.180586	0.0073															Repeat 2									k value (slope)	half-live (hr)	3	0.728564	0.123997	0.003
Normalized to t=0 (%)	sg-1		LN(I/I0)						0.083	8.35117	6	0.740508	0.102677	0.0009															Normalized to t=0 (%)	sg-1		LN(I/I0)						0.1138	6.09092	6	0.549583	0.0398938	0.006
0	1.00053		0																										0	1.0009		0
1	1.201		0.182628																										3	0.81788		-0.201942
2	0.847535		-0.165948																										6	0.505727		-0.682661
Repeat 3									k value (slope)	half-live (hr)																			Repeat 3									k value (slope)	half-live (hr)
Normalized to t=0 (%)	sg-1		LN(I/I0)						0.157	4.41495																			Normalized to t=0 (%)	sg-1		LN(I/I0)						0.097	7.14585
0	1.00098		0																										0	1.00097		0
1	0.885081		-0.123059																										3	0.78082		-0.248383
2	0.73117		-0.314092																										6	0.559304		-0.582035
Sg-2												Avg half-life	STDEV																Sg-2												Avg half-life	STDEV
Repeat 1									k value (slope)	half-live (hr)		6.08371	3.66398																Repeat 1									k value (slope)	half-live (hr)		9.13302	4.15446
Normalized to t=0 (%)	sg-2		LN(I/I0)						0.2051	3.37956																			Normalized to t=0 (%)	sg-2		LN(I/I0)						0.0929	7.46122
0	1.00165		0																										0	1.00072		0
1	0.847163		-0.167514																										3	0.57738		-0.54997
2	0.664591		-0.410236								Summary																		6	0.573047		-0.557502								Summary
											Normalized to t=0(%)	Average	STDEV	p-value vs WT																										Normalized to t=0(%)	Average	STDEV	p-value vs WT
											0	1.00039	0.00109242	0.0029																										0	1.0036	0.00557694	0.02
Repeat 2									k value (slope)	half-live (hr)	3	0.87634	0.0382609	0.0327															Repeat 2									k value (slope)	half-live (hr)	3	0.664443	0.141912	0.0061
Normalized to t=0 (%)	sg-2		LN(I/I0)						0.0676	10.2537	6	0.759496	0.105635	0.0007															Normalized to t=0 (%)	sg-2		LN(I/I0)						0.1141	6.07491	6	0.650684	0.196922	0.022
0	0.999704		0																										0	1.00005		0
1	0.919659		-0.0834566																										3	0.587749		-0.531504
2	0.873307		-0.135172																										6	0.504414		-0.684408
Repeat 3									k value (slope)	half-live (hr)																			Repeat 3									k value (slope)	half-live (hr)
Normalized to t=0 (%)	sg-2		LN(I/I0)						0.1501	4.6179																			Normalized to t=0 (%)	sg-2		LN(I/I0)						0.05	13.8629
0	0.999825		0																										0	1.01002		0
1	0.862199		-0.148094																										3	0.828199		-0.198477
2	0.740591		-0.300132																										6	0.874591		-0.143974
Fig 2J								Fig 2K
Repeat 1								Repeat 1								Repeat 1
	P62	Actin	Normalized to actin		Normalized to WT				LC3B-I	Actin	Normalized to actin		Normalized to WT				LC3B-II	Actin	Normalized to actin		Normalized to WT
WT	8030	201000	0.0399502		1			WT	5.39	201000	2.68159e-05		1			WT	2.73	201000	1.35821e-05		1
KO	11700	166000	0.0704819		1.76424			KO	7.2	166000	4.33735e-05		1.61745			KO	10.17	166000	6.12651e-05		4.51072
Repeat 2								Repeat 2								Repeat 2
	P62	Actin	Normalized to actin		Normalized to WT				LC3B-I	Actin	Normalized to actin		Normalized to WT				LC3B-II	Actin	Normalized to actin		Normalized to WT
WT	5350	78200	0.0684143		1			WT	101.78	78200	0.00130153		1			WT	6.71	78200	8.58056e-05		1
KO	9460	63400	0.149211		2.181			KO	113.72	63400	0.00179369		1.37814			KO	32.88	63400	0.000518612		6.04403
Repeat 3								Repeat 3								Repeat 3
	P62	Actin	Normalized to actin		Normalized to WT				LC3B-I	Actin	Normalized to actin		Normalized to WT				LC3B-II	Actin	Normalized to actin		Normalized to WT
WT	5770	79800	0.0723058		1			WT	103.35	79800	0.00129511		1			WT	6.33	79800	7.93233e-05		1
KO	10400	51800	0.200772		2.77671			KO	125.65	51800	0.00242568		1.87295			KO	31.42	51800	0.000606564		7.64673
					Average	STDEV							Average	STDEV							Average	STDEV
TM251KO vs WT					1	0		TM251KO vs WT					1	0		TM251KO vs WT					1	0
p=0.0518					2.24065	0.508863		p=0.0492					1.62284	0.247449		p=0.0304					6.06716	1.56813
[truncated: 25 more columns]

## Sheet: Fig 3
Fig 3E
HeLa WT								HeLa sgTM251
Image	x (short diameter)	y (long diameter)		(a^2+b^2)/2	Quadratic mean (radius)	Adjusted to scale bar	Average	Image	x (short diameter)	y (long diameter)		(a^2+b^2)/2	Quadratic mean (radius)	Adjusted to scale bar		Average	P-value sgTM251 vs WT
8	4.51	5.36		6.13371	2.47663	260.698	270.834	6	4.07	7.29		8.71363	2.95188	310.725		308.476	6.93789e-12
9	3.61	3.85		3.48183	1.86596	196.417	STDEV		3.83	6.24		6.70081	2.58859	272.483		STDEV
10	4.89	5.23		6.40813	2.53143	266.466	52.015		4.42	6.56		7.82125	2.79665	294.384		58.8514
	2.57	4.34		3.18006	1.78327	187.713			5.9	5.56		8.21545	2.86626	301.712
21	5.56	6.06		8.45465	2.90769	306.072		7	7.91	4.23		10.0576	3.17138	333.829
22	3.73	4.23		3.97573	1.99392	209.887			4.26	5.81		6.48796	2.54715	268.121
23	4.06	4.25		4.31826	2.07804	218.741			4.59	5.22		6.03956	2.45755	258.69
24	3.76	4.45		4.24251	2.05974	216.814			4.19	5.6		6.11451	2.47275	260.29
	3.78	5.01		4.92356	2.21891	233.569		8	5.86	7.38		11.1005	3.33174	350.71
34	4.05	5.39		5.68182	2.38366	250.911			5.78	8.23		12.6427	3.55565	374.279
35	4.98	6.44		8.28425	2.87824	302.972		12	4.59	6.51		7.93102	2.81621	296.443
	4.08	6.21		6.90131	2.62703	276.53			3.76	5.02		4.91725	2.21749	233.42
36	4.54	5.47		6.31656	2.51328	264.555			4.04	6.61		7.50171	2.73893	288.308
	5.48	4.47		6.25141	2.50028	263.188			5.81	5.84		8.48271	2.91251	306.58
37	2.17	3.95		2.53892	1.5934	167.726			4.39	5.22		5.81506	2.41144	253.836
40	4.83	5.37		6.52073	2.55357	268.797			4.42	4.44		4.90625	2.21501	233.158
	3.12	3.8		3.0218	1.73833	182.982		14	3.91	5.34		5.47546	2.33997	246.313
Batch 2									3.46	4.06		3.5569	1.88597	198.524
1	5.64	5.75		8.10901	2.84763	299.751			4.39	7.94		10.2895	3.20772	337.655
	5.86	5.91		8.65846	2.94253	309.74			5.51	6.99		9.90253	3.14683	331.245
	5.32	5.41		7.19631	2.68259	282.378			4.59	6.81		8.43052	2.90354	305.635
	6.89	9.32		16.7918	4.09778	431.345			4.87	5.42		6.63666	2.57617	271.176
	5.24	6.03		7.97731	2.82441	297.307			4.68	5.9		7.08905	2.66253	280.266
2	5.74	6.37		9.19056	3.03159	319.115			4.44	5.96		6.9044	2.62762	276.592
	4.25	5.91		6.62383	2.57368	270.914		21	5.89	9.44		15.4757	3.93392	414.097
	3.85	3.92		3.77361	1.94258	204.482			3.73	7.29		8.38213	2.89519	304.757
3	6.03	6.46		9.76156	3.12435	328.879			4.44	5.96		6.9044	2.62762	276.592
	5.94	6		8.91045	2.98504	314.214			4.38	7.24		8.95025	2.9917	314.915
	4.73	4.93		5.83473	2.41552	254.265			4.76	5.66		6.83665	2.6147	275.231
	5.27	7.51		10.5216	3.24371	341.443			5.51	6.24		8.66221	2.94316	309.807
4	4.37	4.83		5.30323	2.30287	242.408			4.94	6.03		7.59556	2.756	290.106
	5.52	7.7		11.2201	3.34963	352.593		22	4.59	5.66		6.63796	2.57642	271.203
	5.12	6.44		8.461	2.90878	306.187			4.37	5.84		6.65031	2.57882	271.455
	5.08	7.59		10.4268	3.22906	339.901			5	5.43		6.81061	2.60972	274.707
	4.44	4.59		5.09771	2.25781	237.664			4.44	5.57		6.34231	2.51839	265.094
	4.98	5.22		6.5061	2.55071	268.495			4.44	6.51		7.76171	2.78599	293.262
	3.22	4.88		4.27285	2.06709	217.588			4.2	4.88		5.1818	2.27636	239.616
5	4.49	6.05		7.09533	2.66371	280.39			5.45	7.94		11.5933	3.40489	358.409
	2.84	4.4		3.4282	1.85154	194.899			6.34	8.63		14.3341	3.78604	398.53
	6.34	6.59		10.453	3.2331	340.327		23	4.88	7.66		10.3113	3.21111	338.012
	4.32	4.51		4.87531	2.20801	232.422			5.22	7.13		9.76066	3.12421	328.864
	3.37	3.56		3.00381	1.73315	182.437			6.79	7.13		12.1176	3.48104	366.425
6	3.81	6.2		6.61951	2.57284	270.825			5.15	7.45		10.2531	3.20205	337.058
	3.6	6.3		6.58125	2.56539	270.042			4.15	7.37		8.94243	2.99039	314.778
7	4.59	5.73		6.73762	2.59569	273.231		24	3.6	6.81		7.41701	2.72342	286.676
	4.13	4.45		4.60743	2.14649	225.946			2.45	9.67		12.4389	3.52689	371.251
	4.39	4.39		4.81802	2.195	231.053			3	10.84		15.8132	3.97658	418.588
8	6.63	7.51		12.5446	3.54184	372.825			5.45	7.31		10.3923	3.22371	339.338
	2.63	2.93		1.93772	1.39202	146.529			7.45	9.84		19.041	4.3636	459.326
10	4.69	5.15		6.06483	2.46269	259.23		25	5.74	8.88		13.9753	3.73835	393.51
	4.05	5.03		5.21293	2.28318	240.335			5.05	7.37		9.97743	3.15871	332.495
	4.93	6.2		7.84311	2.80056	294.795			5.09	6.4		8.35851	2.89111	304.327
11	4.63	5.27		6.15122	2.48017	261.07			4.63	4.88		5.65641	2.37832	250.35
	4.38	5.61		6.33206	2.51636	264.88			5.91	9.05		14.6038	3.8215	402.263
	3.8	4.67		4.53111	2.12864	224.067			3.57	6.71		7.22112	2.68722	282.865
	5.32	6		8.0378	2.8351	298.432		27	4.95	6.81		8.85982	2.97655	313.321
	4.51	4.96		5.61771	2.37017	249.492			4.39	6.83		8.24012	2.87056	302.164
	4.49	7.22		9.03606	3.006	316.422			4.99	6.4		8.23251	2.86924	302.025
	5.13	5.82		7.52366	2.74293	288.729			3.7	5.41		5.36976	2.31727	243.924
12	5.85	6.02		8.80786	2.9678	312.4		35	7.29	7.32		13.3408	3.65251	384.474
	4.15	5.89		6.48933	2.54742	268.149			5.95	6.59		9.85383	3.13908	330.43
	3.49	5.85		5.80032	2.40839	253.514			7.53	8.16		15.4108	3.92566	413.227
13	4.39	4.6		5.05401	2.24811	236.643		36	5.59	5.81		8.12552	2.85053	300.056
	3.23	8.3		9.91536	3.14887	331.46			6.12	6.65		10.2096	3.19525	336.342
14	4.14	4.92		5.16825	2.27338	239.303			6.27	7.37		11.7037	3.42107	360.113
	3.37	5.05		4.60743	2.14649	225.946			5.85	7.3		10.9391	3.30743	348.15
	4.44	6.08		7.085	2.66177	280.186		37	5.68	6.3		8.99405	2.99901	315.685
	4.88	5.7		7.03805	2.65293	279.256			5.3	5.92		7.89205	2.80928	295.714
15	3.27	4.83		4.25272	2.06221	217.075			5.17	6.33		8.34972	2.88959	304.167
	3.56	4.44		4.0484	2.01206	211.796			5.37	6.52		8.91841	2.98637	314.355
17	4.78	5.61		6.79006	2.60577	274.292		38	6.43	7.37		11.9577	3.45799	363.999
18	4.51	5.56		6.40671	2.53115	266.437			5.85	7.12		10.6146	3.25801	342.948
20	3.46	5.66		5.5009	2.3454	246.884			7.01	8.56		15.3017	3.91174	411.762
22	5.09	5.4		6.88351	2.62364	276.173		39	6.37	7.23		11.6062	3.40679	358.61
	2.92	4.96		4.141	2.03494	214.205		40	5.35	7.6		10.7978	3.286	345.895
	5.51	7.17		10.2211	3.19705	336.532			5.49	6.14		8.47996	2.91204	306.53
23	5.76	5.97		8.60231	2.93297	308.734		56	4.55	5.28		6.07261	2.46427	259.397
									4.5	6.55		7.89406	2.80964	295.751
Batch 3									4.2	6.2		7.01	2.64764	278.699
1	5.09	5.97		7.69362	2.77374	291.972			5.14	4.21		5.51796	2.34903	247.267
2	7.05	7.53		13.3004	3.64697	383.892			6.51	8.36		14.0337	3.74616	394.333
3	5.08	5.33		6.77691	2.60325	274.026			5.66	7.88		11.7662	3.4302	361.073
	4.5	5.59		6.43726	2.53718	267.071			5.3	6.99		9.61876	3.10141	326.465
	6.72	9.11		16.0188	4.00235	421.3		57	7.3	7.64		13.9574	3.73597	393.26
4	4.35	4.73		5.16193	2.27199	239.157			5.55	7.61		11.0893	3.33006	350.533
5	3.27	4.75		4.15693	2.03885	214.616			5.19	8.54		12.4835	3.53319	371.915
	3.51	4		3.54001	1.88149	198.052			6.44	6.52		10.498	3.24006	341.059
	4.25	6.29		7.20333	2.6839	282.516			5.24	5.93		7.82781	2.79782	294.508
	4.46	4.66		5.2009	2.28055	240.058		58	6.03	6.1		9.19636	3.03255	319.216
	3.49	7.99		9.50253	3.08262	324.486			5.65	6.23		8.84193	2.97354	313.004
6	4.94	5.6		6.97045	2.64016	277.912			5.78	6.14		8.8885	2.98136	313.827
	4.54	4.83		5.49256	2.34362	246.697			4.69	5.76		6.89671	2.62616	276.438
	6.02	6.37		9.60216	3.09874	326.183			3.75	9.06		12.0183	3.46674	364.92
	3.49	4.62		4.19056	2.04709	215.483		59	6.6	7.51		12.495	3.53483	372.087
	4.21	4.99		5.32803	2.30825	242.974			4.21	6.64		7.72671	2.7797	292.6
8	3.67	5.05		4.87142	2.20713	232.33			4.05	6.01		6.56532	2.56229	269.715
	3.87	4.7		4.63336	2.15252	226.582			6.23	9.64		16.4678	4.05806	427.164
	3.84	4.02		3.86325	1.96552	206.896			6.06	7.93		12.4511	3.52861	371.432
9	4.67	6.31		7.70312	2.77545	292.153		60	5.43	7		9.81061	3.13219	329.704
	3.77	4.35		4.14192	2.03517	214.229			4.76	7.4		9.6772	3.11082	327.455
	5.56	6		8.3642	2.89209	304.431			4.63	8.3		11.2909	3.36019	353.704
	4.76	5.44		6.5314	2.55566	269.017		61	6.12	7.12		11.0186	3.31943	349.413
	5.79	5.91		8.55653	2.92515	307.911			4.24	7.02		8.40725	2.89953	305.213
10	5.55	5.95		8.27562	2.87674	302.815		62	6.01	9.88		16.7168	4.08862	430.381
	4.53	4.76		5.39731	2.32321	244.549			6.1	7.47		11.6264	3.40975	358.921
	4.54	5.96		7.01665	2.6489	278.831			5.44	6.18		8.47325	2.91088	306.409
	4.75	6.22		7.65636	2.76701	291.265			3.96	8.62		11.2482	3.35384	353.036
	4.72	6.76		8.497	2.91496	306.838			5.13	6.88		9.20641	3.03421	319.39
11	4.4	4.56		5.0192	2.24036	235.827		63	4.93	9.17		13.5492	3.68093	387.466
	5.57	5.94		8.28856	2.87899	303.051			5.7	10.3		17.3225	4.16203	438.109
12	6.44	7.66		12.5187	3.53817	372.439		64	4.82	10.4		16.4241	4.05266	426.596
13	5.37	5.46		7.33106	2.70759	285.01			5.52	6.27		8.72291	2.95346	310.89
	6.81	7.37		12.5866	3.54776	373.449			4.12	4.3		4.43305	2.10548	221.63
	5.56	5.63		7.82631	2.79755	294.479			5.56	6.24		8.7314	2.95489	311.041
	4.76	5.13		6.12181	2.47423	260.445			4.76	4.89		5.82121	2.41272	253.97
15	4.15	5.83		6.40143	2.5301	266.327		Batch 2
16	6.1	7.32		11.3491	3.36884	354.614		2	4.63	5.68		6.71241	2.59083	272.719
	4.34	3.59		3.96546	1.99135	209.615		3	4.98	7.23		9.63416	3.10389	326.726
17	4.34	4.98		5.4545	2.33549	245.841			4.14	5.38		5.7605	2.4001	252.643
	4.68	5.95		7.16311	2.6764	281.726			5.38	6.37		8.69016	2.94791	310.306
	4.44	4.83		5.38031	2.31955	244.163			6.4	6.92		11.1058	3.33254	350.793
	4.43	5.76		6.60031	2.56911	270.432			5.02	5.34		6.7145	2.59124	272.762
18	3.86	3.87		3.73456	1.9325	203.421			6.34	8.51		14.077	3.75193	394.94
	3.64	4.61		4.31271	2.07671	218.601		4	5.03	6.34		8.18706	2.8613	301.19
19	5.8	6.68		9.7828	3.12775	329.237			4.33	6.03		6.88872	2.62464	276.278
20	3.8	4.15		3.95781	1.98943	209.413			5.1	5.84		7.51445	2.74125	288.553
	4.44	5.37		6.06881	2.4635	259.315		5	4.86	5.96		7.39265	2.71894	286.205
21	5.8	8.68		13.6228	3.69091	388.517			4.25	6.16		7.00101	2.64594	278.52
	4.83	5.27		6.38772	2.52739	266.042			4.48	6.87		8.40841	2.89973	305.234
	4.78	4.93		5.89416	2.42779	255.557			3.26	4.12		3.45025	1.85748	195.525
22	5.8	6.07		8.81061	2.96827	312.449		6	4.93	4.99		6.15062	2.48005	261.057
	4.02	4.18		4.2041	2.05039	215.831			3.36	4.93		4.44931	2.10934	222.036
23	5.77	6.26		9.06006	3.00999	316.841			6	6.99		10.6075	3.25692	342.833
	6.29	8.46		13.892	3.72719	392.336			3.88	5.93		6.27741	2.50548	263.734
								7	4.3	4.83		5.22736	2.28634	240.668
									4.63	8.28		11.2494	3.35401	353.054
									3.25	6.36		6.37651	2.52518	265.808
									5.27	6.97		9.54422	3.08937	325.197
									5.12	8.07		11.4174	3.37897	355.681
									4.88	6.29		7.92231	2.81466	296.28
								8	5.56	6.88		9.781	3.12746	329.206
									5.2	7.45		10.3178	3.21214	338.119
									4.82	4.95		5.96686	2.44272	257.128
									5.81	6.54		9.56596	3.09289	325.567
									5.18	6.76		9.06625	3.01102	316.95
									4.61	5.61		6.59053	2.5672	270.232
								9	6.29	6.63		10.4401	3.23112	340.118
									5.09	10.06		15.889	3.9861	419.589
									5.29	8.31		12.13	3.48282	366.612
								10	4.05	7.9		9.85156	3.13872	330.392
									5.06	5.48		6.95425	2.63709	277.589
									4.67	5.47		6.46622	2.54288	267.671
									4.53	7.04		8.76031	2.95978	311.556
								11	5.91	6.44		9.55021	3.09034	325.299
									5.21	6.54		8.73946	2.95626	311.185
									5.22	6.34		8.4305	2.90353	305.635
									4.4	5.8		6.625	2.57391	270.938
									4.58	5.8		6.82705	2.61286	275.038
									4.75	4.84		5.74851	2.39761	252.38
									4.77	6.42		7.99616	2.82775	297.658
									4.02	4.23		4.25666	2.06317	217.176
								12	4.2	4.52		4.7588	2.18147	229.628
									4.53	7.49		9.57763	3.09477	325.766
									5.08	6.24		8.093	2.84482	299.455
									3.85	5.81		6.07232	2.46421	259.39
									4.08	5.2		5.4608	2.33684	245.983
									5.06	7.51		10.2505	3.20163	337.014
									4.89	6.62		8.46706	2.90982	306.297
									4.84	4.9		5.92945	2.43505	256.321
								13	5.5	6.7		9.3925	3.06472	322.602
									3.93	7.04		8.12581	2.85058	300.061
									4.25	4.92		5.28361	2.29861	241.959
									7.27	8.24		15.0938	3.88508	408.955
								14	4.54	6.45		7.77676	2.78868	293.546
									5.89	7.55		11.4618	3.38553	356.372
								15	4.83	5.32		6.45391	2.54046	267.416
									5.23	5.4		7.06411	2.65784	279.773
									6.71	6.73		11.2896	3.36	353.685
									5.13	5.97		7.74472	2.78293	292.94
								16	4.33	8.06		10.4641	3.23482	340.507
								17	3.73	5.19		5.10613	2.25967	237.86
								18	4.84	8.66		12.3026	3.50751	369.212
									5.57	5.76		8.02531	2.8329	298.2
								19	3.98	6.39		7.08406	2.66159	280.167
									5.05	5.85		7.46562	2.73233	287.614
									4.18	5.34		5.7485	2.3976	252.379
									4.74	5.12		6.08525	2.46683	259.666
								20	4.56	4.7		5.36045	2.31526	243.712
									6.18	10.19		17.7536	4.2135	443.526
								21	4.21	5.48		5.96931	2.44322	257.181
									4.39	6.24		7.27621	2.69745	283.942
									4.5	4.98		5.6313	2.37304	249.793
									3.95	5.12		5.22711	2.28629	240.662
									4.51	5.14		5.84496	2.41764	254.488
								22	4.74	7.64		10.1046	3.17878	334.609
									6.39	8.05		13.2043	3.63378	382.503
								24	5.37	6.38		8.69266	2.94833	310.351
									6.13	6.32		9.68991	3.11286	327.67
								25	10.06	13.81		36.49	6.04069	635.862
									6.02	11.3		20.4913	4.52673	476.498
								26	5.84	5.9		8.61445	2.93504	308.951
									4.6	6.47		7.87761	2.80671	295.443
									4.75	6.4		7.94031	2.81786	296.616
									8.69	9.44		20.5787	4.53638	477.513
									6.78	7.15		12.1364	3.48373	366.708
									4.44	5.51		6.25921	2.50184	263.352
								27	4.68	7.37		9.52741	3.08665	324.911
									5.67	5.87		8.32573	2.88543	303.73
								28	6.57	7.35		12.1484	3.48546	366.89
								29	4.96	5.97		7.53031	2.74414	288.857
									5.3	6.58		8.9233	2.98719	314.441
									4.6	7.44		9.5642	3.0926	325.537
								30	5.81	6		8.71951	2.95288	310.83
									4.77	6.64		8.35531	2.89056	304.269
									3.78	4.78		4.6421	2.15455	226.795
									4.93	9.72		14.8479	3.8533	405.61
									4.05	5.6		5.97031	2.44342	257.202
									4.59	6.46		7.84996	2.80178	294.924
									4.33	4.95		5.40643	2.32517	244.755
								31	4.16	6.24		7.0304	2.65149	279.104
									4.25	4.86		5.21026	2.2826	240.274
									4.51	5.61		6.47653	2.5449	267.884
									4.44	4.89		5.45321	2.33521	245.812
								32	4.16	6.29		7.10871	2.66622	280.654
									4.21	8.53		11.3106	3.36313	354.013
									4.52	7.08		8.8196	2.96978	312.609
									5.8	7.45		11.1428	3.33809	351.377
								33	4.83	5.28		6.40091	2.53	266.316
									5.02	5.56		7.01425	2.64844	278.783
									4.14	6.21		6.96296	2.63874	277.762
									5.07	5.52		7.02191	2.64989	278.936
									2.88	5.76		5.184	2.27684	239.667
								34	5.32	11.9		21.2391	4.60858	485.114
									6.6	7.74		12.9335	3.59631	378.559
									8.62	9.94		21.6385	4.65172	489.655
								35	4.53	7.33		9.28123	3.04651	320.685
									5.57	6.39		8.98212	2.99702	315.476
									6.48	7.64		12.545	3.54189	372.831
									5.25	6.24		8.31251	2.88314	303.489
								36	4.83	7.91		10.7371	3.27676	344.922
									5.17	7.3		10.0024	3.16265	332.911
									4.26	6.47		7.50106	2.73881	288.295
									3.8	7.52		8.8738	2.97889	313.568
									3.71	3.95		3.67082	1.91594	201.678
								37	3.43	6.86		7.35306	2.71165	285.437
									5.87	6.01		8.82212	2.97021	312.653
									4.96	5.06		6.27565	2.50512	263.697
									5.42	5.74		7.7905	2.79115	293.805
								38	5.12	5.13		6.56641	2.5625	269.737
									5.11	7.33		9.98013	3.15913	332.54
									4.53	4.64		5.25631	2.29266	241.333
									4.5	4.55		5.11906	2.26253	238.162
									2.58	3.15		2.07236	1.43957	151.534
									4.99	6.23		7.96413	2.82208	297.061
								39	5.44	7.55		10.8245	3.29006	346.322
									3.92	4.91		4.93431	2.22133	233.824
									5.57	7.36		10.6493	3.26333	343.508
									4.47	8.31		11.1296	3.33611	351.169
									3.94	6.32		6.93325	2.63311	277.169
								40	4.59	5.16		5.96171	2.44166	257.017
								49	5.52	7.45		10.7466	3.2782	345.074
									6.65	8.54		14.6443	3.82678	402.819
									3.23	7.04		7.49931	2.73849	288.262
									4.38	7.65		9.71336	3.11663	328.066
								48	5.02	8.2		11.555	3.39927	357.818
									4.52	4.67		5.27991	2.29781	241.874
									3.69	6.52		7.01581	2.64874	278.815
									3.79	6.24		6.66271	2.58122	271.708
								47	3.69	6.21		6.52252	2.55392	268.834
								46	4.28	5.92		6.6706	2.58275	271.868
									4.04	4.7		4.80145	2.19122	230.655
									4.62	6.17		7.42666	2.72519	286.862
								45	3.79	6.76		7.50771	2.74002	288.423
									4.51	6.09		7.17852	2.67928	282.029
									2.27	5.37		4.24873	2.06124	216.973
									3.32	7.7		8.78905	2.96463	312.067
									4.09	5.9		6.44226	2.53816	267.175
									4.05	5.91		6.41633	2.53305	266.636
									2.81	4.17		3.16063	1.77781	187.138
									3.46	5.65		5.48676	2.34238	246.567
									3.24	6.57		6.70781	2.58994	272.626
								44	3.92	6.46		7.13725	2.67156	281.217
									4.4	6.51		7.71751	2.77804	292.425
									5.05	7.82		10.8319	3.29118	346.44
									2.89	4.63		3.72362	1.92967	203.123
									5.49	9.52		15.0963	3.8854	408.989
									3.41	4.1		3.55476	1.88541	198.464
								43	4.39	8.09		10.59	3.25423	342.551
									3.37	5.14		4.72206	2.17303	228.74
									5.7	6.94		10.0817	3.17517	334.228
									3.59	8.59		10.8345	3.29158	346.483
									3.71	4.84		4.64871	2.15609	226.957
									4.01	5.78		6.18606	2.48718	261.808
								42	5.03	6.36		8.21881	2.86685	301.773
									4.6	6.66		8.18945	2.86172	301.234
									3.01	8.99		11.235	3.35187	352.828
									3.9	5.22		5.3073	2.30376	242.501
									3.1	3.5		2.7325	1.65303	174.003

## Sheet: Fig 4
Fig 4B												Fig 4C
CTSC (pro)	WT	TM251		mature CTSC	WT	TM251		Actin	WT	TM251		CTSD (pro)	WT	TM251		mature CTSD	WT	TM251		Actin	WT	TM251
Repeat 1	1100	1650		Repeat 1	2480	192		Repeat 1	68900	68900		Repeat 1	3250	10200		Repeat 1	5730	187		Repeat 1	68900	68900
Repeat 2	922	1580		Repeat 2	1880	410		Repeat 2	75300	64000		Repeat 2	3970	11200		Repeat 2	8510	273		Repeat 2	75300	64000
Repeat 3	1180	1870		Repeat 3	2080	98.6		Repeat 3	64500	62600		Repeat 3	2180	7630		Repeat 3	7100	192		Repeat 3	64500	62600
Normalized to actin	0.0159652	0.0239478		Normalized to actin	0.0359942	0.00278665						Normalized to actin	0.0471698	0.148041		Normalized to actin	0.083164	0.00271408
	0.0122444	0.0246875			0.0249668	0.00640625							0.0527224	0.175			0.113015	0.00426563
	0.0182946	0.0298722			0.0322481	0.00157508							0.0337984	0.121885			0.110078	0.00306709
Normalized to WT	1	1.5		Normalized to WT	1	0.0774194						Normalized to WT	1	3.13846		Normalized to WT	1	0.0326353
	1	2.01624			1	0.256591							1	3.31927			1	0.037744
	1	1.63285			1	0.0488426							1	3.60623			1	0.027863
TM251 VS WT	p=0.0444			TM251 VS WT	p=0.0055							TM251 VS WT	p=0.0034			TM251 VS WT	p<0.0001
Secretion												Secretion
CTSC (pro)	WT	TM251		Summary	Average normalized to WT	Standard Deviation	p-value					CTSD (pro)	WT	TM251		Summary	Average normalized to WT	Standard Deviation	p-value
Repeat 1	305	1870		CTSC(pro)	1.71636	0.268059	p=0.0444					Repeat 1	142	5940		CTSC(pro)	3.35465	0.235883	p=0.0034
Repeat 2	258	2300		mature CTSC	0.127618	0.112604	p=0.0055					Repeat 2	175	5390		mature CTSC	0.0327474	0.00494145	p<0.0001
Repeat 3	365	2780		Secretion CTSC(pro)	7.5541	1.39284	p=0.0147					Repeat 3	119	4830		Secretion CTSC(pro)	37.7397	6.04203	p<0.0084
Normalzied to WT	1	6.13115										Normalzied to WT	1	41.831
	1	8.91473											1	30.8
	1	7.61644											1	40.5882
TM251 VS WT	p=0.0147											TM251 VS WT	p=0.0084
All p-values are two-tailed from Welch's test

## Sheet: Fig 5
Fig 5I										Fig 5J,L										Fig 5K
repeat1										repeat1		WT	251KO	251KO+GNPTABKO media	251KO+CIMPRKO media	251KO+CIMPRKO media+M6P				repeat 1		WT	251KO	251KO+GNPTABKO media	251KO+CIMPRKO media	251KO+CIMPRKO media+M6P
		WT	251KO	251KO+GNPTABKO media	251KO+CIMPRKO media	251KO+CIMPRKO media+M6P					LC3-1	5170	4230	4000	3210	5830					mCTSC	7030	322	405	3020	268
	top band	126	1110	1450	340	1480					LC3-2	728	6600	4960	1080	9060					GAPDH	262000	242000	241000	233000	225000
	Actin	98200	73800	116000	87800	99900					mature CTSD	107000	10600	10300	53100	21500					mCTSC/GAPDH	0.0268321	0.00133058	0.0016805	0.0129614	0.00119111
	top band/Actin	0.0012831	0.0150407	0.0125	0.00387244	0.0148148					Actin	116000	107000	107000	105000	101000					normalized to WT	1	0.0495891	0.0626302	0.483055	0.0443913
	normalized to WT	1.00007	11.723	9.74279	3.01827	11.547					LC3-1/Actin	0.044569	0.0395327	0.0373832	0.0305714	0.0577228
											Normailized to WT	1	0.887001	0.838771	0.685935	1.29513				repeat2		WT	251KO	251KO+GNPTABKO media	251KO+CIMPRKO media	251KO+CIMPRKO media+M6P
repeat2											LC3-2/Actin	0.00627586	0.0616822	0.0463551	0.0102857	0.089703					mCTSC	6220	322	389	2830	467
		WT	251KO	251KO+GNPTABKO media	251KO+CIMPRKO media	251KO+CIMPRKO media+M6P					Normailized to WT	1	9.82849	7.38626	1.63893	14.2933					GAPDH	75400	89900	74600	74500	75700
	top band	36	383	528	101	330					CTSD/Actin	0.922414	0.0990654	0.0962617	0.505714	0.212871					mCTSC/GAPDH	0.0824934	0.00358176	0.00521448	0.0379866	0.00616909
	Actin	16900	20600	18200	15700	18300					Normailized to WT	1	0.107398	0.104358	0.548251	0.230776					normalized to WT	1	0.0434187	0.0632109	0.46048	0.0747828
	top band/Actin	0.00213018	0.0185922	0.029011	0.00643312	0.0180328
	normalized to WT	1.00008	8.72875	13.6202	3.02024	8.4661				repeat2		WT	251KO	251KO+GNPTABKO media	251KO+CIMPRKO media	251KO+CIMPRKO media+M6P				repeat3		WT	251KO	251KO+GNPTABKO media	251KO+CIMPRKO media	251KO+CIMPRKO media+M6P
											LC3-1	821	510	338	405	411					mCTSC	12500	467	793	5380	491
repeat3											LC3-2	127	1520	1040	212	995					GAPDH	69500	67700	68300	60300	70400
		WT	251KO	251KO+GNPTABKO media	251KO+CIMPRKO media	251KO+CIMPRKO media+M6P					mature CTSD	792	135	135	449	212					mCTSC/GAPDH	0.179856	0.00689808	0.0116105	0.0892206	0.00697443
	top band	71	655	478	159	372					Actin	6900	11900	7930	8970	7790					normalized to WT	1	0.0383533	0.0645546	0.496066	0.0387778
	Actin	25600	18200	17100	17600	15800					LC3-1/Actin	0.118986	0.0428571	0.042623	0.0451505	0.0527599
	top band/Actin	0.00277344	0.035989	0.0279532	0.00903409	0.0235443					Normailized to WT	1	0.360188	0.35822	0.379462	0.443415				Summary		WT	251KO	251KO+GNPTABKO media	251KO+CIMPRKO media	251KO+CIMPRKO media+M6P
	normalized to WT	1.00016	12.9784	10.0805	3.25788	8.49055					LC3-2/Actin	0.0184058	0.127731	0.131148	0.0236343	0.127728					repeat1	1	0.0495891	0.0626302	0.483055	0.0443913
											Normailized to WT	1	6.93972	7.12534	1.28407	6.93954					repeat2	1	0.0434187	0.0632109	0.46048	0.0747828
Summary		WT	251KO	251KO+GNPTABKO media	251KO+CIMPRKO media	251KO+CIMPRKO media+M6P					CTSD/Actin	0.114783	0.0113445	0.017024	0.0500557	0.0272144					repeat3	1	0.0383533	0.0645546	0.496066	0.0387778
	repeat1	1.00007	11.723	9.74279	3.01827	11.547					Normailized to WT	1	0.098835	0.148315	0.436092	0.237095					Mean	1	0.0437871	0.0634652	0.479867	0.0526507
	repeat2	1.00008	8.72875	13.6202	3.02024	8.4661															SD	3.16569e-09	0.00562695	0.00098709	0.0180059	0.0193714
	repeat3	1.00016	12.9784	10.0805	3.25788	8.49055				repeat3		WT	251KO	251KO+GNPTABKO media	251KO+CIMPRKO media	251KO+CIMPRKO media+M6P
	mean	1.00011	11.1434	11.1478	3.0988	9.50122					LC3-1	997	893	741	664	685
	SD	4.57024e-05	2.1833	2.14777	0.137771	1.77175					LC3-2	231	3920	2640	604	2890				mCTSC ANOVA
											mature CTSD	971	169	182	654	239				Tukey's multiple comparisons test	Mean Diff.	95.00% CI of diff.	Below threshold?	Summary	Adjusted P Value
											Actin	6430	7520	6640	7930	9520				WT vs. 251KO	0.9562	0.9237 to 0.9887	Yes	****	<0.0001	A-B
											LC3-1/Actin	0.155054	0.11875	0.111596	0.0837327	0.0719538				WT vs. +GNPTAB media	0.9365	0.9040 to 0.9691	Yes	****	<0.0001	A-C
LAPTM4A ANOVA											Normailized to WT	1	0.76586	0.719724	0.540021	0.464055				WT vs. +CIMPR media	0.5201	0.4876 to 0.5526	Yes	****	<0.0001	A-D
Tukey's multiple comparisons test	Mean Diff.	95.00% CI of diff.	Below threshold?	Summary	Adjusted P Value						LC3-2/Actin	0.0359253	0.521277	0.39759	0.0761665	0.303571				WT vs. +CIMPR+M6P	0.9473	0.9148 to 0.9799	Yes	****	<0.0001	A-E
WT vs. 251KO	-10.14	-14.40 to -5.888	Yes	***	0.0001	A-B					Normailized to WT	1	14.51	11.0671	2.12013	8.45006				251KO vs. +GNPTAB media	-0.01968	-0.05219 to 0.01284	No	ns	0.3352	B-C
WT vs. +GNPTAB media	-10.15	-14.40 to -5.893	Yes	***	0.0001	A-C					CTSD/Actin	0.151011	0.0224734	0.0274096	0.0824716	0.025105				251KO vs. +CIMPR media	-0.4361	-0.4686 to -0.4036	Yes	****	<0.0001	B-D
WT vs. +CIMPR media	-2.099	-6.354 to 2.157	No	ns	0.5162	A-D					Normailized to WT	1	0.14882	0.181508	0.54613	0.166247				251KO vs. +CIMPR+M6P	-0.008864	-0.04138 to 0.02365	No	ns	0.8916	B-E
WT vs. +CIMPR+M6P	-8.501	-12.76 to -4.246	Yes	***	0.0005	A-E														+GNPTAB media vs. +CIMPR media	-0.4164	-0.4489 to -0.3839	Yes	****	<0.0001	C-D
251KO vs. +GNPTAB media	-0.004441	-4.260 to 4.251	No	ns	>0.9999	B-C				Summary	LC3B-I									+GNPTAB media vs. +CIMPR+M6P	0.01081	-0.02170 to 0.04333	No	ns	0.8056	C-E
251KO vs. +CIMPR media	8.045	3.789 to 12.30	Yes	***	0.0007	B-D						WT	251KO	251KO+GNPTABKO media	251KO+CIMPRKO media	251KO+CIMPRKO media+M6P				+CIMPR media vs. +CIMPR+M6P	0.4272	0.3947 to 0.4597	Yes	****	<0.0001	D-E
251KO vs. +CIMPR+M6P	1.642	-2.613 to 5.897	No	ns	0.7138	B-E					repeat1	1	0.887001	0.838771	0.685935	1.29513
+GNPTAB media vs. +CIMPR media	8.049	3.794 to 12.30	Yes	***	0.0007	C-D					repeat2	1	0.360188	0.35822	0.379462	0.443415
+GNPTAB media vs. +CIMPR+M6P	1.647	-2.609 to 5.902	No	ns	0.7119	C-E					repeat3	1	0.76586	0.719724	0.540021	0.464055
+CIMPR media vs. +CIMPR+M6P	-6.402	-10.66 to -2.147	Yes	**	0.0041	D-E					mean	1	0.671016	0.638905	0.53514	0.734201
											SD	7.50054e-09	0.275916	0.250262	0.153295	0.485891
											LC3B-II	WT	251KO	251KO+GNPTABKO media	251KO+CIMPRKO media	251KO+CIMPRKO media+M6P
											repeat1	1	9.82849	7.38626	1.63893	14.2933
											repeat2	1	6.93972	7.12534	1.28407	6.93954
											repeat3	1	14.51	11.0671	2.12013	8.45006
											mean	1	10.4261	8.52624	1.68104	9.89431
											SD	6.60732e-09	3.82035	2.20433	0.419618	3.8838
											mature CTSD	WT	251KO	251KO+GNPTABKO media	251KO+CIMPRKO media	251KO+CIMPRKO media+M6P
											repeat1	1	0.098835	0.148315	0.436092	0.237095
											repeat2	1	0.107398	0.104358	0.548251	0.230776
											repeat3	1	0.14882	0.181508	0.54613	0.166247
											mean	1	0.118351	0.144727	0.510158	0.211373
											SD	2.88165e-09	0.0267319	0.0386996	0.0641518	0.0392078
										LC3B-II ANOVA
										Tukey's multiple comparisons test	Mean Diff.	95.00% CI of diff.	Below threshold?	Summary	Adjusted P Value
										WT vs. 251KO	-9.426	-16.51 to -2.346	Yes	**	0.0094	A-B
										WT vs. +GNPTAB media	-7.526	-14.61 to -0.4458	Yes	*	0.0362	A-C
										WT vs. +CIMPR media	-0.681	-7.762 to 6.399	No	ns	0.9974	A-D
										WT vs. +CIMPR+M6P	-8.894	-15.97 to -1.814	Yes	*	0.0136	A-E
										251KO vs. +GNPTAB media	1.9	-5.181 to 8.980	No	ns	0.8968	B-C
										251KO vs. +CIMPR media	8.745	1.665 to 15.83	Yes	*	0.0151	B-D
										251KO vs. +CIMPR+M6P	0.5318	-6.549 to 7.612	No	ns	0.999	B-E
										+GNPTAB media vs. +CIMPR media	6.845	-0.2353 to 13.93	No	ns	0.0592	C-D
										+GNPTAB media vs. +CIMPR+M6P	-1.368	-8.449 to 5.712	No	ns	0.9655	C-E
										+CIMPR media vs. +CIMPR+M6P	-8.213	-15.29 to -1.133	Yes	*	0.0221	D-E
										mCTSD ANOVA
										Tukey's multiple comparisons test	Mean Diff.	95.00% CI of diff.	Below threshold?	Summary	Adjusted P Value
										WT vs. 251KO	0.8816	0.7751 to 0.9882	Yes	****	<0.0001	A-B
										WT vs. +GNPTAB media	0.8553	0.7487 to 0.9618	Yes	****	<0.0001	A-C
										WT vs. +CIMPR media	0.4898	0.3833 to 0.5964	Yes	****	<0.0001	A-D
										WT vs. +CIMPR+M6P	0.7886	0.6821 to 0.8952	Yes	****	<0.0001	A-E
										251KO vs. +GNPTAB media	-0.02638	-0.1330 to 0.08020	No	ns	0.9202	B-C
										251KO vs. +CIMPR media	-0.3918	-0.4984 to -0.2852	Yes	****	<0.0001	B-D
										251KO vs. +CIMPR+M6P	-0.09302	-0.1996 to 0.01355	No	ns	0.0953	B-E
										+GNPTAB media vs. +CIMPR media	-0.3654	-0.4720 to -0.2589	Yes	****	<0.0001	C-D
										+GNPTAB media vs. +CIMPR+M6P	-0.06665	-0.1732 to 0.03993	No	ns	0.3076	C-E
										+CIMPR media vs. +CIMPR+M6P	0.2988	0.1922 to 0.4054	Yes	****	<0.0001	D-E

## Sheet: Fig 6
Fig 6C
																		Fig 6c ANOVA
Repeat 1						Repeat 2						Repeat 3						3HA
beta	Background	KI	TM251KO	Rescue		beta	Background	KI	TM251KO	Rescue		beta	Background	KI	TM251KO	Rescue		Tukey's multiple comparisons test	Mean Diff.	95.00% CI of diff.	Below threshold?	Summary	Adjusted P Value
	29.86	84.61	37.63	123.53			41.1	106.45	43.08	116.58			47.12	113.66	57.21	109.71		WT KI vs. TM251KO	0.4609	0.3381 to 0.5836	Yes	****	<0.0001	A-B
																		WT KI vs. Rescue	-0.05243	-0.1752 to 0.07033	No	ns	0.4403	A-C
alpha/beta precursor		72.91	84.27	79.81		alpha/beta precursor		101.99	117.27	88.37		alpha/beta precursor		97.55	125.99	101.19		TM251KO vs. Rescue	-0.5133	-0.6361 to -0.3905	Yes	****	<0.0001	B-C
Substract background						Substract background						Substract background						Fig 6c Summary	Mean	STDEV	p-value vs TM251KO
																		KI	0.548782	0.027325	<0.0001
beta		KI	TM251KO	Rescue		beta		KI	TM251KO	Rescue		beta		KI	TM251KO	Rescue		TM251KO	0.0879058	0.0544934
		54.75	7.77	93.67				65.35	1.98	75.48				66.54	10.09	62.59		Rescue	0.601211	0.0590492	<0.0001
alpha/beta precursor		43.05	54.41	49.95		alpha/beta precursor		60.89	76.17	47.27		alpha/beta precursor		50.43	78.87	54.07
Ratio		0.559816	0.12496	0.652207		Ratio		0.517665	0.0253359	0.614908		Ratio		0.568864	0.113422	0.536516
Fig 6F											Fig 6I
			293T			251KO					CHX+DTT
repeat1			sterol +	sterol -	sterol- PF429242	sterol +	sterol -	sterol- PF429242					Repeat3					Repeat2					repeat1
		full length	5510	3070	3010	5930	2730	3680				293T 0h	293T 1h	251KO 0h	251KO 1h		293T 0h	293T 1h	251KO 0h	251KO 1h		293T 0h	293T 1h	251KO 0h	251KO 1h
		cleaved	2030	4200	1670	1930	4890	725			full length	23300	14500	27200	14700		37400	16900	25100	19800		34500	14800	28500	13600
		total	7540	7270	4680	7860	7620	4405			N-ATF6	978	2060	689	2210		1230	1930	1450	2470		837	3150	919	2790
		cleaved/total	0.269231	0.577717	0.356838	0.245547	0.641732	0.164586			total	24278	16560	27889	16910		38630	18830	26550	22270		35337	17950	29419	16390
											N/total	0.0402834	0.124396	0.0247051	0.130692		0.0318405	0.102496	0.0546139	0.110912		0.0236862	0.175487	0.0312383	0.170226
			293T			251KO
repeat2			sterol +	sterol -	sterol- PF429242	sterol +	sterol -	sterol- PF429242
		full length	2970	2769	1822	3980	2482	3870			Summary	293T 0h	293T 1h	251KO 0h	251KO 1h
		cleaved	2040	6660	1870	2490	6420	1715			repeat3	0.0402834	0.124396	0.0247051	0.130692
		total	5010	9429	3692	6470	8902	5585			repeat2	0.0318405	0.102496	0.0546139	0.110912
		cleaved/total	0.407186	0.706332	0.506501	0.384853	0.721186	0.307073			repeat1	0.0236862	0.175487	0.0312383	0.170226
											Mean	0.0319367	0.134127	0.0368524	0.137276
			293T			251KO					SD	0.008299	0.037456	0.0157249	0.0302003
repeat3			sterol +	sterol -	sterol- PF429242	sterol +	sterol -	sterol- PF429242
		full length	2200	954	967	2040	744	1070			Fig. 6i ANOVA
		cleaved	1070	2060	851	951	2210	307			Tukey's multiple comparisons test	Mean Diff.	95.00% CI of diff.	Below threshold?	Summary	Adjusted P Value
		total	3270	3014	1818	2991	2954	1377			WT vs. WT + DTT/CHX	-0.1022	-0.1693 to -0.03513	Yes	**	0.0054	A-B
		cleaved/total	0.327217	0.683477	0.468097	0.317954	0.748138	0.222948			WT vs. 251KO	-0.004916	-0.07198 to 0.06214	No	ns	0.9951	A-C
											WT vs. 251KO + DTT/CHX	-0.1053	-0.1724 to -0.03828	Yes	**	0.0045	A-D
Summary		repeat1	0.269231	0.577717	0.356838	0.245547	0.641732	0.164586			WT + DTT/CHX vs. 251KO	0.09727	0.03021 to 0.1643	Yes	**	0.0072	B-C
		repeat2	0.407186	0.706332	0.506501	0.384853	0.721186	0.307073			WT + DTT/CHX vs. 251KO + DTT/CHX	-0.00315	-0.07021 to 0.06391	No	ns	0.9987	B-D
		repeat3	0.327217	0.683477	0.468097	0.317954	0.748138	0.222948			251KO vs. 251KO + DTT/CHX	-0.1004	-0.1675 to -0.03336	Yes	**	0.0059	C-D
		mean	0.334545	0.655842	0.443812	0.316118	0.703686	0.231536
		SD	0.0692687	0.0686166	0.0777308	0.0696712	0.0553196	0.0716305
Fig. 6f ANOVA
Tukey's multiple comparisons test	Mean Diff.	95.00% CI of diff.	Below threshold?	Summary	Adjusted P Value
WT+sterol vs. WT-sterol	-0.3213	-0.4939 to -0.1487	Yes	**	0.0015	A-B
WT+sterol vs. 251KO+sterol	0.01843	-0.1541 to 0.1910	No	ns	0.9852	A-C
WT+sterol vs. 251KO-sterol	-0.3691	-0.5417 to -0.1966	Yes	***	0.0006	A-D
WT-sterol vs. 251KO+sterol	0.3397	0.1672 to 0.5123	Yes	**	0.001	B-C
WT-sterol vs. 251KO-sterol	-0.04784	-0.2204 to 0.1247	No	ns	0.8114	B-D
251KO+sterol vs. 251KO-sterol	-0.3876	-0.5601 to -0.2150	Yes	***	0.0004	C-D

## Sheet: Fig 7
Fig 7E-F																				p-value	Normal	Edema	Edema+ Curly	Curly
																				TM251KO vs Control	0.0003	0.0004	0.0076	0.0189
Fish Phenotype																				GNPTABKO vs Control	0.0005	0.0007	0.0149	0.0676
	2021-08-05						2021-07-21							2021-10-07
	Scramble						TM251KO							GNPTAB KO
	Normal	Edema	Curly	Total			Normal	Curly only	Edema only	Curly+Edema	Total			Normal	Curly only	Edema only	Curly+Edema	Total
	59	1	1	61			34	4	16	14	68			72	7	17	23	119
Percentage	96.7213	1.63934	1.63934			Percentage	50	5.88235	23.5294	20.5882			Percentage	59.5041	5.88235	14.2857	19.3277
	2021-10-17						2021-08-05							2021-10-10
	Scramble						TM251KO							GNPTAB KO
	Normal	Edema	Curly	Total			Normal	Curly only	Edema only	Curly+Edema	Total			Normal	Curly only	Edema only	Curly+Edema	Total
	82	1	1	84			34	3	17	19	73			53	3	27	23	106
Percentage	97.619	1.19048	1.19048			Percentage	46.5753	4.10959	23.2877	26.0274			Percentage	49.0741	2.83019	25.4717	21.6981
	2021-11-03						2021-11-03							2021-11-03
	Scramble						TM251KO							GNPTAB KO
	Normal	Edema	Curly	Total			Normal	Curly only	Edema only	Curly+Edema	Total			Normal	Curly only	Edema only	Curly+Edema	Total
	66	0	0	66			29	4	20	38	91			32	2	17	28	79
Percentage	100	0	0			Percentage	31.8681	4.3956	21.978	41.7582			Percentage	40.5063	2.53165	21.519	35.443
Summary	207	2	2	211		Summary	97	11	53	71	232		Summary	157	12	61	74	304
Average%	98.1135	0.943273	0.943273			Average%	42.8145	4.79585	22.9317	29.458			Average%	49.6948	3.74806	20.4255	25.4896
STDEV	1.69434	0.847168	0.847168			STDEV	9.63323	0.951746	0.834709	10.994			STDEV	9.5141	1.85437	5.6726	8.701
						P-value vs Ctrl	0.0003	0.0004	0.0076	0.0189			p-value vs Ctrl	0.0005	0.0007	0.0149	0.0676
Chi-Square:		Scramble	TM251KO	GNPTABKO	p<0.0001
	Normal	207	97	161
	Edema	2	53	61
	Edema+Curly tail	0	71	64
	Curly tail	2	11	12

## Sheet: Fig S1
Fig S1D
				Normalized to actin						Normalized to WT						Dunett's multiple comparisons test	Mean Diff	95% CI of diff	p-value
251KO	short	long			WT	251KO	short	long			WT	251KO	short	long		TMEM251KO vs WT	4.87	3.744 to 5.995	<0.0001
39900	39400	45800			0.00434091	0.0180451	0.00616751	0.004869			1.00021	4.15786	1.42109	1.12189		TMEM251KO vs Short	4.556	3.430 to 5.681	<0.0001
																TMEM251KO vs Long	4.452	3.326 to 5.577	<0.0001
251KO	short	long			WT	251KO	short	long			WT	251KO	short	long
106000	90400	102000			0.002624	0.0214151	0.0064823	0.00577451			1.00923	8.23657	2.49319	2.22097		Summary	Mean	STDEV	p-value vs 251KO
																WT	1.00267	0.00573716	<0.0001
251KO	short	long			WT	251KO	short	long			WT	251KO	short	long		251KO	6.74787	2.25136
90300	106000	125000			0.00466337	0.0366556	0.00553774	0.005616			0.99858	7.84916	1.18581	1.20257		short	1.70003	0.6969	<0.0001
																long	1.51514	0.612591	<0.0001
Fig S1E
				Normalized to actin						Normalized to WT						Dunett's multiple comparisons test	Mean Diff	95% CI of diff	p-value
251KO	short	long			WT	251KO	short	long			WT	251KO	short	long		TMEM251KO vs WT	5.641	2.582 to 8.700	0.0019
106000	90400	102000			0.02024	0.116038	0.0380531	0.0430392			1	5.73309	1.88009	2.12644		TMEM251KO vs Short	4.944	1.885 to 8.003	0.0042
																TMEM251KO vs Long	5.129	2.070 to 8.188	0.0034
251KO	short	long			WT	251KO	short	long			WT	251KO	short	long
41300	41600	44500			0.0112114	0.0607748	0.0133894	0.0115955			1.00102	5.42632	1.19548	1.03531		Summary	Mean	STDEV	p-value vs 251KO
																WT	1.00771	0.0124835	0.0019
251KO	short	long			WT	251KO	short	long			WT	251KO	short	long		251KO	5.87761	0.538306
41400	57300	46400			0.0102211	0.0647343	0.00890052	0.0111638			1.02211	6.47343	0.890052	1.11638		short	1.32188	0.506978	0.0042
																long	1.42605	0.607915	0.0034

## Sheet: Fig S4
Fig S4 E
GNPTAB-3V5 processing
	repeat1						repeat2						repeat3					Dunett's multiple commparisons test	Mean Diff.	95.00% CI of diff.	p-value
	WT	251OE	S1P OE	251OE+S1POE			WT	251OE	S1P OE	251OE+S1POE			WT	251OE	S1P OE	251OE+S1POE		WT vs 251OE	-17.18	-27.58 to -9.782	0.0004
full length	143000	132000	140000	93600		full length	166000	129000	132000	110000		full length	139000	125000	114000	122000		WT vs S1P OE	-7.906	-15.30 to -0.5074	0.0374
β	42100	87800	54400	135000		β	50100	77600	56200	115000		β	42700	96100	62200	143000		WT vs 251OE+S1P OE	-31.57	-38.97 to -24.17	<0.0001
total	185100	219800	194400	228600		total	216100	206600	188200	225000		total	181700	221100	176200	265000
β/total	0.227445	0.399454	0.279835	0.590551		β/total	0.231837	0.375605	0.298618	0.511111		β/total	0.235003	0.434645	0.353008	0.539623
Summary	WT	251OE	S1P OE	251OE+S1POE
repeat1	0.227445	0.399454	0.279835	0.590551
repeat2	0.231837	0.375605	0.298618	0.511111
repeat3	0.235003	0.434645	0.353008	0.539623
mean	0.231428	0.403235	0.310487	0.547095
STDEV	0.00379562	0.029701	0.0380027	0.0402437
p-value vs WT		0.0004	0.0374	<0.0001
